# Supplementary material for: Identification of Potential Genes and Critical Pathways in Postoperative Recurrence of Crohn’s Disease by Machine Learning And WGCNA Network Analysis
Source: Curr Genomics. 2023 Oct 27;24(2):84–99. doi: 10.2174/1389202924666230601122334 (PMC10662376; doi:10.2174/1389202924666230601122334)
Supplement: Supplementary file 1 [file CG-24-84_SD1.zip]

Archive with 21 entries (20 files):
- CG-24-84_SD1/
- CG-24-84_SD1/3b-BMS-CG-2023-13 Supplementary Material (Figures).pdf
- CG-24-84_SD1/Figure S1.pptx
- CG-24-84_SD1/Figure S10.pptx
- CG-24-84_SD1/Figure S2.pptx
- CG-24-84_SD1/Figure S3.pptx
- CG-24-84_SD1/Figure S4.pptx
- CG-24-84_SD1/Figure S5.pptx
- CG-24-84_SD1/Figure S6.pptx
- CG-24-84_SD1/Figure S7.pptx
- CG-24-84_SD1/Figure S8.pptx
- CG-24-84_SD1/Figure S9.pptx
- CG-24-84_SD1/Supplementary Information  A2.xlsx
- CG-24-84_SD1/Supplementary Information A1.xlsx
- CG-24-84_SD1/Supplementary Information A3.xlsx
- CG-24-84_SD1/Supplementary Information A4.xlsx
- CG-24-84_SD1/Supplementary Information A5.xlsx
- CG-24-84_SD1/Supplementary Information A6.xlsx
- CG-24-84_SD1/Supplementary Information A7.xlsx
- CG-24-84_SD1/Supplementary Information A8.xlsx
- CG-24-84_SD1/Supplementary Information A9.xlsx
