# Supplementary material for: Identification of Potential Genes and Critical Pathways in Postoperative Recurrence of Crohn’s Disease by Machine Learning And WGCNA Network Analysis
Source: Curr Genomics. 2023 Oct 27;24(2):84–99. doi: 10.2174/1389202924666230601122334 (PMC10662376; doi:10.2174/1389202924666230601122334)
Supplement: Supplementary file 1 [file CG-24-84_SD1.zip › CG-24-84_SD1/Supplementary Information A2.xlsx]

## Sheet: Sheet1
Identifier	adj.P.Val	P.Value	t	B	logFC
LINC00900	0.381	1.89e-05	-4.45158	2.4818	-0.0645938
NOX3	0.419	4.42e-05	4.2357	1.6794	0.0695769
LAMC1	0.419	8.39e-05	-4.06864	1.0788	-0.0681423
ZSCAN4	0.419	0.0001319	3.94764	0.6552	0.0529791
FSD1	0.419	0.0001418	3.92824	0.5882	0.0481839
NID1	0.419	0.0001617	-3.89253	0.4656	-0.0910408
LAMA4	0.419	0.0001625	-3.89116	0.4609	-0.0856237
FOXF1	0.419	0.0001977	-3.83744	0.2781	-0.0697517
TGFBI	0.419	0.0002446	-3.77852	0.0799	-0.0640263
FAM110B	0.419	0.0002556	-3.76628	0.039	-0.0694383
DYDC1	0.419	0.0002562	3.76554	0.0365	0.061256
HLA-DOA	0.419	0.0002908	-3.73018	-0.081	-0.0791749
SYP	0.419	0.0003034	3.71828	-0.1203	0.0426184
GLIPR1L1	0.419	0.0003311	3.69364	-0.2015	0.0515654
COL1A2	0.419	0.0003534	-3.67518	-0.262	-0.0726205
FIBIN	0.419	0.0003541	-3.67458	-0.2639	-0.136765
PRR35	0.419	0.000363	3.66755	-0.2869	0.032743
PXDN	0.419	0.000374	-3.65904	-0.3147	-0.076873
IGFBP5	0.454	0.000446	-3.60876	-0.4777	-0.11628
PIP	0.454	0.0004559	3.60245	-0.498	0.0353345
CX3CR1	0.454	0.0004897	-3.58181	-0.5643	-0.12148
GATA2	0.454	0.0004946	-3.57898	-0.5733	-0.0609083
PDE6C	0.467	0.0006033	3.52123	-0.757	0.0556707
PDGFRA	0.467	0.0006076	-3.51916	-0.7636	-0.0560475
GPX7	0.467	0.0006366	-3.50555	-0.8065	-0.11193
FBN1	0.467	0.000682	-3.48532	-0.8701	-0.0757995
PRELID2	0.467	0.0006913	3.48134	-0.8825	0.0364557
ANOS1	0.467	0.0006967	-3.47901	-0.8898	-0.105915
CDH11	0.467	0.0007205	-3.46912	-0.9207	-0.101317
LAMB1	0.467	0.0007694	-3.4497	-0.9812	-0.0504997
ABTB2	0.467	0.0007773	3.44668	-0.9906	0.0482187
TMEM40	0.467	0.0007913	3.44137	-1.0071	0.0395175
FMOD	0.467	0.0008447	-3.42196	-1.0671	-0.0507596
MRC2	0.467	0.000855	-3.41834	-1.0783	-0.0457985
GPX8	0.467	0.0008586	-3.41709	-1.0822	-0.155957
NMUR1	0.467	0.0008678	3.41389	-1.092	0.0509052
FAT4	0.467	0.0008715	-3.41263	-1.0959	-0.0873762
SLC25A25	0.467	0.0008794	3.40995	-1.1042	0.044202
MXRA5	0.484	0.0009353	-3.3915	-1.1608	-0.07458
LOXL2	0.502	0.0010022	-3.37071	-1.2244	-0.0874955
COL6A3	0.502	0.0010203	-3.36532	-1.2408	-0.0701866
CLIC6	0.509	0.0010796	-3.34825	-1.2927	-0.126553
PLAU	0.509	0.0011191	-3.33738	-1.3256	-0.0955438
FRMD6	0.509	0.0011202	-3.33707	-1.3265	-0.072235
ESAM	0.509	0.0011349	-3.33313	-1.3384	-0.0643386
SLC43A3	0.511	0.0011837	-3.32033	-1.377	-0.0551663
COL18A1	0.511	0.0012242	-3.31008	-1.4079	-0.0824697
APELA	0.511	0.0012307	-3.30846	-1.4127	-0.105871
PHKA1	0.511	0.0012446	-3.30504	-1.423	-0.0612088
IDO2	0.511	0.0012648	-3.3001	-1.4378	-0.0919478
PRM1	0.514	0.0013245	3.28599	-1.48	0.0380161
CSTL1	0.514	0.0013246	3.28597	-1.4801	0.059766
IGHM	0.552	0.0014908	-3.24956	-1.5882	-0.10868
COL4A1	0.552	0.0015085	-3.24591	-1.599	-0.0649115
TUBB1	0.552	0.0015153	3.24453	-1.6031	0.0343589
LOC100507431	0.552	0.0015318	3.24118	-1.613	0.0418777
PKIA-AS1	0.559	0.0015827	3.23104	-1.6429	0.0584952
SMC1B	0.559	0.0016136	3.22503	-1.6606	0.045094
ZNF618	0.559	0.0016326	-3.22139	-1.6713	-0.0523607
MMP2	0.559	0.0017543	-3.19898	-1.7368	-0.0792143
PDZRN3-AS1	0.559	0.0017626	-3.19751	-1.7411	-0.0503228
CLDN20	0.559	0.0017745	3.1954	-1.7473	0.0530918
PPM1M	0.559	0.0017755	-3.19523	-1.7478	-0.0450161
SMCO3	0.559	0.0017909	3.19251	-1.7557	0.05205
GHRHR	0.559	0.0017989	3.19112	-1.7598	0.0322388
BOK	0.559	0.0018459	-3.18304	-1.7833	-0.073279
AOAH	0.559	0.0018545	-3.18158	-1.7875	-0.0470743
MANBA	0.569	0.0019558	-3.16485	-1.836	-0.0381134
C1S	0.569	0.0019721	-3.16225	-1.8435	-0.0762337
CRYM	0.569	0.001992	3.15908	-1.8527	0.053381
C1RL	0.569	0.0020385	-3.1518	-1.8737	-0.0448636
FSTL1	0.569	0.0020398	-3.15159	-1.8743	-0.0609511
MTURN	0.569	0.0020625	-3.14811	-1.8843	-0.0664805
ANGPTL2	0.569	0.0021046	-3.14171	-1.9027	-0.0683854
TNFSF18	0.569	0.0021286	3.13811	-1.9131	0.0401106
FEZ1	0.569	0.0021584	-3.1337	-1.9257	-0.0685409
NID2	0.569	0.0021695	-3.13207	-1.9304	-0.0645707
DENND5A	0.585	0.0022603	-3.11906	-1.9676	-0.063875
ITGA8	0.597	0.002336	-3.10856	-1.9976	-0.0686795
ZNF521	0.599	0.0023724	-3.10362	-2.0117	-0.12099
LINC00094	0.603	0.0024202	-3.09724	-2.0298	-0.0782768
DPEP2	0.605	0.0024784	-3.08964	-2.0513	-0.0620967
OLFML2B	0.605	0.0025397	-3.08179	-2.0735	-0.0682442
CHST15	0.605	0.0025401	-3.08175	-2.0737	-0.0730368
FZD10	0.605	0.0025704	-3.07794	-2.0844	-0.0664613
THY1	0.605	0.002588	-3.07575	-2.0906	-0.0570506
DLGAP2	0.605	0.0026559	3.06741	-2.1141	0.0376077
FAM170B-AS1	0.605	0.0026965	3.06253	-2.1279	0.0354246
VWF	0.605	0.0026972	-3.06244	-2.1281	-0.0955801
SPDYA	0.605	0.0027078	3.06118	-2.1317	0.0512796
LOC101928730	0.605	0.0027262	3.059	-2.1378	0.0318588
TRIM61	0.611	0.0027867	3.05191	-2.1577	0.041589
SLC15A3	0.617	0.0028404	-3.04573	-2.175	-0.0456505
SELP	0.635	0.0029585	-3.03253	-2.2119	-0.0699339
PEX11G	0.636	0.0029947	3.02858	-2.2229	0.0359236
ABCC1	0.64	0.0031225	-3.01497	-2.2607	-0.0371362
NANOS2	0.64	0.0031472	-3.0124	-2.2679	-0.0429032
ZNF645	0.64	0.0031499	3.01213	-2.2686	0.0396518
BHLHE22	0.64	0.0031901	-3.00798	-2.2801	-0.0815683
BASP1	0.64	0.0032141	-3.00553	-2.2869	-0.077678
COL1A1	0.64	0.00323	-3.00392	-2.2914	-0.0687052
MEOX1	0.64	0.0032955	-2.99735	-2.3095	-0.0958309
SYNE1	0.64	0.0033499	-2.99198	-2.3243	-0.0585496
SSH1	0.64	0.0033842	-2.98864	-2.3335	-0.0315641
IGFBP7	0.64	0.0034517	-2.98217	-2.3514	-0.062226
NKX6-2	0.64	0.0035371	2.97413	-2.3734	0.0327288
LDLRAD3	0.64	0.0035542	-2.97253	-2.3778	-0.0940197
ZNF165	0.64	0.0036096	2.96744	-2.3917	0.0674164
IL1RN	0.64	0.003661	-2.96277	-2.4045	-0.158359
MYT1L	0.64	0.0036636	2.96254	-2.4052	0.0486492
LATS2	0.64	0.0037679	-2.95326	-2.4305	-0.0742207
NCALD	0.64	0.0038342	-2.94749	-2.4462	-0.0557927
RARRES2	0.64	0.0038403	-2.94696	-2.4476	-0.0675064
PHGDH	0.64	0.0039762	-2.93541	-2.479	-0.0366499
PROK2	0.64	0.0039804	-2.93506	-2.48	-0.209701
ITGB2-AS1	0.64	0.0039859	-2.93461	-2.4812	-0.0774311
HOXC8	0.64	0.0040225	-2.93157	-2.4894	-0.0481903
GM2A	0.64	0.0040639	-2.92816	-2.4986	-0.0396599
RBPMS	0.64	0.0040657	-2.92801	-2.4991	-0.0691421
JOSD2	0.64	0.004167	2.91981	-2.5212	0.0383191
CDC14B	0.64	0.004192	2.91782	-2.5266	0.0495331
PJA1	0.64	0.0041966	-2.91745	-2.5276	-0.0389171
EFL1	0.64	0.0042341	2.91448	-2.5356	0.0333879
RPS6KA2	0.64	0.0042435	-2.91374	-2.5376	-0.0701625
FAM120C	0.64	0.0042772	-2.9111	-2.5447	-0.063288
MPEG1	0.64	0.0042818	-2.91074	-2.5457	-0.059648
CRP	0.64	0.0043397	2.90624	-2.5578	0.0365613
IL24	0.64	0.0043454	-2.9058	-2.5589	-0.110202
DRAM1	0.64	0.0043762	-2.90344	-2.5653	-0.0617771
PPT1	0.64	0.004545	-2.89074	-2.5993	-0.0377104
OR51B6	0.64	0.004567	2.88912	-2.6037	0.0434005
ZNF790-AS1	0.64	0.0046594	2.88238	-2.6217	0.0512703
C1orf220	0.64	0.0046993	2.87951	-2.6294	0.0689351
LINC01105	0.64	0.0047548	-2.87555	-2.6399	-0.0526299
ANXA5	0.64	0.0047941	-2.87277	-2.6473	-0.0440334
MAGEF1	0.64	0.0048584	-2.86828	-2.6593	-0.0362424
KANK2	0.64	0.0048792	-2.86683	-2.6631	-0.0533494
PLBD2	0.64	0.0048946	-2.86576	-2.6659	-0.0462327
SEMG1	0.64	0.0049022	-2.86524	-2.6673	-0.110412
LOC102723927	0.64	0.0049234	2.86378	-2.6712	0.0573615
BICC1	0.64	0.0049286	-2.86342	-2.6721	-0.103446
DOK5	0.64	0.0049357	-2.86294	-2.6734	-0.0279957
TFPI2	0.64	0.0050457	-2.85548	-2.6932	-0.22469
DPYSL3	0.64	0.0052202	-2.84393	-2.7237	-0.0623382
MAN2B1	0.64	0.0052583	-2.84146	-2.7302	-0.0469345
ADGRE2	0.64	0.0052625	-2.84119	-2.7309	-0.12021
COL5A3	0.64	0.0052697	-2.84072	-2.7322	-0.0338279
PHKG1	0.64	0.0053309	2.83679	-2.7425	0.0418026
WISP1	0.64	0.0053409	-2.83615	-2.7442	-0.147689
ACTL7A	0.64	0.0053624	2.83479	-2.7478	0.0315709
WASF1	0.64	0.0053898	-2.83305	-2.7524	-0.0778186
MAGI2-AS3	0.64	0.0054028	-2.83223	-2.7545	-0.0760389
PRX	0.64	0.0054547	2.82897	-2.7631	0.0319522
KCNQ4	0.64	0.0055094	2.82556	-2.772	0.0519965
LOC285889	0.64	0.0055172	2.82508	-2.7733	0.0480631
TNR	0.64	0.0055341	2.82403	-2.776	0.0334718
SNHG18	0.64	0.0055373	2.82383	-2.7766	0.0502321
FAM168A	0.64	0.0055493	-2.82309	-2.7785	-0.0498381
RNF144B	0.64	0.005555	-2.82274	-2.7794	-0.0615258
LOC101926892	0.64	0.0055636	-2.82221	-2.7808	-0.0476286
KIRREL	0.64	0.00557	-2.82182	-2.7818	-0.0845487
EFCC1	0.64	0.0056637	-2.81612	-2.7968	-0.03523
ARMCX2	0.64	0.0056656	-2.816	-2.7971	-0.0554594
DKK3	0.64	0.005703	-2.81374	-2.803	-0.0597299
LOC101928907	0.64	0.0057356	2.81179	-2.8081	0.0478536
CECR1	0.64	0.0057504	-2.81091	-2.8104	-0.0575016
LINC00877	0.64	0.0057535	-2.81073	-2.8109	-0.0402283
CCL27	0.64	0.0057814	2.80907	-2.8152	0.0473247
CXCL8	0.64	0.0057878	-2.80869	-2.8162	-0.212323
SELL	0.64	0.0057882	-2.80866	-2.8162	-0.142085
LAMA2	0.64	0.0058667	-2.80404	-2.8283	-0.0544224
PRKD1	0.64	0.0058755	-2.80353	-2.8296	-0.0750274
FUT5	0.64	0.0058821	2.80314	-2.8306	0.0329242
RAB40AL	0.64	0.0058875	2.80282	-2.8315	0.0500652
SLC30A10	0.64	0.0059135	2.80131	-2.8354	0.0987092
PRRG2	0.64	0.0059758	2.79771	-2.8448	0.0376194
ADGRE3	0.64	0.0060023	-2.79618	-2.8487	-0.078327
FAM65C	0.64	0.0060064	-2.79595	-2.8493	-0.0912479
PCDH18	0.64	0.0060898	-2.79121	-2.8617	-0.0437725
AKR1B1	0.64	0.0061058	-2.7903	-2.864	-0.0431149
RALGDS	0.64	0.0061062	2.79028	-2.8641	0.0466527
ASB4	0.64	0.0061598	2.78726	-2.8719	0.0318927
CRISP3	0.64	0.0062109	-2.78441	-2.8793	-0.141359
FAM184B	0.64	0.0062137	2.78426	-2.8797	0.0367928
LOC101927256	0.64	0.0062153	-2.78417	-2.8799	-0.0442101
CYP26B1	0.64	0.006233	-2.78319	-2.8825	-0.0906682
IGLL3P	0.64	0.0062837	-2.78039	-2.8897	-0.0454326
CHI3L1	0.64	0.0062924	-2.77991	-2.8909	-0.177796
ARMCX4	0.64	0.0063032	-2.77932	-2.8925	-0.0723479
CDH5	0.64	0.006322	-2.77829	-2.8951	-0.0910811
TUBA1A	0.64	0.0063473	-2.77691	-2.8987	-0.0419011
CALD1	0.64	0.0063819	-2.77503	-2.9035	-0.0462838
ZNF335	0.64	0.0063851	2.77486	-2.904	0.0272868
NCR1	0.64	0.0064148	2.77325	-2.9081	0.0297888
DMBX1	0.64	0.0064269	-2.77259	-2.9098	-0.0478454
ALPPL2	0.64	0.0064496	2.77138	-2.913	0.0490676
HAAO	0.64	0.0064726	2.77015	-2.9161	0.0452049
ERG	0.64	0.0065146	-2.7679	-2.9219	-0.0853158
LOC100505622	0.64	0.0065879	-2.76402	-2.9319	-0.0403058
MAGED1	0.64	0.006604	-2.76318	-2.9341	-0.0366062
RASSF2	0.64	0.0066135	-2.76268	-2.9354	-0.0739155
CCL11	0.64	0.0066264	-2.762	-2.9371	-0.0868287
VCAN	0.64	0.0066598	-2.76025	-2.9416	-0.0650715
FOXF2	0.64	0.0066637	-2.76005	-2.9421	-0.0604178
ADAM8	0.64	0.0066958	-2.75838	-2.9464	-0.050046
PLOD2	0.64	0.0067941	2.75332	-2.9594	0.0505648
SEL1L3	0.64	0.0067965	-2.75319	-2.9597	-0.0213642
GAB4	0.64	0.0068244	2.75177	-2.9634	0.023633
RHPN2	0.64	0.0068409	2.75093	-2.9655	0.0478477
KRTAP17-1	0.64	0.0069056	2.74765	-2.9739	0.0314037
LINC01102	0.64	0.0069149	-2.74718	-2.9751	-0.0448634
ARL14	0.64	0.0069673	2.74455	-2.9819	0.0591718
ZNF205	0.64	0.007069	2.73949	-2.9948	0.0363464
HTRA1	0.64	0.0071017	-2.73788	-2.9989	-0.0524054
NBEAL1	0.64	0.0071025	2.73784	-2.999	0.0746546
LOC101928877	0.64	0.00711	2.73747	-2.9999	0.0380502
GNG13	0.64	0.0071383	2.73608	-3.0035	0.0551126
C10orf71-AS1	0.64	0.0071556	2.73524	-3.0056	0.0334007
STOX2	0.64	0.0072008	-2.73304	-3.0112	-0.0422257
COX8C	0.64	0.0072091	2.73263	-3.0123	0.0353982
PDCD4-AS1	0.64	0.0072101	-2.73258	-3.0124	-0.0472927
ZNF561-AS1	0.64	0.0072281	-2.73171	-3.0146	-0.0378229
MTR	0.64	0.0072505	-2.73063	-3.0174	-0.03538
MSANTD3	0.64	0.0072604	-2.73015	-3.0186	-0.0435132
JAML	0.64	0.0072692	-2.72973	-3.0197	-0.0442393
LOC400940	0.64	0.0072784	2.72928	-3.0208	0.0264173
TIMP1	0.64	0.0072949	-2.72849	-3.0228	-0.0826526
SULF2	0.64	0.0073287	-2.72687	-3.0269	-0.0657144
ARSB	0.64	0.0073643	-2.72518	-3.0312	-0.0469152
ANTXR1	0.64	0.0073918	-2.72387	-3.0346	-0.0788459
VNN2	0.64	0.0074179	-2.72263	-3.0377	-0.102567
GPRIN1	0.64	0.0074392	2.72162	-3.0403	0.0354033
LOC101927623	0.64	0.0074495	2.72114	-3.0415	0.0358512
VN1R3	0.64	0.0074749	2.71995	-3.0445	0.0480205
ATP6V1E2	0.64	0.0075785	-2.71511	-3.0568	-0.0435594
G0S2	0.64	0.0075797	-2.71506	-3.0569	-0.0954003
EGFL6	0.64	0.0075879	-2.71468	-3.0579	-0.108786
SNX27	0.64	0.0075977	2.71422	-3.059	0.0487113
GPR176	0.64	0.0076063	-2.71383	-3.06	-0.0373268
DCAF10	0.64	0.0076442	2.71208	-3.0645	0.0281226
LBH	0.641	0.0077112	-2.70901	-3.0722	-0.0433036
PCOLCE	0.641	0.0077143	-2.70887	-3.0726	-0.0583531
APLNR	0.642	0.0077615	-2.70672	-3.078	-0.0650013
SLC9A5	0.651	0.0079414	2.69864	-3.0984	0.0377662
INE1	0.651	0.007959	2.69786	-3.1003	0.0303936
SPARC	0.651	0.0079687	-2.69743	-3.1014	-0.0558174
LHFP	0.651	0.0080703	-2.69295	-3.1127	-0.0780918
GPR19	0.651	0.0080733	-2.69282	-3.113	-0.0513678
HCG9	0.651	0.0081574	2.68916	-3.1222	0.03481
