# Supplementary material for: Identification of Potential Genes and Critical Pathways in Postoperative Recurrence of Crohn’s Disease by Machine Learning And WGCNA Network Analysis
Source: Curr Genomics. 2023 Oct 27;24(2):84–99. doi: 10.2174/1389202924666230601122334 (PMC10662376; doi:10.2174/1389202924666230601122334)
Supplement: Supplementary file 1 [file CG-24-84_SD1.zip › CG-24-84_SD1/Supplementary Information A1.xlsx]

## Sheet: Sheet2
Identifier	Rem_1	Rem_2	Rem_3	Rem_4	Rem_5	Rem_6	Rem_7	Rem_8	Rem_9	Rem_10	Rem_11	Rem_12	Rem_13	Rem_14	Rem_15	Rem_16	Rem_17	Rem_18	Rem_19	Rem_20	Rem_21	Rem_22	Rem_23	Rem_24	Rem_25	Rem_26	Rem_27	Rem_28	Rem_29	Rem_30	Rem_31	Rem_32	Rem_33	Rem_34	Rem_35	Rem_36	Rem _37	Rec_1	Rec_2	Rec_3	Rec_4	Rec_5	Rec_6	Rec_7	Rec_8	Rec_9	Rec_10	Rec_11	Rec_12
RFC2	0.0181842	-0.0405137	-0.0156993	0.43167	-0.130737	0.518027	0.325154	-0.469829	0.410184	0.257754	0.00703653	0.415922	0.380436	-0.118027	-0.0875631	-0.219777	-0.110134	0.0978999	0.569628	-0.280847	0.481458	-0.0375119	0.029236	-0.410066	-0.0841185	-0.092944	0.0349711	-0.0606331	-0.149821	-0.0702082	-0.0712863	-0.0399939	0.0262627	0.0552948	-0.205122	0.0576529	0.0163631	0.365864	0.0525266	-0.308297	0.11786	-0.226352	0.165363	0.0276236	0.0599705	0.237151	-0.183094	-0.0965512	0.0926663
PAX8	0.689469	0.733675	0.591339	0.684333	0.550203	0.746162	0.49588	0.74399	0.587342	0.624279	0.691563	0.619961	0.504877	0.654262	0.612028	0.42356	0.862437	0.414205	0.625676	0.500072	0.654719	0.632515	0.585463	0.436669	0.329757	0.3711	0.646209	0.539018	0.36509	0.501723	0.237905	0.571321	0.602426	0.550738	0.292545	0.639863	0.667428	0.710369	0.583668	0.481716	0.38809	0.397731	0.596761	0.533508	0.828135	0.741634	0.505141	0.659038	0.774393
THRA	0.226429	0.372256	-0.022375	-0.0895636	-0.146916	0.218385	0.497997	0.151775	-0.156086	0.380814	0.323943	-0.26661	-0.0997092	0.251052	-0.0733268	0.140908	0.325182	0.0569957	0.0811641	0.316044	-0.218513	0.332218	0.149477	-0.197425	0.105599	-0.0990545	0.333537	0.143088	-0.0343624	0.190411	0.167629	0.284365	0.466282	0.0513465	0.109952	0.360125	0.0840534	-0.226414	-0.0142254	0.12267	-0.0417106	-0.0203011	0.392752	0.0626159	0.0340735	-0.0436481	-0.126545	0.468439	0.0524131
CCL5	2.10818	1.59987	1.03072	2.00088	1.42913	2.0315	1.3983	0.366254	1.47524	1.49921	1.58927	2.41312	2.07663	1.66524	1.48767	1.85319	1.8568	1.17814	1.6368	1.89233	1.72458	1.6567	1.09993	1.10116	1.3076	0.706792	2.01982	1.39213	1.72589	1.60922	1.84241	1.97212	1.47226	1.44909	1.42956	1.8288	1.47381	1.33315	1.66817	1.83049	1.23583	1.77153	1.51328	1.86593	1.97145	1.48631	1.27115	1.67694	1.79914
ESRRA	1.54869	1.49337	1.42642	1.32901	1.24912	1.35045	1.21637	0.955241	1.4787	1.48093	1.57114	1.54066	1.45182	1.48145	1.2223	1.20128	1.42278	1.2561	1.3119	1.20362	1.33151	1.33339	1.3931	1.27669	1.46653	1.09526	1.47207	1.30104	1.27141	1.44333	1.27017	1.64616	1.3433	0.977363	1.31298	1.58039	1.19432	1.16917	1.51211	1.25216	1.33183	1.26976	1.38219	1.40514	1.43201	1.18661	1.1553	1.34781	1.12995
SCARB1	0.658465	0.859323	0.229095	0.0857942	-0.07739	0.22901	1.09807	-0.0298856	0.408814	0.822685	-0.0312717	0.374396	0.134585	-0.0356879	0.463218	-0.139907	-0.268303	0.20851	-0.234908	0.696431	0.300924	0.675026	0.120957	0.792608	0.832827	-0.0116241	0.544098	-0.251451	0.319432	-0.0577261	-0.0723539	0.85915	0.3519	0.668639	-0.238706	0.649425	0.270748	0.579126	0.114771	0.676699	0.0903152	0.422825	1.0868	0.501212	0.463987	-0.224946	-0.474863	0.136472	0.645549
TTLL12	0.806657	0.711739	0.489117	0.705083	0.435145	0.928466	0.480276	0.473757	0.643552	0.711315	0.574496	0.600772	0.766765	0.621372	0.768302	0.317435	0.747078	0.415904	0.412659	0.61519	0.443876	0.60177	0.71411	0.502738	0.608826	0.951968	0.788245	0.35749	0.24256	0.413757	0.406345	0.76006	0.463615	0.278	0.288984	0.788295	0.544271	0.341716	0.676581	0.454339	0.798111	0.248729	0.715241	0.553248	0.665447	0.852503	0.417791	0.938581	0.593528
NCRNA00152	-0.495772	-0.627006	-0.55907	-0.526835	-0.551762	-0.606449	-0.560511	-0.505508	-0.690676	-0.613992	-0.676567	-0.531517	-0.336884	-0.636416	-0.545837	-0.566743	-0.545253	-0.646505	-0.570767	-0.476085	-0.593817	-0.446973	-0.584774	-0.429458	-0.67481	-0.677689	-0.517643	-0.523091	-0.52086	-0.636685	-0.538707	-0.486233	-0.719784	-0.263964	-0.674537	-0.660569	-0.591714	-0.63047	-0.609009	-0.655969	-0.543537	-0.600802	-0.602551	-0.602082	-0.712973	-0.568424	-0.498512	-0.719867	-0.549442
ADAM32	-1.70682	-1.82027	-1.69623	-1.70795	-1.67272	-1.78248	-1.65504	-1.60438	-1.70671	-1.68964	-1.7261	-1.44861	-1.47167	-1.68584	-1.67058	-1.53434	-1.53701	-1.7624	-1.66338	-1.56077	-1.71757	-1.606	-1.61833	-1.60491	-1.64709	-1.59788	-1.50221	-1.70991	-1.44994	-1.60482	-1.66629	-1.75034	-1.74359	-1.67524	-1.73251	-1.49574	-1.6587	-1.58892	-1.77065	-1.65392	-1.70445	-1.63945	-1.74846	-1.66352	-1.70844	-1.77054	-1.57663	-1.76629	-1.73628
SPATA17	-1.37467	-1.30245	-1.3213	-1.28711	-1.32956	-1.15463	-1.34982	-1.24596	-1.20125	-1.28062	-1.29768	-1.13084	-1.46427	-1.29007	-1.26964	-1.15689	-0.996083	-1.29559	-1.09715	-1.27401	-1.33393	-1.15666	-1.28885	-1.18424	-1.3399	-1.23345	-1.15218	-1.32125	-1.30484	-1.2333	-1.3096	-1.33909	-1.23846	-1.21405	-1.18979	-1.30628	-1.26791	-1.30021	-1.38478	-1.30369	-1.15477	-1.21509	-1.26022	-1.17363	-1.3028	-1.24261	-1.22328	-1.23655	-1.30614
MGC24975	-0.375403	-0.578121	-0.496313	-0.446213	-0.465647	-0.575613	-0.63156	-0.622609	-0.650579	-0.620708	-0.58722	-0.39389	-0.511244	-0.502204	-0.478218	-0.505411	-0.351257	-0.560659	-0.487942	-0.317472	-0.607196	-0.603294	-0.577755	-0.41686	-0.603936	-0.43891	-0.459206	-0.55229	-0.382955	-0.611054	-0.449121	-0.329792	-0.563863	-0.550069	-0.555003	-0.38082	-0.631442	-0.742472	-0.268055	-0.447928	-0.59091	-0.497056	-0.525221	-0.466455	-0.413566	-0.558833	-0.589679	-0.296569	-0.480363
PXK	0.0108599	-0.102651	-0.00179537	0.178799	-0.119292	-0.687639	0.173014	0.215162	0.0968023	0.122591	0.0612198	-0.00348997	0.209956	0.0859491	0.134501	-0.101082	0.0739371	0.198026	0.291229	-0.150637	0.174079	0.108534	-0.197355	-0.168431	0.00180002	0.0421089	-0.191481	0.131482	-0.0293753	0.168425	-0.0962238	-0.523596	0.105783	-0.0224122	0.00133162	0.0348957	0.0608768	0.426861	0.152218	-0.574336	-0.0581656	-0.188591	0.0752673	0.133188	-0.156561	-0.169539	-0.227934	0.143328	0.0734368
C9orf30 /// TMEFF1	-0.12559	-0.0935563	0.0484477	0.0639294	-0.0731619	0.316483	-0.138754	0.11402	0.12536	0.0255192	-0.11505	0.134618	-0.0339018	-0.0620209	-0.135579	-0.30134	-0.443823	-0.251021	-0.047538	-0.00259348	0.170092	-0.284136	-0.201707	-0.0654981	-0.0980717	0.00776337	-0.0758668	-0.0470772	-0.101369	0.00231244	-0.135589	-0.144352	-0.11517	-0.0703353	-0.122757	-0.253387	0.0759569	0.165644	-0.0841885	0.0182365	0.113997	-0.264618	-0.118208	0.00538968	-0.127777	0.22933	-0.0792702	-0.0208293	-0.0414254
TIMD4	-1.02546	-1.0276	-0.904886	-1.05866	-0.900884	-0.914538	-1.08135	-0.860977	-1.04622	-1.02098	-0.865825	-0.486513	-0.908714	-0.918962	-0.886198	-1.07216	-1.10777	-0.885852	-0.920173	-0.95918	-0.906374	-1.11189	-0.87743	-0.918209	-0.918261	-1.07022	-1.08955	-0.764877	-0.910688	-0.625082	-0.968727	-0.991521	-1.26042	-1.1192	-0.955011	-1.02087	-0.872331	-0.254485	-0.820149	-1.056	-0.953286	-0.98979	-1.11957	-0.86562	-1.02822	-1.0844	-0.885652	-0.914381	-1.04675
SLC39A5	1.98557	1.834	1.6415	1.61429	1.30316	1.42855	1.50408	0.64819	1.85388	1.9766	1.72326	1.75153	1.69534	1.66694	1.20823	1.40442	1.64263	1.34487	1.48542	1.43299	1.42172	1.80725	1.55584	1.41539	1.59517	0.961135	1.81333	1.44602	1.3535	1.62185	1.54744	1.63988	1.68752	1.20423	1.52056	1.94479	1.64185	1.39225	1.72774	1.45804	1.43859	1.32183	1.69586	1.68409	1.86016	0.992075	1.12102	1.78282	1.10961
ATP6V1E2	-0.79546	-0.789874	-0.732017	-0.781317	-0.709959	-0.711487	-0.753524	-0.80518	-0.799603	-0.925547	-0.489256	-0.620383	-0.772899	-0.576215	-0.772218	-0.829043	-0.92731	-0.739527	-0.757125	-0.90382	-0.772486	-0.902167	-0.755599	-0.681261	-0.901751	-0.525317	-0.734735	-0.92672	-0.683063	-0.958278	-0.9045	-0.604592	-0.623365	-0.773035	-0.803283	-1.10462	-0.847469	-0.767615	-0.826007	-0.75363	-0.533034	-1.10991	-0.85337	-0.872967	-0.605038	-0.761541	-0.591486	-0.730308	-0.68556
AFG3L1	0.497014	0.0691773	0.44276	0.454939	0.24128	-0.110563	0.561135	0.212508	0.582481	0.471859	-0.0209452	0.36445	0.46764	0.271423	0.581367	0.807175	0.310082	0.772537	0.59848	0.609738	0.477718	0.247326	0.39897	0.473056	0.664355	0.424786	0.541402	0.565036	0.777771	0.597192	0.607417	0.541136	0.632264	0.706276	0.687734	0.541063	0.714501	0.640336	0.585844	0.367185	0.357874	0.697729	0.60807	0.621965	0.357064	0.223973	0.436768	0.363345	0.547494
CILP2	-1.18887	-1.04681	-1.07342	-1.03007	-1.13249	-1.08315	-1.25377	-1.05699	-1.16962	-1.18246	-0.705389	-1.02008	-0.988477	-1.20791	-1.14286	-1.26964	-0.935185	-1.13939	-1.13678	-1.08117	-1.00689	-1.21989	-1.00648	-1.10534	-1.16995	-1.05067	-1.11512	-1.21111	-1.01247	-0.987576	-1.17496	-1.01071	-1.15539	-1.22824	-1.26246	-0.936812	-1.17645	-0.994504	-1.17466	-1.00391	-1.25486	-1.22961	-1.00646	-1.03721	-1.14162	-1.1783	-1.07947	-1.02819	-1.05786
TMEM196	-0.986419	-0.997361	-1.00613	-0.893125	-0.941029	-0.774671	-1.1156	-0.896355	-1.10218	-1.07384	-0.980552	-1.0826	-0.848463	-0.887597	-0.882852	-1.07116	-0.89273	-0.976134	-0.810602	-0.950916	-0.89278	-0.793132	-0.946691	-1.08159	-1.01193	-0.874191	-1.00281	-1.06007	-0.928638	-1.12457	-1.04681	-0.92961	-1.03429	-0.943878	-0.973616	-0.861575	-1.05971	-1.00027	-1.00233	-0.958407	-1.03139	-0.979342	-0.984743	-0.953624	-1.02281	-0.996436	-0.887182	-0.874326	-0.968117
BEST4	-0.00866976	-0.799496	-0.74374	-0.394084	-0.517926	-0.31563	-0.500062	-0.683879	-0.640164	-0.279404	-1.22647	-0.789241	-0.363845	-0.557122	-0.244397	-0.555243	-0.300848	-0.979036	-0.783404	-0.751988	-0.702192	0.147733	-0.547195	-0.137631	-0.121876	0.406649	-0.427293	-0.366461	-0.474583	-0.7022	-0.597908	-1.00196	-0.519023	-0.351081	-0.392932	-0.649588	-0.738097	-0.931743	-0.309541	-0.571684	-0.913528	-0.53353	-0.601348	-0.464097	-0.853012	-0.660986	-1.25125	-0.422458	-0.520463
CORO6	-0.774266	-0.833198	-0.957203	-0.921878	-0.767727	-0.982298	-0.931589	-0.781048	-0.938667	-0.992393	-0.957009	-0.839064	-0.567843	-0.894805	-1.00076	-0.693441	-0.824248	-0.785863	-1.24511	-0.801966	-0.940636	-0.748656	-0.915968	-0.720189	-0.948246	-0.879875	-0.87022	-0.982572	-0.943182	-0.879911	-0.868824	-0.758615	-0.800043	-0.930039	-1.03165	-0.855125	-0.944426	-0.756667	-0.888432	-0.663862	-0.961387	-0.865799	-0.847118	-0.959645	-0.868317	-1.05452	-0.956179	-0.737439	-0.787989
FLJ77644 /// TMEM106A	-0.291381	-0.288728	-0.197485	-0.129962	-0.350653	-0.224527	-0.124273	-0.560591	-0.176076	-0.307759	-0.150505	-0.404423	-0.101908	-0.158658	-0.035682	-0.174455	0.033312	-0.227056	-0.0855572	-0.168683	-0.203783	-0.223347	-0.48621	-0.433743	-0.187599	-0.249984	-0.459223	-0.124059	-0.0170553	-0.386799	-0.221282	-0.540805	-0.11572	-0.0648677	-0.118055	-0.105631	-0.0283583	-0.341042	-0.288241	-0.465319	-0.249195	-0.291119	-0.0883812	-0.143784	-0.510784	-0.0492325	-0.335858	-0.232274	-0.378556
ALG10	-0.691477	-0.699124	-0.554867	-0.620056	-0.393507	-0.957456	-0.846418	-0.47659	-0.505186	-0.487007	-0.90975	-0.775345	-0.671069	-0.745722	-0.668318	-0.24516	-0.747518	-0.593826	-0.423599	-0.557176	-0.564121	-0.357577	-0.63649	-0.559591	-0.669753	-0.681986	-0.801373	-0.350837	-0.526957	-0.54424	-0.359129	-0.588667	-0.706702	-0.456082	-0.47234	-0.651438	-0.63976	-0.657056	-0.475238	-0.682873	-0.232922	-0.518174	-0.648433	-0.684866	-0.860354	-0.727549	-0.263343	-0.432823	-0.641069
NEXN	0.744986	0.843698	0.872589	0.350466	-0.0146917	0.275866	0.816461	0.767776	1.11417	0.580008	0.571238	0.409528	1.67242	0.88841	0.141578	0.432428	0.472864	0.611882	0.0650717	0.17947	1.07293	0.671648	0.520718	1.18922	1.09492	0.348982	0.721129	0.608718	1.12486	0.733769	0.817996	0.554935	0.942598	0.874551	0.841326	-0.467439	1.28866	0.985593	0.726915	0.939193	0.607943	1.06193	0.614515	0.852848	0.566073	0.538762	0.639261	0.843891	1.08819
C15orf40	0.543215	0.423895	0.448875	0.522321	0.49684	0.701914	0.512043	0.404996	0.458896	0.522621	0.391608	0.472615	0.489422	0.532835	0.558918	0.585555	0.199747	0.591999	0.752547	0.690882	0.750256	0.492413	0.447893	0.524448	0.671566	0.233537	0.456447	0.623839	0.663128	0.790795	0.714124	0.452465	0.508433	0.61799	0.649558	0.553853	0.70213	0.626877	0.632861	0.535918	0.535273	0.670248	0.433604	0.677106	0.490632	0.46834	0.642914	0.381287	0.622019
RAX2	-0.236831	-0.10072	-0.280234	-0.310257	-0.187303	-0.0447973	-0.161724	-0.0873896	-0.421826	-0.306178	-0.24367	-0.451659	-0.357073	-0.211414	-0.13433	-0.229423	0.198212	-0.252403	-0.149809	-0.186373	-0.287547	-0.194004	-0.143718	-0.253331	-0.30297	-0.229046	-0.295472	-0.324072	-0.296806	-0.168391	-0.277403	-0.275027	-0.18864	-0.09563	-0.143518	-0.152869	-0.373356	-0.259083	-0.243311	-0.38097	-0.370212	-0.277468	-0.240314	-0.297241	-0.229812	-0.24012	-0.291119	-0.224062	-0.254976
GIMAP1	0.306197	-0.287651	-0.0191083	0.26818	-0.656059	0.569745	-0.0200038	-0.83532	0.362866	0.0825339	0.202798	0.532729	0.423438	0.00262708	-0.453366	-0.607552	-0.250388	-0.414875	0.00661296	-0.371336	0.00106481	-0.417735	-0.379228	-0.652942	-0.312819	-0.857799	0.152184	-0.35804	-0.16622	-0.159335	0.00447452	0.27325	-0.0826377	-0.630174	-0.261881	-0.0914625	-0.489195	0.115531	0.0584931	-0.0644887	-0.132112	-0.633947	-0.00176497	-0.22566	0.277004	-0.2174	-0.524975	-0.17453	-0.154147
KLK8	-0.228131	-0.0915556	-0.227647	-0.156265	-0.0173539	-0.524888	-0.206937	-0.311047	-0.122526	-0.190953	-0.399098	-0.17187	-0.0677596	-0.282719	-0.189327	-0.233932	-0.442782	-0.233465	-0.0861927	-0.368534	-0.16537	-0.206446	-0.202678	-0.263223	-0.31479	-0.342363	-0.163302	-0.275674	-0.422991	-0.296082	-0.309891	-0.296781	-0.243377	-0.128675	-0.446732	-0.269616	-0.219733	-0.186206	-0.287265	0.0145358	-0.274602	-0.0699323	-0.158679	-0.324285	0.0488383	-0.450143	-0.181988	-0.134281	-0.120552
CCDC65	-1.47938	-1.70049	-1.58028	-1.50482	-1.40995	-1.24644	-0.653159	-1.72395	-1.65473	-1.64254	-1.50637	-1.46156	-1.5236	-1.52823	-1.60039	-1.38633	-1.48598	-1.50093	-1.54397	-1.24578	-1.39056	-1.5237	-1.55735	-1.56536	-1.61297	-1.5456	-1.48064	-1.34549	-1.4608	-1.47723	-1.21501	-1.32165	-1.31811	-1.32875	-1.29187	-1.56615	-1.21924	-1.56859	-1.54432	-1.48405	-1.54037	-1.30966	-1.56725	-1.49389	-1.56765	-1.59017	-1.6136	-1.4531	-1.54948
FAM122C	-0.564555	-0.383337	-0.25503	-0.461933	-0.293784	-0.562442	-0.604061	-0.356376	-0.33354	-0.413497	-0.311442	-0.779776	0.168418	-0.370257	-0.331623	0.0128567	-0.214039	-0.0697612	-0.279103	-0.0627285	-0.248024	-0.407755	-0.52013	-0.320228	-0.306225	-0.635941	-0.467533	-0.439106	-0.0266181	-0.379192	0.0216994	-0.0954022	-0.319001	-0.225411	-0.167575	-0.522963	-0.0668743	-0.0606787	-0.281425	-0.310885	-0.441054	-0.231541	-0.335825	-0.356193	-0.529103	-0.889538	-0.0155192	-0.458535	-0.38666
CCDC11	-1.06583	-1.35632	-1.29706	-1.15124	-1.21729	-1.15304	-1.21303	-1.18168	-1.05677	-0.963776	-1.03458	-1.15409	-0.84325	-1.21042	-1.14006	-1.14133	-1.33227	-1.09007	-1.10115	-0.973284	-1.13644	-0.802336	-1.17085	-1.16965	-1.29808	-1.01938	-1.07815	-1.04436	-1.03869	-1.10308	-1.20486	-1.20442	-1.09827	-1.05161	-1.07441	-0.902909	-1.24757	-1.11023	-1.0542	-0.994628	-1.28024	-0.894828	-1.06589	-1.19472	-1.12535	-1.18052	-1.04144	-1.18851	-1.22011
CATSPER1	-0.640735	-0.491107	-0.545384	-0.515167	-0.610706	-0.471576	-0.707703	-0.432617	-0.540262	-0.561904	-0.645591	-0.627189	-0.683045	-0.593673	-0.46593	-0.70503	-0.672163	-0.592011	-0.617554	-0.868241	-0.527718	-0.856874	-0.586175	-0.576333	-0.708187	-0.642668	-0.665552	-0.74815	-0.697246	-0.751148	-0.855896	-0.830907	-0.551729	-0.749958	-0.87189	-0.603913	-0.614452	-0.543754	-0.645481	-0.59207	-0.5983	-0.665868	-0.651391	-0.648039	-0.502315	-0.608023	-0.52149	-0.759795	-0.659256
GSC	-1.21217	-1.12785	-1.25493	-1.18436	-1.00721	-1.04648	-1.3253	-1.11679	-1.32364	-1.18013	-0.833077	-1.53745	-0.791554	-1.16469	-1.16816	-1.28351	-0.717899	-1.2457	-1.00588	-0.98255	-1.13317	-1.47353	-1.20856	-1.11116	-1.26617	-1.29583	-1.22425	-1.2284	-1.42295	-1.21782	-1.11083	-1.21793	-1.17484	-1.1874	-1.16673	-0.979285	-1.12621	-1.22303	-1.24778	-1.03891	-1.16153	-1.18897	-1.11381	-1.24673	-1.22684	-1.20845	-1.26574	-1.07334	-1.1202
SP7	-0.87907	-0.791891	-0.826497	-0.776379	-0.776528	-0.779306	-0.87173	-0.674415	-0.972976	-0.860319	-0.613969	-0.754981	-0.519149	-0.905197	-0.764052	-0.70031	-0.713169	-0.782545	-0.634287	-0.695867	-0.7014	-0.840521	-0.726077	-0.876446	-0.935101	-0.813409	-1.01405	-0.785167	-0.822711	-0.973285	-0.795502	-0.851666	-0.804283	-0.764777	-0.778946	-0.800265	-0.716293	-0.859683	-0.786569	-0.85743	-0.805181	-0.89389	-0.799463	-0.760324	-0.888903	-0.85467	-0.898594	-0.657609	-0.755519
PRSS33	-0.0767457	0.0829442	0.109974	0.170827	0.459757	0.702251	-0.0114457	0.179862	-0.151798	-0.00623515	0.25795	-0.0791413	-0.086272	0.268231	0.0720209	0.0937459	-0.0447232	0.129731	0.359393	0.167843	0.476816	-0.260048	-0.0154835	0.106467	-0.216804	-0.0295659	0.194325	-0.193954	-0.0412619	-0.206667	-0.190424	0.0592587	0.137903	-0.00199423	0.0162478	0.114757	0.0348445	-0.00696577	-0.00831168	0.200731	-0.0266844	-0.197311	0.207174	0.0469474	0.139497	0.19802	-0.0376763	0.0211739	0.313938
C19orf26	-0.370624	-0.409408	-0.317288	-0.481732	-0.449448	-0.310093	-0.562481	-0.348323	-0.445415	-0.386912	-0.447787	-0.43089	-0.472308	-0.318701	-0.429162	-0.267332	-0.15953	-0.336906	-0.509291	-0.458481	-0.310576	-0.439314	-0.343695	-0.416685	-0.424943	-0.35116	-0.314254	-0.36907	-0.280291	-0.291174	-0.443581	-0.434489	-0.53197	-0.233995	-0.463231	-0.289089	-0.497533	-0.287541	-0.370697	-0.421303	-0.369893	-0.318887	-0.437623	-0.536537	-0.328084	-0.404032	-0.365129	-0.265602	-0.464768
C8orf45	-1.67299	-1.5427	-1.62623	-1.55931	-1.46181	-1.62152	-1.69587	-1.49915	-1.52613	-1.65142	-1.63193	-1.67354	-1.43986	-1.55111	-1.44227	-1.56937	-1.50502	-1.50631	-1.6942	-1.53389	-1.55659	-1.44699	-1.63709	-1.55909	-1.53965	-1.51619	-1.71113	-1.42216	-1.54892	-1.51705	-1.57839	-1.72841	-1.46434	-1.12405	-1.47903	-1.64182	-1.28004	-1.38827	-1.52393	-1.48231	-1.41918	-1.46921	-1.46983	-1.55316	-1.63963	-1.595	-1.56946	-1.51931	-1.62455
LEAP2	1.82154	1.88267	1.90276	1.96947	2.08635	1.95129	2.07013	1.35303	1.73063	2.16471	1.69883	1.67895	1.8602	1.64969	1.89498	2.30029	2.09463	2.27405	1.97532	2.14332	1.88301	2.14825	1.77127	1.83098	2.06364	-0.00892162	1.82396	2.3525	2.06092	2.22139	2.34309	1.60604	2.11659	2.15832	2.16142	2.00424	1.99416	1.54318	2.09006	1.88155	1.70031	2.13303	1.61969	2.33875	2.12722	1.61517	2.1218	1.77725	1.98044
SCIN	1.7418	1.87714	1.9796	1.90796	1.91322	1.19848	1.70689	1.57602	1.65034	1.92824	1.97909	1.7763	1.93202	1.55817	1.69281	1.8164	1.89237	1.67617	1.91184	1.78585	2.05869	1.8659	1.58941	1.64534	1.32868	1.03344	1.60257	1.93935	1.97361	1.88752	1.76955	1.41527	1.91203	1.97722	1.75389	1.8898	2.22271	1.21425	1.86826	1.64588	1.75571	1.93536	1.53307	1.93697	1.92147	1.35454	1.76649	1.76197	1.479
CTCFL	-1.79878	-1.80696	-1.68433	-1.70204	-1.69056	-1.73473	-1.73275	-1.72616	-1.60124	-1.79553	-1.76293	-1.7746	-1.76674	-1.75693	-1.70436	-1.63762	-1.76918	-1.73406	-1.83583	-1.66669	-1.76926	-1.43148	-1.70761	-1.72659	-1.69716	-1.67947	-1.68274	-1.68035	-1.75057	-1.74815	-1.60443	-1.75005	-1.73314	-1.76846	-1.65519	-1.73033	-1.65814	-1.80396	-1.76441	-1.75489	-1.76787	-1.69373	-1.77095	-1.77951	-1.77374	-1.80262	-1.58763	-1.85947	-1.77857
C4orf33	0.720537	0.430334	0.617021	0.385076	1.0871	0.165215	0.312276	1.01788	0.677496	0.717071	0.822105	0.483998	0.847061	0.733009	0.46373	0.927652	0.315068	0.757962	1.05696	0.491614	1.12803	0.648171	0.463104	0.920115	0.797871	0.619311	0.491899	0.608128	0.869194	0.781509	0.774408	0.652312	0.432986	0.567056	0.764969	0.421546	0.774968	0.843085	0.922468	0.792018	1.07065	1.19252	0.0117511	0.692253	0.0231143	-0.401177	1.34825	0.655527	0.206603
FAM18B2	0.181255	0.100339	0.272019	0.215549	0.0753036	0.0331993	0.106345	0.0863312	0.0503245	-0.118909	-0.044457	-0.0141905	0.0703269	-0.100383	0.160913	0.0232208	0.212025	0.216232	0.0987017	0.112852	0.10898	0.0869218	0.0460864	0.13146	-0.0641078	-0.102688	0.200033	-0.0476586	0.00327666	-0.167437	0.0307146	0.18556	0.048326	0.142405	0.137756	0.266378	0.0205776	0.0887899	-0.0111591	0.15092	-0.207036	0.0907049	0.112965	0.127931	0.156579	0.123347	-0.120871	0.0760279	0.256251
GAPT	-0.818184	-0.841444	-0.739221	-0.147115	-0.499228	-0.241979	-0.774833	0.216348	-0.42667	-0.654153	-0.904474	-0.0243937	-0.732588	-0.470703	-0.576081	-0.466419	-0.575737	-0.173128	0.3452	-0.543182	0.710004	-0.677629	-0.349798	-0.575686	-0.665614	-0.746403	-0.626486	0.490892	-0.0976058	-0.52422	-0.300216	-0.697722	-0.630286	-0.0103705	-0.587399	-0.849982	-0.506528	0.0890655	-0.691172	-0.362577	-0.427774	-0.626626	-0.593366	-0.992429	-0.220759	-0.718165	-0.175383	-0.840201	-0.362031
C8orf47	-1.35391	-1.42495	-1.02255	-1.27922	-1.19303	-1.21392	-1.31333	-1.16265	-1.19769	-1.39347	-1.44235	-1.26162	-1.31969	-1.04029	-1.18226	-1.44029	-1.47575	-1.35183	-1.41237	-1.43013	-1.08234	-1.40634	-1.39663	-1.10913	-1.34684	-1.39659	-1.12751	-1.3072	-1.33225	-1.32301	-1.23769	-1.25807	-1.28263	-1.41487	-1.52248	-1.3035	-1.23535	-1.26804	-1.17211	-1.25513	-1.15264	-1.42517	-1.40175	-1.38117	-1.33106	-1.14244	-0.90962	-1.16263	-1.31774
C1orf65	-1.37256	-1.42025	-1.46343	-1.40078	-1.34653	-1.58543	-1.46748	-1.35934	-1.603	-1.42962	-1.32297	-1.36059	-1.47264	-1.49232	-1.5092	-1.31482	-1.43053	-1.47316	-1.51922	-1.44189	-1.32769	-1.29523	-1.41624	-1.45515	-1.40148	-1.50256	-1.55529	-1.46549	-1.32247	-1.28783	-1.47307	-1.50317	-1.4583	-1.44334	-1.44444	-1.43186	-1.4819	-1.37938	-1.54093	-1.49515	-1.43363	-1.33011	-1.5002	-1.43458	-1.37069	-1.55711	-1.517	-1.50415	-1.49853
ENTHD1	-1.56886	-1.61137	-1.45227	-1.56749	-1.43418	-1.44541	-1.57354	-1.64387	-1.56013	-1.47102	-1.22446	-1.50578	-1.39137	-1.55072	-1.53985	-1.45033	-1.4167	-1.56257	-1.54599	-1.31635	-1.55477	-1.07755	-1.42393	-1.64626	-1.40999	-1.42707	-1.31001	-1.35739	-1.46964	-1.45162	-1.44897	-1.51838	-1.42108	-1.47284	-1.36513	-1.42627	-1.45154	-1.43782	-1.43973	-1.43097	-1.34539	-1.26577	-1.59373	-1.58076	-1.61747	-1.6401	-1.54629	-1.47274	-1.5503
TSSK3	0.207646	0.237298	0.334638	0.239066	0.230822	0.3545	0.280411	0.404996	0.119867	0.21639	0.0435724	0.145168	0.257529	0.140212	0.224942	0.122227	0.528886	0.15618	0.353042	0.275257	0.431198	0.0759623	0.13193	0.208071	-0.0207163	0.277457	0.251503	0.2215	0.0437266	-0.073908	-0.0184019	0.118046	0.37239	0.659572	0.0522899	0.337551	0.364291	0.303427	0.0995098	0.135174	0.0823464	0.0832054	0.258887	0.238854	0.211578	0.336574	0.0560204	0.24328	0.198397
SPINLW1 /// WFDC6	-0.955337	-1.02717	-1.03355	-0.950946	-1.0203	-1.02466	-1.07554	-1.01916	-1.05723	-0.982572	-1.16176	-0.855198	-0.924509	-1.12599	-0.984811	-1.1447	-0.886874	-1.05429	-0.980321	-1.12075	-1.04103	-0.971889	-1.04962	-1.09773	-0.97133	-1.10856	-1.10034	-1.01878	-0.851627	-0.910201	-0.983252	-1.03745	-1.01186	-0.966251	-1.06685	-0.866724	-1.01124	-0.910294	-0.955495	-0.949137	-1.03	-0.866839	-1.03656	-1.07188	-0.86103	-0.962772	-1.04079	-0.974069	-0.983305
CLEC12A /// CLEC12B	-1.0309	-1.21161	-1.24209	-1.20868	-1.0933	-0.879214	-1.11778	-0.862677	-1.19817	-1.21939	-1.18651	-0.668464	-1.10212	-1.13486	-1.02133	-0.872086	-1.04039	-0.868537	-0.884059	-1.21801	-0.74736	-1.17931	-0.486258	-1.16237	-1.13352	-1.01181	-1.11673	-1.14326	-1.03353	-0.83605	-0.69075	-1.09648	-0.7547	-0.920471	-0.94846	-1.19581	-1.11648	-0.931978	-1.15443	-0.815594	-1.12828	-1.06411	-1.15777	-1.00267	-1.27258	-1.22271	-0.483305	-1.13284	-1.00913
C15orf27	-1.00221	-0.915146	-0.800306	-0.959946	-0.675225	-1.22828	-1.00043	-1.00703	-0.946226	-0.856148	-0.919422	-0.853011	-0.80828	-1.00898	-1.16676	-1.07571	-0.933353	-1.0131	-0.844087	-0.735518	-0.977729	-0.752512	-1.01348	-0.776949	-0.867839	-0.949846	-1.1172	-0.927064	-0.870937	-1.01959	-0.959272	-1.08247	-0.60935	-0.574756	-0.749234	-0.969175	-0.637684	-0.870558	-0.934933	-0.543074	-0.948661	-0.868749	-1.00585	-0.962416	-0.891191	-0.881488	-0.965955	-0.915764	-0.935353
CALML6	-1.35477	-1.25846	-1.31183	-1.46056	-1.49143	-1.24679	-1.32237	-1.47426	-1.44857	-1.41138	-1.33846	-1.4485	-1.32387	-1.40094	-1.37961	-1.23825	-1.37852	-1.36737	-1.35104	-1.37458	-1.47655	-1.42528	-1.30948	-1.40274	-1.31726	-1.38031	-1.17645	-1.25493	-1.27534	-1.31225	-1.33883	-1.10732	-1.31366	-1.44286	-1.36757	-1.39445	-1.41885	-1.49476	-1.45746	-1.50993	-1.394	-1.35262	-1.29957	-1.31081	-1.46559	-1.49778	-1.37048	-1.30877	-1.45668
NLRP5	-1.12525	-1.02332	-1.10412	-1.06679	-1.01064	-1.22507	-1.21862	-0.999161	-1.15666	-1.08385	-1.1686	-0.985672	-1.05945	-1.18084	-0.992197	-1.02814	-0.843395	-1.13958	-1.0616	-1.29244	-1.09644	-1.344	-1.01538	-0.964141	-1.01884	-1.09169	-1.11419	-1.19474	-1.0884	-1.06352	-1.1464	-1.14952	-1.05432	-1.10071	-1.13353	-0.956239	-1.1131	-1.10309	-1.12289	-0.949801	-1.13677	-1.01081	-1.16424	-1.01397	-0.954362	-0.99613	-0.960864	-0.901397	-1.074
ODF4	-0.315738	-0.165592	-0.405072	-0.251015	-0.160531	-0.0995349	-0.360765	-0.199979	-0.263099	-0.180102	-0.30462	-0.33439	-0.137595	-0.273441	-0.288582	-0.345295	-0.20409	-0.340596	-0.170565	-0.102836	-0.24469	-0.369388	-0.134213	-0.2885	-0.321442	-0.227819	-0.226177	-0.114991	-0.367652	-0.190746	-0.258774	-0.259724	-0.330578	-0.424218	-0.451867	-0.272262	-0.294359	-0.194544	-0.275147	-0.15389	-0.427457	-0.197469	-0.211412	-0.42792	-0.215194	-0.210498	-0.427728	-0.453176	-0.235079
CLEC4F	-0.670383	-0.628607	-0.964767	-0.725344	-0.731492	-0.741397	-0.711848	-0.962543	-0.80223	-0.587365	-0.878264	-0.643871	-0.613748	-0.564111	-0.945757	-0.824649	-0.805357	-0.777407	-0.906426	-0.95165	-0.711226	-1.05779	-0.861379	-0.768782	-0.760361	-0.875384	-0.770841	-0.950093	-0.642335	-0.819816	-0.727464	-0.649324	-0.206554	-0.634444	-0.513076	-0.756356	-0.781045	-0.663179	-0.956585	-0.832094	-0.807874	-0.801534	-0.565619	-0.576047	-0.456322	-0.668683	-0.733967	-0.786511	-0.867803
WFDC9	-1.1529	-0.962376	-0.928116	-1.00925	-0.965561	-1.078	-1.06037	-1.2044	-0.927057	-0.983002	-1.07892	-0.640966	-0.974036	-0.955801	-1.08963	-1.05203	-1.25079	-1.14458	-0.957052	-1.15645	-1.12362	-1.03615	-1.07097	-0.895608	-1.06551	-1.09003	-1.10767	-0.891752	-1.08456	-1.07466	-1.11426	-1.02869	-1.06699	-1.12218	-1.10194	-1.02387	-1.11379	-0.971813	-1.0125	-0.830429	-1.09232	-0.757242	-1.17162	-1.02785	-0.900222	-1.10028	-1.02138	-1.0026	-1.13998
TTLL10	-0.603826	-0.502037	-0.604509	-0.613355	-0.49299	-0.765616	-0.524777	-0.397873	-0.625015	-0.500441	-0.743829	-0.523292	-0.660143	-0.647849	-0.638253	-0.576929	-0.333161	-0.662765	-0.632541	-0.878041	-0.595703	-0.781694	-0.592089	-0.465369	-0.683864	-0.647871	-0.463635	-0.608754	-0.519407	-0.593848	-0.743455	-0.585888	-0.585665	-0.663115	-0.690346	-0.364336	-0.606129	-0.343163	-0.640546	-0.575121	-0.779593	-0.43383	-0.67145	-0.502642	-0.44303	-0.509473	-0.729055	-0.766499	-0.621234
CALR3	-1.32905	-1.32178	-1.50431	-1.40219	-1.22216	-1.41417	-1.4489	-1.44565	-1.23534	-1.42065	-1.56539	-1.4701	-1.37291	-1.59183	-1.53642	-1.61469	-1.26385	-1.59991	-1.55231	-1.49057	-1.44949	-1.28677	-1.40944	-1.48435	-1.41277	-1.38406	-1.30524	-1.35859	-1.40321	-1.55184	-1.44727	-1.52649	-1.22775	-1.35082	-1.51811	-1.43012	-1.29966	-1.46197	-1.43234	-1.57233	-1.43122	-1.35344	-1.33876	-1.47853	-1.3489	-1.50516	-1.37243	-1.49283	-1.53407
C10orf25	-1.06347	-1.00215	-1.02301	-1.08265	-1.03494	-1.18341	-1.27587	-0.924965	-0.885685	-0.984363	-1.0941	-1.05576	-0.963478	-1.09507	-1.13913	-1.274	-1.1706	-1.12585	-1.17789	-1.13209	-1.09526	-1.42028	-1.0587	-0.994326	-1.17345	-1.03972	-1.0402	-1.17112	-0.961478	-1.21209	-1.28404	-0.95636	-0.928872	-1.01084	-1.19263	-1.17191	-1.01493	-0.774426	-1.07721	-0.94752	-1.00696	-1.19791	-1.28982	-1.18454	-0.745222	-1.00019	-0.831413	-0.826524	-1.15901
KLHL10	-0.865913	-0.790449	-0.853824	-0.967201	-0.900559	-0.808384	-0.701442	-0.686546	-0.80943	-0.938942	-0.759721	-0.877395	-0.895104	-0.787751	-0.742083	-0.713653	-0.83156	-1.02702	-0.787533	-0.716035	-0.885332	-1.01849	-0.86669	-0.950753	-0.825905	-0.830241	-0.784989	-0.892819	-0.90733	-0.699465	-0.935491	-1.07395	-0.553696	-0.613844	-0.793197	-0.956741	-0.593901	-0.919802	-0.888325	-0.981783	-0.763814	-0.658661	-0.712864	-0.842689	-0.969924	-0.73966	-0.974802	-0.883391	-0.748267
ZNF485	-1.43253	-1.68942	-1.65622	-1.34782	-1.60618	-1.55103	-1.41291	-1.59947	-1.36002	-1.39987	-1.53127	-1.33433	-1.51323	-1.56337	-1.44703	-1.50347	-1.57307	-1.35858	-1.48401	-1.59984	-1.4366	-1.48064	-1.59705	-1.51903	-1.47746	-1.50785	-1.57111	-1.44984	-1.22228	-1.49619	-1.50835	-1.43886	-1.52924	-1.49956	-1.33149	-1.70193	-1.47316	-1.48833	-1.50717	-1.65598	-1.52366	-1.50178	-1.53933	-1.51342	-1.40476	-1.43855	-1.44724	-1.62737	-1.54659
MFSD6L	-0.37146	-0.412875	-0.378563	-0.316663	-0.456021	-0.434723	-0.389508	-0.29829	-0.42414	-0.312319	-0.26387	-0.496534	-0.322134	-0.393891	-0.455462	-0.479855	-0.228692	-0.420036	-0.346358	-0.459074	-0.467456	-0.47324	-0.31481	-0.368026	-0.390815	-0.349884	-0.520687	-0.467274	-0.448508	-0.315103	-0.56668	-0.431897	-0.422484	-0.377894	-0.495103	-0.465417	-0.38613	-0.451526	-0.425316	-0.429544	-0.364033	-0.279057	-0.413512	-0.475717	-0.332431	-0.322212	-0.389646	-0.312424	-0.465741
ANKAR	-1.37794	-1.49874	-1.4331	-1.52914	-1.33947	-1.51147	-1.53896	-1.53085	-1.46446	-1.39261	-1.64547	-1.41512	-1.24471	-1.50025	-1.37866	-1.38494	-1.4936	-1.5024	-1.32719	-1.42765	-1.50024	-1.38033	-1.31692	-1.54961	-1.04507	-1.49355	-1.43027	-1.41881	-1.39512	-1.51489	-1.358	-1.48485	-1.48119	-1.22851	-1.4413	-1.36926	-1.36321	-1.45521	-1.45874	-1.49383	-1.56806	-1.30805	-1.50665	-1.39444	-1.54519	-1.48998	-1.42717	-1.34191	-1.47634
ESX1	-1.32579	-1.28247	-1.23278	-1.30817	-1.43722	-1.41871	-1.27181	-1.40187	-1.3798	-1.27002	-1.35591	-1.3174	-1.31109	-1.37782	-1.35866	-1.17286	-1.28116	-1.41391	-1.33534	-1.27666	-1.43069	-1.2393	-1.34086	-1.33046	-1.34594	-1.32122	-1.26321	-1.27177	-1.34737	-1.51302	-1.35432	-1.38995	-1.32939	-1.32517	-1.24397	-1.32451	-1.29886	-1.34817	-1.32405	-1.5465	-1.40154	-1.18696	-1.40648	-1.35872	-1.2288	-1.37768	-1.45092	-1.30958	-1.28801
C8orf12	-1.25782	-1.27388	-1.41781	-1.3643	-1.32527	-1.41371	-1.299	-1.11478	-1.36626	-1.27569	-1.29637	-1.50308	-1.21445	-1.39659	-1.44725	-1.4265	-1.24923	-1.33938	-1.39327	-1.37996	-1.33404	-1.28656	-1.3655	-1.21028	-1.42071	-1.28179	-1.38947	-1.3419	-1.34471	-1.40468	-1.36789	-1.34098	-1.42709	-1.39073	-1.37614	-1.1284	-1.32001	-0.98041	-1.31495	-1.348	-1.32634	-1.27029	-1.47127	-1.32093	-1.40704	-1.27618	-1.30065	-1.27842	-1.39708
DNAJC5G	-0.716717	-0.514764	-0.582015	-0.537584	-0.475383	-0.559611	-0.807928	-0.421911	-0.930961	-0.731998	-0.611063	-0.610893	-0.665622	-0.705551	-0.64628	-0.654425	-0.743269	-0.643319	-0.61447	-0.632979	-0.535984	-0.74471	-0.559193	-0.492227	-0.672642	-0.64347	-0.700234	-0.722823	-0.73735	-0.648403	-0.687011	-0.669372	-0.670472	-0.588697	-0.762824	-0.455364	-0.667675	-0.561997	-0.705197	-0.562846	-0.620256	-0.562943	-0.599837	-0.608724	-0.629762	-0.546225	-0.479964	-0.573254	-0.58338
WDR88	-1.40229	-1.45896	-1.24153	-1.42868	-1.45907	-1.36251	-1.34638	-1.52674	-1.35588	-1.35408	-1.52513	-1.30373	-1.22443	-1.5105	-1.29389	-1.31448	-1.39332	-1.49274	-1.46431	-1.4555	-1.3755	-1.39058	-1.44955	-1.3801	-1.10973	-1.44939	-1.32483	-1.40003	-1.3215	-1.1969	-1.3188	-1.52432	-1.26946	-1.3402	-1.42579	-1.31717	-1.24184	-1.46196	-1.36578	-1.36881	-1.42212	-1.41642	-1.47069	-1.40919	-1.39572	-1.33236	-1.33312	-1.36416	-1.48535
MBD3L2	-0.866038	-0.759835	-0.860647	-0.872007	-0.895099	-0.798833	-0.927815	-0.655541	-0.874105	-0.933543	-0.837758	-0.616333	-0.532623	-0.804043	-1.08553	-0.842847	-0.840712	-0.932549	-0.891659	-0.841719	-0.841168	-1.1072	-0.939131	-0.828271	-0.929768	-0.793196	-0.807096	-0.829522	-0.920635	-0.582815	-0.922865	-0.92742	-1.02555	-0.928662	-0.909051	-0.929547	-0.879232	-0.827979	-1.05829	-0.891614	-1.02825	-0.804692	-0.927581	-0.910196	-0.839192	-0.963027	-0.909005	-0.832227	-0.827492
MBD3L1	-0.906139	-0.692947	-0.881739	-0.915996	-0.802413	-0.848786	-0.907642	-0.914233	-0.909889	-0.728318	-0.764903	-0.999717	-0.689625	-0.780111	-0.893059	-0.925408	-0.704593	-0.965496	-0.747786	-0.991414	-0.960095	-0.864665	-0.822467	-0.879936	-0.767763	-0.992974	-0.854786	-1.04059	-1.06291	-0.771414	-0.951288	-0.841159	-0.900834	-0.913506	-0.780754	-0.747353	-0.859791	-0.890706	-0.951205	-0.962625	-0.92488	-1.03157	-0.698257	-0.905965	-0.929947	-0.822746	-0.936337	-0.791343	-1.03924
FAM46D	-1.45524	-1.64469	-1.67945	-1.73079	-1.64068	-1.6649	-1.66684	-1.6706	-1.59737	-1.61859	-1.63773	-1.40721	-1.30518	-1.68395	-1.64457	-1.61531	-1.58247	-1.60862	-1.64712	-1.67889	-1.72828	-1.51487	-1.69001	-1.61392	-1.66339	-1.60269	-1.73856	-1.47599	-1.49789	-1.47608	-1.66012	-1.82414	-1.6903	-1.64056	-1.64334	-1.49246	-1.59581	-1.57061	-1.55201	-1.42547	-1.67865	-1.38189	-1.65851	-1.68721	-1.6509	-1.80958	-1.74475	-1.61639	-1.6939
SERPINB11	-1.49463	-1.50841	-1.56071	-1.45028	-1.43028	-1.49098	-1.55642	-1.36882	-1.60826	-1.44054	-1.5968	-1.49282	-1.1163	-1.64332	-1.57767	-1.64008	-1.58943	-1.60563	-1.53175	-1.60549	-1.55673	-1.5437	-1.56786	-1.49263	-1.46849	-1.3621	-1.54063	-1.41577	-1.40397	-1.63079	-1.58727	-1.60512	-1.50643	-1.54206	-1.5011	-1.47066	-1.51462	-1.47167	-1.52788	-1.69193	-1.48506	-1.43462	-1.52302	-1.45817	-1.46982	-1.56591	-1.47202	-1.46259	-1.62858
DSCR10	-0.0629714	0.11628	-0.162711	-0.0395699	-0.0947778	-0.0759209	-0.0739477	-0.0350052	-0.169524	-0.181255	-0.0369422	-0.0500167	-0.0676744	-0.0702995	-0.0142436	-0.0748801	0.131642	-0.0372484	0.0651015	-0.0189668	-0.11326	0.0221217	-0.0495262	-0.0891783	-0.161512	-0.136566	-0.0965876	-0.0697421	-0.162092	-0.293867	-0.178608	0.0302788	-0.075146	0.0410736	-0.192696	0.0385049	-0.0929516	-0.140887	-0.15633	-0.237232	-0.186636	-0.185626	0.0516008	-0.122397	0.0730645	-0.107638	-0.18207	-0.0491324	-0.0187544
GAMT	0.553823	0.836563	0.754147	0.727591	0.717521	0.590067	0.464629	0.832477	0.389355	0.440347	0.50989	0.711367	0.544728	0.601638	0.45626	0.332678	0.57809	0.381106	0.527771	0.435096	0.639497	0.271451	0.627583	0.458401	0.321701	0.603866	0.608658	0.466224	0.494149	0.506337	0.302908	0.506881	0.580543	0.555641	0.0987078	0.669771	0.482331	0.914994	0.520089	0.686365	0.543946	0.428771	0.594016	0.341705	0.840721	0.807386	0.464392	0.695993	0.752832
LACE1	-1.17746	-1.12135	-1.09899	-1.21983	-1.18829	-1.204	-1.1956	-0.892516	-1.02854	-1.1602	-1.17087	-1.20259	-1.15845	-1.10398	-1.15547	-0.960688	-1.35399	-1.23483	-1.11041	-1.11215	-1.10445	-1.18499	-1.0843	-1.0195	-0.936975	-1.20973	-1.29245	-1.18393	-1.09107	-1.03088	-1.12169	-1.19766	-1.18064	-1.18097	-1.23459	-1.09856	-1.12398	-1.21176	-1.1365	-1.19161	-1.03964	-1.07235	-1.3382	-1.18708	-1.25215	-1.20043	-1.1823	-1.15174	-1.19438
IDI2	-0.680534	-0.623968	-0.739394	-0.744488	-0.696903	-0.809792	-0.705689	-0.401077	-0.744308	-0.742927	-0.617586	-0.466192	-0.737902	-0.813501	-0.67419	-0.74932	-0.733761	-0.730233	-0.692406	-0.552472	-0.727698	-0.375707	-0.621761	-0.661274	-0.745879	-0.486298	-0.664774	-0.694137	-0.76326	-0.613568	-0.574638	-0.675421	-0.668874	-0.613892	-0.708662	-0.453158	-0.660705	-0.673222	-0.754253	-0.654413	-0.726163	-0.685321	-0.719364	-0.704373	-0.704372	-0.57646	-0.729361	-0.604748	-0.694134
CYP11B1	-1.16422	-1.21185	-1.1883	-1.23138	-1.23072	-1.06689	-1.32602	-1.26316	-1.35155	-1.21582	-1.34666	-0.939264	-1.09124	-1.20068	-1.31179	-1.2487	-1.10024	-1.29424	-1.18589	-1.26528	-1.31839	-1.38922	-1.24434	-1.34278	-1.34527	-1.42109	-1.13922	-1.25452	-1.40802	-1.3326	-1.27213	-1.36861	-1.33671	-1.31116	-1.25102	-1.09634	-1.28436	-1.40137	-1.21588	-1.34322	-1.24372	-1.54352	-1.13198	-1.25691	-1.2827	-1.25015	-1.42653	-1.4028	-1.28209
SLAMF6	-0.288281	-0.115287	-0.139542	0.0571528	-0.209131	-0.283364	-0.236772	-0.0369615	-0.246825	-0.122056	-0.451169	-0.00453658	-0.00612575	-0.17481	-0.124761	-0.155025	-0.326465	-0.0847912	-0.157969	-0.15231	0.118095	-0.412027	-0.190502	-0.262826	-0.470183	-0.272812	-0.0804552	-0.158447	-0.222244	-0.375519	-0.327746	-0.0613697	-0.244474	-0.0326445	-0.334753	-0.181515	-0.229854	0.211054	-0.207657	-0.131708	-0.30188	-0.26557	-0.0735509	-0.171934	0.0735705	-0.210987	-0.231552	-0.0338777	-0.00591311
ZSCAN20	-0.606429	-0.808354	-0.813551	-0.844937	-0.646666	-0.841345	-0.97027	-0.956242	-0.740828	-0.58009	-0.807397	-1.02055	-0.598327	-0.751717	-0.718926	-0.62658	-0.608156	-0.763594	-0.704842	-0.454341	-0.684174	-0.414002	-0.636176	-0.503474	-0.588561	-0.616825	-0.534702	-0.489218	-0.785731	-0.646848	-0.615138	-0.735656	-0.848529	-0.91486	-0.701834	-0.587648	-0.723997	-0.740727	-0.738019	-0.786275	-0.83758	-0.705926	-0.517762	-0.65374	-0.799999	-0.689622	-0.504325	-0.755186	-0.820647
GPBAR1	-0.273435	-0.200196	-0.358992	-0.421986	-0.379918	-0.27926	-0.371965	-0.331547	-0.474641	-0.364029	-0.371273	-0.174041	-0.149777	-0.213979	-0.370163	-0.478452	-0.213213	-0.466436	-0.324144	-0.368866	-0.314708	-0.464893	-0.368361	-0.296771	-0.531762	-0.286907	-0.393494	-0.61006	-0.560301	-0.4046	-0.546208	-0.355867	-0.399117	-0.247383	-0.726985	-0.295961	-0.466778	-0.582059	-0.483484	-0.474796	-0.595015	-0.597814	-0.207081	-0.382192	-0.25244	-0.344509	-0.511878	-0.237154	-0.299947
BRSK1	-0.392831	-0.205483	-0.401652	-0.376789	-0.371598	-0.422525	-0.816155	-0.398635	-0.475718	-0.335026	-0.15606	-0.374474	-0.394991	-0.211815	-0.444267	-0.361105	-0.154613	-0.48089	-0.602538	-0.444419	-0.51902	-0.234248	-0.573297	-0.463058	-0.495851	-0.544641	-0.413908	-0.404002	-0.365293	-0.486256	-0.516282	-0.37905	-0.440489	-0.658167	-0.762637	-0.200253	-0.5724	-0.336003	-0.452944	-0.301583	-0.59602	-0.286746	-0.36525	-0.478306	-0.088478	-0.554009	-0.526457	-0.264244	-0.458883
CRB2	-1.23837	-1.10002	-1.08749	-1.17227	-1.21014	-1.18613	-1.19661	-1.11303	-1.31288	-1.27377	-1.08593	-1.20769	-1.37023	-1.11431	-1.1352	-1.1898	-1.40737	-1.24598	-1.28688	-1.02807	-1.20226	-1.02085	-1.13888	-1.16622	-1.27546	-1.09304	-1.0566	-1.03478	-1.12076	-1.23901	-1.15244	-1.2848	-1.17906	-1.20008	-1.30714	-1.09405	-1.1816	-1.25286	-1.17533	-1.08617	-1.31762	-1.04389	-1.25821	-1.28175	-1.1686	-1.28137	-1.26771	-0.960276	-1.17754
KCNE4	-0.94038	-1.00051	-1.0185	-1.12816	-1.21029	-0.985989	-0.966145	-1.16964	-0.865729	-0.759822	-1.08122	-0.943881	-0.80684	-0.97743	-1.09239	-1.03732	-0.897488	-1.05357	-0.944396	-0.992599	-0.996327	-0.790691	-0.973754	-0.833662	-1.02275	-1.05576	-0.989968	-1.01932	-1.08825	-0.945907	-1.13926	-1.15622	-0.95736	-1.12733	-1.06127	-1.22018	-1.08473	-1.10237	-0.9218	-1.0148	-1.0731	-0.962361	-1.00004	-0.918677	-0.975369	-1.10164	-1.11426	-0.973367	-0.988139
SLC34A3	1.62764	1.1905	0.958798	1.1959	1.5146	1.38306	1.01158	0.723756	0.916735	1.26571	1.29939	1.20515	1.00563	0.971252	1.18068	1.074	1.52893	1.04136	1.43243	1.11861	0.953071	1.56316	1.87693	0.716527	0.640079	0.650893	1.50025	0.973478	1.24894	1.20999	0.918589	1.23055	1.0574	0.929665	1.17746	1.588	1.14811	0.655974	1.142	1.15867	0.987303	0.989017	1.27295	1.20886	1.24098	1.19551	0.91165	1.30254	1.21559
CPA6	-1.5839	-1.69453	-1.62915	-1.51749	-1.6176	-1.41343	-1.63715	-0.997323	-1.42594	-1.48248	-1.5729	-1.74426	-1.56466	-1.57125	-1.67792	-1.55365	-1.87359	-1.50426	-1.60171	-1.74297	-1.59048	-1.484	-1.48474	-1.62848	-1.53669	-1.06847	-1.55895	-1.59324	-1.52155	-1.33949	-1.38686	-1.58094	-1.58977	-1.61556	-1.57899	-1.56631	-1.55674	-1.69788	-1.62684	-1.63041	-1.55125	-1.49956	-1.72761	-1.65017	-1.67358	-1.66602	-1.48646	-1.53377	-1.76551
WBP2NL	-1.54526	-1.72266	-1.65781	-1.6752	-1.60804	-1.658	-1.56435	-1.61144	-1.45266	-1.3914	-1.52106	-1.73815	-1.1173	-1.75556	-1.60737	-1.38729	-1.77972	-1.50706	-1.66409	-1.69705	-1.67187	-1.65451	-1.73344	-1.61199	-1.59382	-1.65476	-1.66945	-1.50435	-1.43285	-1.52373	-1.51928	-1.67682	-1.53165	-1.46298	-1.33079	-1.67555	-1.63319	-1.61416	-1.63459	-1.57171	-1.55258	-1.5273	-1.65319	-1.41216	-1.67071	-1.65112	-1.45043	-1.80285	-1.57082
MTBP	-1.16847	-1.40362	-1.22675	-1.24783	-1.17117	-1.45272	-1.20314	-1.10517	-1.08517	-1.2726	-1.14234	-1.27443	-1.12063	-1.33511	-1.22295	-1.16739	-1.38333	-1.06884	-1.20996	-1.25184	-1.37067	-1.2438	-1.28511	-1.37668	-1.18652	-1.21054	-1.27049	-1.0339	-1.04989	-0.937813	-1.13023	-1.33839	-1.2886	-1.20562	-1.13165	-1.53908	-1.20478	-1.23603	-1.25172	-1.48787	-1.07205	-1.09798	-1.19971	-1.26328	-1.35482	-1.42494	-1.07044	-1.50486	-1.30538
ACVR1C	0.44741	0.78876	0.555431	0.312212	0.831445	-0.208482	0.711229	1.20189	0.332027	0.453399	0.414151	0.41263	0.370612	0.425793	0.712508	0.655794	0.457274	0.499101	0.628548	0.876132	0.418023	0.967504	0.370843	0.926663	1.06432	1.01942	0.47744	0.634784	0.838599	0.763702	0.604147	0.235257	0.48051	0.800523	0.998123	0.630062	0.190032	0.569448	0.315742	0.885351	0.371634	0.827264	0.332586	0.633017	0.45938	-0.0409814	0.571253	0.338103	0.889591
TMEM74	-1.30194	-1.36937	-1.4926	-1.27666	-1.26706	-1.11203	-1.34036	-1.27242	-1.27244	-1.25249	-1.21537	-1.13286	-1.00841	-1.1118	-1.32074	-1.3574	-1.26296	-1.28729	-1.36405	-1.22195	-1.30985	-1.34155	-1.24069	-1.21192	-1.06101	-1.20998	-1.20481	-1.14111	-1.20975	-1.33752	-1.196	-1.44465	-1.41242	-1.37518	-1.30856	-1.01813	-1.22192	-1.23724	-1.47643	-1.18483	-1.40621	-1.20725	-1.33211	-1.27544	-1.19706	-1.38404	-1.16301	-1.37252	-1.21646
TIGD4	-1.2598	-1.25864	-1.26952	-1.31365	-0.988574	-1.2966	-1.31036	-1.03552	-1.24725	-1.29866	-1.13461	-1.30552	-1.06447	-1.18532	-1.27689	-0.92851	-1.0954	-1.19561	-1.14682	-1.26381	-1.17844	-1.30538	-1.13913	-1.02865	-1.0541	-1.40131	-1.24358	-1.25887	-1.10901	-1.00293	-1.19518	-1.42206	-1.29347	-1.09397	-1.20923	-1.26002	-1.15965	-1.38649	-1.23782	-1.22834	-1.33152	-1.16031	-1.27863	-1.21052	-1.33438	-1.31766	-0.92241	-1.13758	-1.31133
ART5	-0.493048	-0.490942	-0.493401	-0.421337	-0.33561	-0.634961	-0.612865	-0.339257	-0.584929	-0.551615	-0.556556	-0.53443	-0.581719	-0.72435	-0.540091	-0.516336	-0.358735	-0.597358	-0.523908	-0.415967	-0.509301	-0.597794	-0.463908	-0.470469	-0.525233	-0.343219	-0.451648	-0.677582	-0.564974	-0.618582	-0.605664	-0.610016	-0.4388	-0.385377	-0.648611	-0.386394	-0.477489	-0.538053	-0.646821	-0.494881	-0.572795	-0.515001	-0.617675	-0.612543	-0.500929	-0.567608	-0.394971	-0.406633	-0.452278
FAM71C	-1.27829	-1.11682	-1.08397	-0.963466	-1.02915	-1.19375	-1.10542	-0.994448	-1.04078	-1.01094	-1.13929	-1.0977	-1.15839	-0.946892	-1.10347	-1.15622	-0.811534	-1.05213	-0.955187	-1.17397	-1.21122	-1.04884	-0.998396	-1.00101	-1.16977	-1.12117	-1.16726	-1.0156	-1.03833	-1.3085	-1.28157	-0.958498	-1.1985	-1.16793	-1.06269	-1.22862	-1.15271	-0.837424	-1.05035	-1.0224	-1.02647	-0.864019	-1.07896	-1.08313	-0.877274	-0.974365	-0.872026	-1.04817	-1.12949
C21orf67	0.0297424	0.28439	0.106663	0.199107	0.083274	0.284373	0.082989	0.344422	-0.00465262	0.0968765	-0.052383	0.0731616	0.0885688	0.0262355	0.164953	-0.0372928	0.344152	0.0778048	0.163682	0.151467	0.15393	0.0476465	0.0817242	0.0116302	0.0545744	0.0658339	0.192334	0.140271	0.103553	-0.0322577	0.0250714	0.121522	0.085101	0.238805	-0.0340567	0.227592	0.0639658	0.144242	0.0579688	0.112791	0.00464277	-0.0420118	0.235255	0.0631882	0.0800804	0.211294	-0.0380632	0.232279	0.133953
NLRP11	-1.06891	-0.90832	-0.864254	-1.13883	-0.948938	-1.17345	-1.05343	-1.04003	-1.01852	-1.06154	-1.21453	-1.09771	-0.974031	-1.05471	-1.13915	-0.964512	-1.02224	-1.06919	-0.972214	-0.986425	-0.974896	-1.10988	-1.00392	-0.933922	-1.10243	-1.16955	-1.07985	-1.09016	-1.13311	-1.0524	-1.18248	-0.938835	-1.12143	-1.05339	-1.04534	-0.915955	-0.993689	-0.831237	-1.08524	-1.24671	-1.25578	-1.26953	-1.07931	-1.07286	-1.07579	-0.950977	-1.15025	-1.20595	-1.06116
IQCD	-0.925237	-0.865144	-1.09795	-0.765178	-0.969679	-0.828279	-0.838874	-0.775902	-0.833982	-0.901087	-0.84	-1.02625	-0.801266	-0.796937	-0.763244	-1.11214	-1.0624	-1.03056	-0.954916	-1.07042	-0.7471	-0.81175	-0.939462	-1.02945	-0.963635	-0.802625	-0.931747	-0.795973	-0.965006	-0.580851	-1.01632	-0.930432	-1.02056	-0.924594	-1.06163	-1.02089	-1.00497	-0.82919	-0.820319	-0.851404	-0.797847	-0.77579	-0.860194	-1.04322	-0.809694	-0.888385	-0.856044	-0.77691	-0.949926
SERPINA12	-1.08906	-1.00145	-1.00976	-1.10686	-1.13654	-1.19602	-1.23804	-0.865008	-1.16163	-1.15513	-0.992771	-0.900304	-1.27186	-1.15004	-1.04487	-1.0234	-0.952107	-1.02789	-1.21362	-1.16078	-1.29236	-1.1344	-1.0941	-1.05533	-1.01299	-1.00784	-1.13105	-1.15553	-1.02559	-0.789722	-1.2416	-1.12002	-1.09796	-1.15862	-1.02634	-1.02154	-1.07247	-1.155	-1.13684	-0.965436	-1.18322	-1.11953	-1.05358	-1.14267	-1.07667	-1.11208	-1.16269	-0.916717	-1.00028
CLEC4C	-1.37909	-1.26869	-1.33035	-1.29684	-1.46322	-1.19457	-1.4486	-1.26792	-1.35801	-1.46933	-1.35408	-1.19855	-1.0086	-1.30707	-1.31642	-1.29209	-1.2113	-1.40668	-1.37069	-1.2892	-1.40864	-1.39453	-1.37015	-1.4512	-1.32922	-1.38303	-1.28262	-1.44099	-1.40221	-1.31504	-1.18555	-1.30663	-1.32389	-1.38426	-1.25162	-1.41572	-1.21134	-1.38662	-1.47124	-1.48923	-1.36742	-1.29031	-1.32626	-1.31033	-1.48115	-1.32439	-1.45345	-1.39964	-1.38876
NLRC4	-0.368086	-0.410984	-0.338663	-0.31516	-0.231446	-0.0424181	-0.322681	-0.177504	-0.00199794	-0.285954	-0.424827	-0.128554	-0.0737418	-0.246178	-0.392192	-0.361501	-0.433543	-0.319586	-0.175524	-0.595538	-0.0891381	-0.364164	-0.0108097	-0.271649	-0.392895	-0.482362	-0.308066	-0.208314	-0.24754	-0.477434	-0.267365	-0.261231	-0.16928	0.00871169	-0.301289	-0.734437	0.147739	-0.15557	-0.223541	-0.180564	-0.16325	-0.126721	-0.362524	-0.406601	-0.512726	-0.127851	0.513437	-0.27389	-0.262405
PRSS36	-0.089843	-0.155308	-0.152471	-0.141547	-0.323383	0.0883673	-0.218066	-0.510963	-0.239369	-0.269348	-0.0998557	-0.121176	-0.25286	-0.296478	-0.259482	-0.351125	-0.248104	-0.288598	-0.209501	-0.449872	-0.070322	-0.249239	-0.185768	-0.300676	-0.366253	-0.417161	-0.139511	-0.254194	-0.346725	-0.213852	-0.353142	-0.147311	-0.413828	-0.240325	-0.072907	0.0442484	-0.344729	-0.477902	-0.039169	-0.502773	-0.324304	-0.32938	-0.0170096	-0.22767	-0.30381	-0.277196	-0.435072	-0.175924	-0.297932
ZDHHC15	-1.68973	-1.6263	-1.63782	-1.6699	-1.61399	-1.65474	-1.63858	-1.74452	-1.5798	-1.63611	-1.4988	-1.49787	-1.48046	-1.43588	-1.60484	-1.61812	-1.66879	-1.48948	-1.5953	-1.54472	-1.6837	-1.66008	-1.69161	-1.56905	-1.57457	-1.56567	-1.68758	-1.55996	-1.47565	-1.57287	-1.56128	-1.61958	-1.59716	-1.70139	-1.50173	-1.70036	-1.53905	-1.64386	-1.67281	-1.72595	-1.59821	-1.55647	-1.63856	-1.63028	-1.66299	-1.56598	-1.55333	-1.70625	-1.71679
NUDT9P1	-1.12206	-1.27765	-1.09102	-1.27083	-1.24475	-1.05801	-1.28023	-1.45212	-1.05797	-1.12325	-1.12061	-1.08056	-1.19289	-1.20909	-1.29048	-1.02963	-1.14427	-1.10971	-1.14404	-1.197	-1.21517	-1.077	-1.36831	-1.09187	-0.821458	-1.26932	-1.15299	-0.845324	-1.19294	-1.2404	-1.13124	-1.21076	-1.18296	-1.21414	-1.18206	-1.29903	-1.26851	-1.24181	-0.99377	-1.25337	-1.17996	-1.11257	-1.2726	-1.11709	-1.22677	-1.38071	-1.14942	-1.33615	-1.25941
BTBD16	-0.911097	-0.899137	-1.00064	-1.14801	-1.03807	-1.01334	-0.963723	-1.11496	-1.0487	-1.2563	-1.02551	-1.02092	-1.00681	-1.04241	-1.11256	-1.07467	-0.87469	-1.15811	-1.09417	-1.12809	-1.07233	-1.10493	-0.943067	-0.937638	-1.25123	-1.15509	-0.92574	-1.12826	-1.19387	-1.33134	-1.13196	-1.09409	-1.14596	-0.976138	-1.27361	-1.06831	-1.07672	-1.28637	-1.03808	-1.09712	-0.927732	-1.19447	-1.00821	-1.06524	-1.24628	-1.14864	-1.12722	-1.11096	-1.0265
RTP3	-0.831978	-0.843958	-0.818717	-0.890341	-0.783761	-0.705578	-0.861949	-0.844886	-0.834453	-0.874612	-0.749602	-0.724378	-0.970143	-0.832766	-1.02186	-0.834673	-0.772208	-0.891268	-0.879654	-0.838233	-0.988994	-0.598664	-0.792959	-0.918776	-0.752258	-0.899536	-0.941242	-0.79857	-0.892389	-0.682669	-1.02263	-0.980834	-0.720024	-0.926096	-0.914064	-0.682673	-0.89007	-0.838799	-0.740158	-0.966839	-0.840349	-0.766014	-0.866735	-0.789993	-0.78863	-0.697381	-0.879257	-0.904383	-0.942441
C21orf29	-1.14464	-1.12092	-1.24438	-1.19061	-1.18678	-1.18068	-1.2174	-1.14505	-1.23685	-1.21079	-1.14369	-1.20941	-1.21102	-1.33322	-1.20675	-1.18768	-1.10232	-1.20479	-1.23211	-1.12416	-1.14488	-1.15344	-1.22812	-1.20141	-1.2692	-1.20036	-1.26411	-1.19746	-1.1931	-1.10584	-1.1969	-1.38304	-1.1005	-1.08955	-1.11672	-1.09299	-0.986615	-1.16821	-1.16076	-1.2507	-1.29694	-1.13643	-1.17629	-1.26428	-1.2082	-1.25495	-1.18903	-1.20649	-1.2672
C6orf141	-0.902288	-1.06005	-0.916823	-0.681357	-0.651202	-0.918461	-0.850828	-0.952476	-0.886471	-1.1237	-0.902559	-0.758545	-1.17043	-1.04729	-0.375393	-0.813179	-0.855922	-0.568016	-0.677347	-0.988341	-0.797303	-1.27569	-0.95792	-0.944696	-0.709386	0.438226	-0.797995	-0.986617	-0.842283	-0.767812	-0.983636	-1.02669	-0.934276	-0.905775	-0.862439	-1.27313	-1.04887	-0.83336	-1.12862	-1.15271	-0.635638	-1.01048	-1.0701	-0.919809	-0.943963	-0.695817	-1.04715	-0.865469	-0.861064
ALMS1P	-0.988767	-0.746996	-0.999703	-0.867907	-0.84854	-0.861729	-0.930027	-0.864354	-0.927923	-0.872524	-0.716806	-0.951662	-0.93621	-0.938117	-0.915278	-0.741578	-0.631606	-0.94451	-0.907905	-1.04585	-0.98364	-0.885437	-0.860432	-0.758883	-0.8217	-0.809263	-0.790732	-0.809884	-0.870888	-0.890953	-0.929037	-0.982418	-1.04478	-1.07264	-0.888835	-0.828676	-0.919889	-0.98678	-0.959249	-0.861896	-1.02304	-0.823267	-0.957094	-0.782543	-0.636388	-1.0128	-0.948011	-0.818002	-1.07477
TRIML2	-0.871906	-0.743631	-0.930258	-0.901603	-1.08459	-0.643171	-0.95778	-0.86757	-0.900407	-0.883089	-1.00905	-0.534132	-1.09869	-0.858857	-1.01019	-0.846201	-0.914709	-1.02803	-0.917717	-0.931633	-1.01281	-0.958356	-0.910488	-0.864736	-1.01911	-0.887299	-0.982025	-0.911441	-0.962081	-0.993833	-0.994986	-0.878487	-1.09223	-0.903147	-1.18837	-0.940963	-1.00348	-0.978635	-0.820564	-1.07358	-0.727418	-0.870328	-0.981212	-0.985419	-0.928049	-0.951913	-0.96173	-0.679679	-0.877335
IL12RB1	0.414677	0.00112428	0.286909	0.2575	-0.359091	0.788307	0.249238	-0.559651	0.351603	0.0707597	-0.0315567	0.568332	0.390229	0.0444376	-0.0307442	-0.251172	0.748964	-0.125647	-0.0360608	0.0678435	0.207624	-0.349804	-0.012337	-0.0729809	-0.275861	-0.279146	0.235692	-0.00909105	0.169109	0.204476	0.355731	0.328503	0.386206	0.236573	-0.179553	0.117977	0.237509	0.291374	0.517768	0.340009	0.218946	-0.0659758	0.246199	0.154095	0.165281	0.297442	0.120532	0.320426	0.153621
GTF2A1L /// STON1	-1.6704	-1.67193	-1.67416	-1.58888	-1.63684	-1.5824	-1.663	-1.71827	-1.50824	-1.59057	-1.62933	-1.60486	-1.64775	-1.61934	-1.64387	-1.58614	-1.46551	-1.56148	-1.62663	-1.65544	-1.67208	-1.72459	-1.56168	-1.57952	-1.63954	-1.49044	-1.72686	-1.53935	-1.64899	-1.30137	-1.67495	-1.75236	-1.64352	-1.62269	-1.60529	-1.71111	-1.54844	-1.62951	-1.61437	-1.57254	-1.69427	-1.61205	-1.68554	-1.67351	-1.59455	-1.60607	-1.51159	-1.60145	-1.73496
TRPV3	-0.602452	-0.550803	-0.518514	-0.62722	-0.428103	-0.58665	-0.640897	-0.47846	-0.688101	-0.316858	-0.418983	-0.536278	-0.661482	-0.519609	-0.577128	-0.631641	-0.772949	-0.429669	-0.445006	-0.642275	-0.677245	-0.427404	-0.529931	-0.486349	-0.400456	-0.778132	-0.597545	-0.366713	-0.49042	-0.762249	-0.664014	-0.684675	-0.48361	-0.559513	-0.526483	-0.4223	-0.702007	-0.427859	-0.680236	-0.549368	-0.75009	-0.494284	-0.552161	-0.585221	-0.493613	-0.662211	-0.409114	-0.574906	-0.624956
CNBD1	-1.5496	-1.59976	-1.61991	-1.50255	-1.51842	-1.76017	-1.65083	-1.57581	-1.48149	-1.60283	-1.60767	-1.38703	-1.38338	-1.61002	-1.68626	-1.45838	-1.81493	-1.56205	-1.72474	-1.58533	-1.66311	-1.28755	-1.45076	-1.50912	-1.32705	-1.50128	-1.59331	-1.47612	-1.56057	-1.39885	-1.49215	-1.66044	-1.58129	-1.61995	-1.62181	-1.61411	-1.5447	-1.5853	-1.52871	-1.53188	-1.54851	-1.57233	-1.48566	-1.60694	-1.56471	-1.50422	-1.51532	-1.65326	-1.69838
MMP21	-1.76975	-1.7718	-1.6711	-1.65136	-1.64161	-1.55488	-1.70155	-1.76891	-1.69098	-1.67843	-1.62557	-1.65941	-1.42978	-1.66282	-1.54707	-1.54734	-1.71678	-1.57389	-1.67361	-1.65104	-1.74901	-1.66557	-1.64964	-1.55057	-1.72624	-1.55344	-1.58233	-1.67805	-1.66815	-1.50567	-1.61471	-1.71634	-1.6651	-1.42261	-1.59778	-1.74729	-1.57248	-1.64129	-1.66673	-1.73873	-1.67567	-1.5232	-1.71633	-1.65441	-1.79807	-1.80057	-1.64574	-1.68919	-1.62758
TMEM190	-0.510985	-0.335067	-0.394259	-0.425327	-0.441745	-0.48059	-0.399597	-0.392084	-0.537338	-0.452584	-0.360942	-0.396257	-0.458998	-0.480182	-0.366512	-0.388162	-0.182081	-0.500062	-0.354687	-0.453718	-0.488799	-0.311307	-0.40854	-0.30581	-0.545045	-0.33144	-0.524533	-0.483794	-0.566635	-0.615872	-0.544696	-0.449592	-0.540859	-0.272286	-0.592898	-0.499061	-0.391613	-0.40256	-0.446373	-0.497259	-0.517374	-0.524313	-0.413867	-0.387145	-0.458599	-0.472731	-0.566596	-0.481946	-0.482604
GAS2L2	-0.046989	0.140673	-0.0371976	0.0612025	0.105153	0.242406	0.0426789	0.144028	-0.123281	-0.0282029	0.00976112	0.136694	-0.21666	-0.134578	-0.0596172	-0.130706	0.0677683	-0.076295	-0.0340395	-0.138062	-0.0352212	0.0146812	0.0431891	-0.0409401	-0.0901919	-0.0384082	0.0679522	0.0234615	-0.0457612	-0.0310202	-0.198993	0.0615049	-0.0112091	0.017319	-0.151949	0.0842542	-0.0224673	0.166999	-0.0801675	0.0583716	-0.161563	-0.00124184	0.0570428	-0.136535	0.0223051	0.0728739	-0.0451713	0.0745208	-0.0247536
KCNG4	-1.10346	-1.07613	-1.06369	-1.14319	-1.11205	-0.868798	-0.995764	-0.799196	-1.09294	-1.01007	-0.915243	-1.0741	-1.02666	-1.15634	-1.13697	-1.00222	-0.978818	-1.07315	-1.10105	-0.92074	-1.1569	-1.13895	-1.17023	-0.907463	-1.08384	-1.2255	-1.05477	-1.20233	-1.1754	-1.04893	-1.20774	-1.28338	-0.95334	-1.07128	-1.12554	-0.992086	-1.03731	-1.04511	-1.1073	-1.15059	-1.05687	-1.26098	-1.19047	-1.07468	-1.09645	-1.07749	-1.11036	-0.988575	-1.05488
PXT1	-1.5217	-1.43485	-1.45088	-1.42899	-1.35679	-1.63986	-1.65389	-1.55732	-1.34643	-1.40817	-1.57566	-1.67903	-1.65961	-1.4856	-1.47098	-1.49875	-1.56585	-1.56879	-1.57088	-1.56308	-1.47741	-1.48992	-1.43322	-1.42457	-1.48131	-1.45052	-1.48372	-1.33669	-1.53813	-1.48887	-1.47116	-1.6	-1.45961	-1.52014	-1.53575	-1.4756	-1.30154	-1.50438	-1.49405	-1.34205	-1.61311	-1.38668	-1.4687	-1.40687	-1.4449	-1.56941	-1.5172	-1.47495	-1.46311
CACNG5	-0.688989	-0.563733	-0.613588	-0.680787	-0.638957	-0.649569	-0.785786	-0.716503	-0.672524	-0.637158	-0.881539	-0.674769	-0.607444	-0.733827	-0.739972	-0.67805	-0.812561	-0.818621	-0.601307	-0.70423	-0.645388	-0.73384	-0.733328	-0.623291	-0.794949	-0.673127	-0.588895	-0.798223	-0.716195	-0.533232	-0.858438	-0.703463	-0.753476	-0.580518	-0.752396	-0.431633	-0.694701	-0.672522	-0.687072	-0.528858	-0.713963	-0.760848	-0.581274	-0.645146	-0.67632	-0.695593	-0.735866	-0.53464	-0.660772
C21orf74	-0.95451	-0.955504	-0.988152	-0.871796	-0.773549	-1.09003	-0.956969	-0.930098	-0.989587	-0.872399	-0.945432	-0.799166	-1.12576	-0.983015	-0.800626	-0.903674	-0.769543	-0.916584	-0.811848	-0.867485	-0.884434	-0.91169	-0.870604	-0.863908	-0.959533	-0.896391	-0.911769	-0.759408	-0.817732	-0.824836	-0.933439	-0.981465	-0.911091	-0.760694	-0.948587	-0.841505	-0.979077	-0.965531	-0.98622	-0.916386	-0.896487	-0.791889	-0.977121	-0.987411	-0.87852	-0.945044	-0.925947	-0.915593	-0.987244
WFDC11	-0.911833	-0.91949	-0.882947	-0.904649	-0.944239	-0.996308	-0.988599	-0.825964	-0.919331	-0.928753	-0.93596	-0.863338	-0.781693	-0.897942	-0.809072	-0.922973	-0.833877	-0.888911	-0.900168	-0.80905	-0.943526	-0.674037	-0.669491	-0.861987	-0.833237	-0.828582	-0.895332	-0.908361	-0.784293	-0.918551	-0.987012	-1.08746	-0.832795	-0.861497	-0.949369	-0.924531	-0.996392	-0.879706	-0.869024	-0.932905	-1.00346	-0.936727	-0.81663	-0.836831	-0.915704	-0.943345	-0.939821	-0.857707	-0.99632
SPRR4	0.0226893	0.234581	0.247991	0.181614	0.111779	0.0149464	-0.017547	0.439363	-0.122314	-0.0380539	-0.0652559	-0.115309	-0.177329	0.122501	0.212064	-0.0836605	0.337361	0.0600186	0.0908061	0.0859731	0.123224	-0.0852679	0.0508468	0.130121	-0.156742	0.208141	0.136584	-0.0497348	-0.131407	-0.136004	-0.142527	-0.0754101	0.0894542	0.196184	-0.174501	0.179985	-0.0345309	0.0776228	0.0416168	0.0251947	-0.112164	0.0786024	0.14134	-0.0231041	0.217774	0.0708452	-0.0749633	0.220393	0.177417
HSH2D	-0.683439	-0.40859	-0.498665	-0.320811	-0.712538	-0.34556	-0.270167	-0.815895	-0.223504	-0.402302	-0.38874	-0.301228	0.399961	-0.352112	-0.370543	-0.616301	-0.608761	-0.317484	-0.293411	-0.451653	-0.271296	-0.432855	-0.521358	-0.576362	-0.42972	-0.395907	-0.633999	-0.522073	-0.486208	-0.564827	-0.446164	-0.338688	-0.636999	-0.628238	-0.367013	-0.534326	-0.736649	-0.167364	-0.526984	-0.7047	-0.464933	-0.603903	-0.472318	-0.494566	-0.502772	-0.483468	-0.565516	-0.76873	-0.440934
ZNF626	-0.775097	-0.766217	-0.715245	-0.699265	-0.606225	-0.53016	-0.671996	-0.765692	-0.626508	-0.717175	-0.820026	-0.748891	-0.504844	-0.738367	-0.700014	-0.708382	-0.730044	-0.621023	-0.709676	-0.678067	-0.612201	-0.63319	-0.62658	-0.780703	-0.654991	-0.615297	-0.671756	0.0370418	-0.596365	-0.662876	-0.38673	-0.881038	-0.368435	-0.48242	-0.46074	-0.729849	-0.579246	-0.589489	-0.773535	-0.644105	-0.676042	-0.547761	-0.584802	-0.792208	-0.897694	-0.690979	0.11736	-0.536311	-0.825115
TXNDC2	-0.94175	-0.650623	-0.838373	-0.82214	-0.708302	-0.838536	-0.943227	-0.757955	-0.972825	-0.891272	-1.05583	-0.763874	-0.929818	-0.95351	-0.800769	-0.923352	-0.745226	-0.908242	-0.913713	-0.890729	-0.753341	-1.18837	-0.823784	-0.800955	-1.0689	-0.860205	-0.863931	-0.912908	-0.937735	-1.07781	-1.03459	-0.78593	-0.983695	-0.981618	-0.995925	-0.922488	-0.850517	-0.941522	-0.989711	-0.924826	-0.942033	-0.946935	-0.895951	-0.917956	-0.737205	-0.762737	-0.86112	-0.837442	-0.900294
PCDHGB7	-1.03499	-0.758111	-0.745402	-0.775457	-0.669667	-1.16138	-0.906034	-0.963957	-0.923934	-0.824801	-0.984986	-1.03761	-0.942495	-0.972945	-0.825006	-0.721694	-0.84931	-0.844131	-0.830353	-0.923349	-0.771125	-0.857655	-0.760605	-0.764948	-0.831022	-0.693688	-0.834754	-1.02802	-1.03954	-1.0252	-1.0031	-1.01157	-1.02663	-0.992676	-0.986889	-0.918559	-1.00177	-0.822099	-0.981313	-1.00222	-0.983948	-0.986574	-1.00153	-0.780109	-1.0104	-1.00123	-0.892334	-0.800918	-0.897812
FLCN	0.228177	0.503353	0.175352	0.28823	0.202038	-0.374423	0.242026	-0.22503	0.356485	0.416847	0.0828532	0.445286	0.230475	0.0740248	0.111199	0.31936	-0.128944	0.283574	0.126809	0.36994	-0.0965987	0.511759	0.114638	0.234124	0.339203	-0.374804	0.217524	0.292102	0.49999	0.432542	0.420582	0.297637	0.445625	0.0966118	0.213366	0.582423	0.0406546	-0.0413679	0.304264	0.321159	0.128367	0.413666	0.412707	0.221857	0.251397	-0.309598	0.228574	-0.123463	0.0173035
SLC9A7	-0.994458	-1.20822	-1.12269	-1.10084	-0.91493	-0.97312	-1.0886	-1.12439	-1.07399	-1.07724	-1.07784	-0.904055	-1.04745	-1.26023	-1.22071	-0.95254	-1.13748	-1.13616	-1.06445	-0.946718	-0.936716	-0.931826	-1.1244	-1.24909	-0.995436	-1.04347	-0.957126	-1.31315	-1.2087	-0.987737	-1.18726	-0.977135	-1.12136	-0.917816	-1.14934	-0.906538	-1.06104	-0.844817	-1.05861	-1.16561	-0.998892	-1.288	-0.978004	-1.04394	-1.1016	-0.952718	-0.953085	-1.10031	-1.03587
RFX6	-0.243486	-0.544474	-0.422149	-0.429672	-0.113002	-0.288898	-0.275995	-0.5783	-0.486373	-0.369604	-0.241755	-0.751052	-0.432774	-0.546874	-0.643752	-0.0182217	-0.77799	-0.0820054	-0.081883	-0.0987566	-0.278902	-0.341972	-0.466363	-0.141811	-0.111482	-0.617161	-0.341025	-0.357808	-0.227865	-0.307754	-0.448474	-0.399234	-0.567173	-0.551095	-0.237586	-0.65507	-0.501354	-0.0983897	-0.334225	-0.328394	-0.486943	-0.112041	-0.0961865	-0.12045	-0.477028	-0.240502	-0.291197	-0.812983	-0.117444
DIRC1	-1.8151	-1.78384	-1.74539	-1.69608	-1.67644	-1.96173	-1.74077	-1.873	-1.79357	-1.79099	-1.76447	-1.68274	-1.67424	-1.81182	-1.68675	-1.7505	-1.76845	-1.79572	-1.85366	-1.82873	-1.88147	-1.76256	-1.73989	-1.61354	-1.76533	-1.74613	-1.8035	-1.69983	-1.76719	-1.69172	-1.74874	-1.84511	-1.82879	-1.78621	-1.71117	-1.82526	-1.74056	-1.81822	-1.79798	-1.58448	-1.70009	-1.75802	-1.82515	-1.77174	-1.79918	-1.78287	-1.71288	-1.80557	-1.84046
DNAJB7	-1.19028	-1.29096	-0.564921	-0.861698	-1.41749	-1.79517	-0.537769	-1.67529	-1.35923	-1.11851	-1.72807	-1.38852	-1.26438	-1.31763	-0.796962	-0.84473	-1.5777	-0.796773	-1.08981	-0.989143	-1.24564	-0.916298	-1.40247	-0.921492	-0.498156	-1.60736	-1.4364	-0.912873	-0.187105	-1.31242	-0.977012	-1.51065	-0.856375	-0.630393	-0.865085	-1.37635	-0.614209	-0.917227	-1.3425	-1.36946	-1.35995	-0.578861	-1.22419	-1.14901	-1.35077	-1.6596	-0.687141	-1.32894	-1.24802
UCN3	-0.677334	-0.462418	-0.62459	-0.633418	-0.774322	-0.584113	-0.694381	-0.523795	-0.813396	-0.670693	-0.572811	-0.816983	-0.660206	-0.689728	-0.668596	-0.565384	-0.770727	-0.68723	-0.48256	-0.826713	-0.52342	-0.965146	-0.654738	-0.708609	-0.711145	-0.629741	-0.444863	-0.72531	-0.856557	-0.886369	-0.816587	-0.622223	-0.724632	-0.701883	-0.830222	-0.491846	-0.956218	-0.538085	-0.857279	-0.786371	-0.825828	-0.61786	-0.506289	-0.606209	-0.523934	-0.460078	-0.805522	-0.63944	-0.52674
C20orf152	-0.938759	-0.783669	-0.828637	-0.92758	-0.853599	-0.840367	-0.7892	-0.898668	-0.937272	-0.937164	-0.886216	-0.95744	-1.06198	-0.917486	-0.890189	-0.795005	-0.845135	-0.91395	-0.968044	-0.808528	-0.934707	-0.781136	-0.927024	-0.667818	-0.947965	-0.839002	-0.993829	-0.768839	-0.891885	-0.699523	-0.922452	-0.922311	-0.879348	-0.864367	-0.811394	-0.688292	-0.886365	-0.921416	-0.946316	-0.858011	-0.987698	-0.840392	-0.869666	-0.842978	-0.776135	-0.898433	-0.78532	-0.888464	-0.93566
CASKIN1	-0.118812	-0.04008	-0.0805357	-0.00414662	-0.0458506	-0.182093	-0.0763034	-0.0105454	-0.172086	0.125405	-0.0560644	-0.341855	-0.101417	0.0301687	-0.0898755	-0.21363	0.0112923	-0.155648	0.0065041	-0.15198	-0.0570775	0.0421511	-0.122395	-0.184652	-0.170181	-0.202106	-0.222189	-0.07159	-0.232805	-0.251593	-0.23218	-0.118793	-0.03395	-0.274107	-0.262201	0.00331467	-0.0767071	-0.181683	0.00750165	-0.14155	-0.0765002	-0.0739236	-0.0858757	-0.106006	0.0612079	0.0658015	-0.237402	-0.188437	-0.194933
ARL11	-0.973534	-1.09788	-1.08159	-0.604912	-1.33486	-1.19246	-0.541041	-1.47509	-0.723083	-0.537865	-0.793134	-0.897076	-1.15674	-1.2313	-0.774832	-0.887482	-1.11085	-0.624807	-0.817285	-1.01497	-0.971337	-1.10821	-0.830114	-1.08517	-0.74155	-1.27677	-1.02116	-0.437716	-0.573848	-0.701998	-1.04482	-1.36301	-0.999758	-0.878718	-0.548316	-0.959962	-0.781889	-0.644538	-1.04686	-1.15423	-1.12074	-0.383539	-1.01098	-0.91507	-0.882343	-1.23771	-0.884005	-1.13939	-1.06453
MGC16703	-0.37594	-0.0900387	-0.222353	-0.231052	-0.282703	-0.315808	-0.305494	-0.262062	-0.442059	-0.422167	-0.0986332	-0.482759	-0.357759	-0.367361	-0.241241	-0.43428	-0.225235	-0.315374	-0.254541	-0.382129	-0.111368	-0.589834	-0.373581	-0.406985	-0.591848	-0.354044	-0.340214	-0.292794	-0.5434	-0.395453	-0.384805	-0.31629	-0.283609	-0.367252	-0.521698	-0.183321	-0.454747	-0.193343	-0.49863	-0.301081	-0.453258	-0.413747	-0.366116	-0.231125	-0.347128	-0.29432	-0.400895	-0.29861	-0.250789
CARD16	1.02497	1.55666	1.69568	1.61838	1.76253	2.35214	1.40204	2.09061	1.5482	0.949432	1.53086	1.63377	1.79778	1.26178	1.57734	1.5498	1.77991	1.45272	1.73223	1.29333	2.04528	0.925835	1.59364	1.74522	1.35632	1.45601	1.4745	1.4726	1.83683	1.75317	1.58199	1.55998	1.32719	1.78828	1.5775	0.754541	1.64406	1.89226	1.46511	1.70752	1.67045	1.56815	1.4042	1.59743	1.59195	1.68205	1.96469	1.56461	1.50505
CYB5D1	0.0710281	0.105707	0.202466	0.28797	0.06414	0.00970519	0.149057	0.138181	0.160987	0.190079	0.439618	0.0889029	0.0779562	-0.0134034	0.112531	0.187155	0.0430295	0.292723	0.287389	0.239226	0.224366	0.142128	-0.0254417	0.337681	0.233098	0.350273	0.0552288	0.247807	0.160418	0.314147	0.189872	0.0725881	0.305076	0.194974	0.0699977	0.208323	0.160642	0.342461	0.0877859	0.131883	0.338087	0.07264	0.208731	0.0894651	0.0813324	0.228772	0.172685	0.115642	0.189095
NMNAT2	-0.933218	-0.876164	-0.790958	-0.905248	-0.837785	-0.995696	-0.845704	-0.756947	-0.949019	-0.844544	-1.01328	-0.968834	-0.94169	-0.942824	-1.04226	-0.935725	-0.672596	-0.960833	-0.869047	-1.15747	-0.999035	-0.69944	-0.907125	-0.980965	-0.811791	-0.931589	-0.957153	-0.869151	-0.80875	-0.514259	-0.894032	-0.899203	-0.952267	-1.15917	-0.85849	-0.863655	-0.911049	-1.00839	-1.00322	-0.870177	-0.984541	-0.85481	-0.9831	-0.982746	-0.760679	-0.930585	-0.855276	-0.858944	-0.902832
CREG2	-1.43755	-1.53936	-1.6236	-1.48722	-1.40289	-1.56371	-1.47949	-1.5277	-1.51905	-1.36677	-1.51795	-1.45101	-1.20103	-1.50984	-1.54421	-1.57572	-1.54881	-1.502	-1.44407	-1.59334	-1.54044	-1.21186	-1.43686	-1.45688	-1.50632	-1.54799	-1.42695	-1.43556	-1.46993	-1.48312	-1.54191	-1.5591	-1.64657	-1.51542	-1.42507	-1.53632	-1.44409	-1.62179	-1.48927	-1.43307	-1.63662	-1.48976	-1.51173	-1.41923	-1.4501	-1.57351	-1.50356	-1.61191	-1.58392
LOC100134025 /// SPEF2	-0.727575	-0.883859	-0.604935	-0.614086	-0.354	-1.27309	-0.742356	-0.180339	-0.764006	-0.859211	-0.91261	-0.857817	-0.688283	-0.593041	-0.593999	-0.444638	-0.870501	-0.2524	-0.402429	-0.703779	-0.577446	-0.770765	-0.995199	-0.72067	-0.74164	-0.438324	-0.842024	-0.656542	-0.202624	-0.424204	-0.437394	-0.749789	-0.669052	-0.705763	-0.625634	-0.91321	-0.904888	-0.569747	-0.800464	-0.557201	-0.672186	-0.643482	-0.830604	-0.607347	-0.984387	-0.741905	-0.446741	-0.554997	-0.515677
RHOXF1	-0.703485	-0.73505	-0.59777	-0.51996	-0.618097	-0.816033	-0.724008	-0.703539	-0.83788	-0.709823	-0.771669	-0.71636	-0.853593	-0.822224	-0.688719	-0.789659	-0.66309	-0.664528	-0.669929	-0.700126	-0.641309	-0.825531	-0.662258	-0.783941	-0.849234	-0.697011	-0.743979	-0.739275	-0.581247	-0.674039	-0.782421	-0.644215	-0.723142	-0.58692	-0.805048	-0.698722	-0.741261	-0.627112	-0.655999	-0.728368	-0.674523	-0.605098	-0.646485	-0.730211	-0.618057	-0.658669	-0.839251	-0.7264	-0.687943
ADAMTS17	-0.346801	-0.563278	-0.402208	-0.377617	-0.730397	-0.50538	-0.561389	-0.507872	-0.532785	-0.402151	-0.373637	-0.418082	-0.533822	-0.433025	-0.239047	-0.42472	-0.928869	-0.424093	-0.369229	0.0127404	-0.377462	-0.491384	-0.830839	-0.769698	-0.46185	-0.273177	-0.657039	-0.385381	-0.352099	-0.497316	-0.0863634	-0.278258	-0.625056	-0.513339	-0.265282	-0.223069	-0.527638	-0.587173	-0.417152	-0.312553	-0.610059	-0.411219	-0.478459	-0.401713	-0.580907	-0.508633	-0.349229	-0.415982	-0.349523
DHH	-1.26987	-1.05722	-1.29021	-1.23525	-1.08539	-1.07166	-1.12753	-1.09502	-1.2358	-1.18984	-1.25443	-1.30931	-1.01503	-1.3015	-1.14778	-1.22805	-0.984116	-1.25638	-1.18998	-1.16441	-1.23387	-1.22278	-1.20569	-1.36139	-1.24663	-1.22295	-1.19936	-1.22397	-1.20758	-1.22191	-1.30454	-1.13972	-1.26447	-1.21158	-1.2298	-1.10095	-1.27407	-1.34523	-1.25206	-1.43631	-1.21774	-1.05886	-1.19039	-1.25283	-1.11794	-1.27571	-1.26018	-1.20285	-1.35179
ABRA	-1.48019	-1.42755	-1.48896	-1.44176	-1.46216	-1.54452	-1.48441	-1.63721	-1.54258	-1.52715	-1.51887	-1.19711	-1.37232	-1.69877	-1.51165	-1.57703	-1.45145	-1.56972	-1.57925	-1.65659	-1.48115	-1.52521	-1.4149	-1.44755	-1.45916	-1.41502	-1.52951	-1.63881	-1.40127	-1.61387	-1.35257	-1.60981	-1.36914	-1.46036	-1.64273	-1.22504	-1.37389	-1.42071	-1.4669	-1.60686	-1.52765	-1.51391	-1.39756	-1.48775	-1.56346	-1.59087	-1.47962	-1.41697	-1.43491
KLHDC1	-0.160459	0.110146	-0.0790368	-0.0647764	0.0399905	-0.546339	-0.0231761	0.182983	-0.184955	-0.0562735	0.0810083	-0.105288	-0.114084	0.226693	0.0708521	0.447543	-0.354667	0.159178	-0.188886	0.173461	0.11216	-0.139211	-0.401776	0.151153	0.273571	-0.6054	0.120646	0.0985925	0.217795	0.37246	-0.0157179	-0.192484	-0.12015	0.163254	0.457806	-0.0381318	-0.0108533	0.269843	-0.048877	0.470562	-0.226266	0.0293034	-0.231591	0.0555309	-0.212924	-0.345779	0.18433	-0.109426	-0.00229444
ST7L	-0.216172	-0.413168	-0.500126	-0.208357	-0.287571	-0.306292	-0.314433	-0.107278	-0.337158	-0.232545	-0.0685844	-0.25547	-0.180254	-0.388924	-0.167052	-0.238328	-0.853752	-0.0887781	-0.121853	-0.141677	-0.102472	-0.313927	-0.298382	-0.344009	-0.074441	0.00557371	-0.111861	-0.113587	-0.288045	-0.32872	-0.309433	-0.298649	-0.0835604	0.0174585	-0.0208493	-0.325283	-0.0620216	-0.283263	-0.163161	-0.0764421	-0.450885	-0.224527	-0.17038	-0.241191	-0.612409	-0.00871628	-0.0643282	-0.0741035	-0.341309
C2orf15	-1.37634	-1.35817	-1.32654	-1.29789	-1.43871	-1.28791	-1.17275	-1.38231	-1.21773	-1.16463	-1.10384	-0.85103	-1.15708	-1.26951	-1.37451	-1.12211	-1.28835	-1.16973	-1.19205	-1.50536	-1.20688	-1.08135	-1.37298	-1.26247	-0.972693	-1.40726	-1.45823	-1.00553	-1.07991	-1.2543	-1.36675	-1.61436	-1.32229	-0.905623	-1.11698	-0.947721	-0.988201	-1.26182	-1.28407	-1.2994	-1.07743	-0.815942	-1.37756	-1.32504	-1.21034	-1.34446	-1.45107	-1.45098	-1.26693
KCNH8	-1.2601	-1.54417	-1.08971	-1.03883	-1.0791	-1.49881	-1.24623	-1.22903	-1.343	-1.27617	-1.25605	-1.29688	-1.34031	-1.21864	-1.31248	-1.28817	-1.29037	-1.15238	-1.22861	-1.36365	-1.24592	-1.33055	-1.30008	-1.19317	-1.18367	-1.11611	-1.32193	-1.151	-1.20169	-1.29966	-1.12614	-1.34185	-1.15791	-1.06302	-1.22806	-1.16489	-1.08696	-1.06971	-1.33164	-0.977457	-1.30686	-0.999456	-1.27816	-1.3528	-1.37149	-1.19636	-1.14598	-1.23921	-1.16341
SLCO6A1	-1.48564	-1.36969	-1.48072	-1.46171	-1.57731	-1.2646	-1.47934	-1.42799	-1.4904	-1.46237	-1.39188	-1.41448	-1.45143	-1.48362	-1.36635	-1.44657	-1.3898	-1.40147	-1.41771	-1.44966	-1.43915	-1.37662	-1.34703	-1.43073	-1.39138	-1.44617	-1.42546	-1.41971	-1.32507	-1.25246	-1.4054	-1.31611	-1.47562	-1.45105	-1.47459	-1.47906	-1.39051	-1.49345	-1.39354	-1.48273	-1.45147	-1.4189	-1.53858	-1.57916	-1.45756	-1.33506	-1.44505	-1.3924	-1.33484
C3orf48	-1.67167	-1.71585	-1.87208	-1.72327	-1.75923	-1.92284	-1.65578	-1.85305	-1.57286	-1.79624	-1.63415	-1.71516	-1.25773	-1.63949	-1.8073	-1.57213	-1.76874	-1.72773	-1.62662	-1.65767	-1.86836	-1.88501	-1.62105	-1.75949	-1.60548	-1.65021	-1.89079	-1.5134	-1.57804	-1.52255	-1.65837	-1.8331	-1.78001	-1.71578	-1.62108	-1.39428	-1.51491	-1.71345	-1.76586	-1.78452	-1.70457	-1.65733	-1.72929	-1.65594	-1.84821	-1.59458	-1.42934	-1.6345	-1.80006
KLC3	0.483157	0.549706	0.599124	0.626649	0.786947	0.499171	0.476492	0.888515	0.309847	0.449372	0.443759	0.39814	0.262409	0.476117	0.66716	0.45869	0.662414	0.498662	0.527499	0.522966	0.668004	0.0935307	0.48463	0.484074	0.330843	0.549984	0.508529	0.427055	0.466542	0.575589	0.33928	0.337484	0.407285	0.537667	0.496107	0.630075	0.436476	0.655927	0.41936	0.457584	0.318792	0.556919	0.53655	0.513142	0.795654	0.72554	0.400751	0.641378	0.547391
CIB3	-0.648098	-0.560503	-0.556414	-0.694623	-0.631977	-0.572127	-0.549293	-0.527381	-0.684873	-0.624901	-0.61581	-0.49044	-0.694277	-0.582632	-0.652241	-0.704284	-0.501905	-0.651863	-0.759787	-0.719125	-0.613198	-0.556043	-0.58622	-0.643901	-0.682883	-0.649467	-0.590571	-0.599519	-0.76765	-0.704088	-0.87747	-0.630641	-0.624394	-0.588179	-0.834906	-0.470356	-0.579075	-0.536747	-0.580379	-0.580928	-0.667203	-0.725437	-0.75091	-0.64077	-0.536385	-0.613981	-0.6324	-0.570333	-0.627528
CADM2	-1.40501	-1.45928	-1.20312	-1.37422	-1.34431	-1.5835	-1.25878	-1.49475	-1.40034	-1.2158	-1.24092	-1.07027	-0.955516	-1.38013	-1.44882	-1.23417	-1.17065	-1.40852	-1.29718	-1.219	-1.32358	-1.38306	-1.3411	-1.25403	-1.30483	-1.3899	-1.19568	-1.29272	-1.27516	-0.992662	-1.34956	-1.48159	-1.37698	-1.34326	-1.17766	-1.07958	-1.37374	-1.36105	-1.37571	-1.20899	-1.35454	-1.21472	-1.40756	-1.35923	-1.44442	-1.36112	-1.21338	-1.46468	-1.29951
C9orf66	-1.27974	-1.08795	-1.16378	-1.22528	-1.27662	-1.18179	-1.18481	-1.21147	-1.3944	-1.2169	-1.1295	-1.35104	-1.29243	-1.18266	-1.25775	-1.3522	-1.183	-1.23564	-1.03659	-1.33026	-1.13942	-1.19502	-1.29101	-1.25954	-1.2596	-1.2574	-1.18574	-1.21546	-1.2558	-1.16609	-1.24395	-1.23136	-1.27878	-1.14755	-1.28063	-1.44168	-1.07335	-1.38377	-1.03208	-1.08273	-1.02178	-1.28382	-1.24213	-1.1352	-1.19949	-1.23637	-1.14908	-1.21749	-1.27184
SLC16A11	-0.714275	-0.479069	-0.55842	-0.551603	-0.579974	-0.67761	-0.520685	-0.416609	-0.523487	-0.556026	-0.759175	-0.732235	-0.767382	-0.686123	-0.630434	-0.713903	-0.675572	-0.651855	-0.517054	-0.684388	-0.530009	-0.641271	-0.596943	-0.544574	-0.677288	-0.613442	-0.607546	-0.648382	-0.673925	-0.744224	-0.601254	-0.608148	-0.604183	-0.571653	-0.820874	-0.597443	-0.645708	-0.665133	-0.594762	-0.592109	-0.746027	-0.633202	-0.576297	-0.641491	-0.410825	-0.611898	-0.726759	-0.646611	-0.633379
HS6ST2	-1.62577	-1.64706	-1.56329	-1.58587	-1.49046	-1.60874	-1.52829	-1.29703	-1.47201	-1.48291	-1.68332	-1.4899	-1.1756	-1.55503	-1.57551	-1.46827	-1.4517	-1.58114	-1.62641	-1.56596	-1.63705	-1.38164	-1.57089	-1.6168	-1.54369	-0.981747	-1.58201	-1.26513	-1.47282	-1.34247	-1.43858	-1.71255	-1.52798	-1.58733	-1.2805	-1.55784	-1.36835	-1.48	-1.49006	-1.59712	-1.47407	-1.46072	-1.5968	-1.54543	-1.66497	-1.5393	-1.51805	-1.57949	-1.59515
ZNF625	-1.15598	-1.17757	-1.26924	-1.21644	-1.19173	-1.07762	-1.2113	-1.05645	-1.23841	-1.30047	-1.30274	-1.25548	-1.28921	-1.09075	-1.09854	-0.963593	-0.833781	-1.1388	-1.08913	-1.00466	-1.26682	-1.17725	-1.09649	-1.09799	-1.12559	-0.994691	-1.18051	-1.22237	-1.11013	-1.29315	-1.13449	-1.15641	-1.31514	-1.20401	-1.09501	-0.887741	-1.07869	-1.31132	-1.23288	-1.17288	-1.33433	-1.14823	-1.1488	-1.1703	-1.22397	-1.22933	-1.16913	-1.27265	-1.18966
ZNF563	-0.761277	-0.734671	-0.660277	-0.496747	-0.800028	-0.622417	-0.673767	-0.586363	-0.747133	-0.652702	-0.705908	-0.788736	-0.891066	-0.683025	-0.500106	-0.655993	-0.465348	-0.50473	-0.576663	-0.772804	-0.531088	-0.692217	-0.733248	-0.682387	-0.687661	-0.548315	-0.622214	-0.748568	-0.657342	-0.63617	-0.676307	-0.832007	-0.672009	-0.674161	-0.394372	-0.531678	-0.728944	-0.351952	-0.796878	-0.686875	-0.666058	-0.562914	-0.795238	-0.681811	-0.705017	-0.56681	-0.701301	-0.616858	-0.606292
CLEC4D	-0.92889	-0.844559	-1.07546	-1.00679	-0.959382	-0.832788	-0.903541	-0.873498	-1.07649	-0.933476	-1.00292	-1.06977	-0.891027	-0.923749	-1.00285	-0.842152	-0.733589	-0.893233	-0.930671	-0.845018	-0.993288	-0.778694	-0.678937	-0.945143	-1.03597	-0.856119	-1.00896	-0.868037	-0.922021	-1.29187	-0.838162	-0.950562	-0.986935	-1.017	-0.893504	-1.0724	-0.919558	-0.953551	-0.90905	-1.02444	-0.779707	-0.896753	-0.827613	-0.914391	-1.01074	-0.924808	0.00332872	-0.824806	-0.955337
GPRC6A	-0.638267	-0.489764	-0.555931	-0.695108	-0.444155	-0.496161	-0.571868	-0.496089	-0.666157	-0.610907	-0.660211	-0.953022	-0.520875	-0.627737	-0.541418	-0.494374	-0.27918	-0.625488	-0.526081	-0.594662	-0.571026	-0.564975	-0.553986	-0.491858	-0.6063	-0.48913	-0.528987	-0.706877	-0.647764	-0.571759	-0.581257	-0.718839	-0.71821	-0.637509	-0.559266	-0.399197	-0.431302	-0.474923	-0.84092	-0.476304	-0.516653	-0.619518	-0.585691	-0.59859	-0.608159	-0.392113	-0.506471	-0.534851	-0.546286
RAET1E	-1.35932	-1.14154	-1.33854	-1.41867	-1.31889	-1.34328	-1.34622	-1.10933	-1.43459	-1.39865	-1.30225	-1.45692	-1.22297	-1.43362	-1.40299	-1.21988	-1.27922	-1.39043	-1.3475	-1.13798	-1.16463	-1.54381	-1.25926	-1.28807	-1.28647	-1.14476	-1.37111	-1.45524	-1.33782	-1.51387	-1.42298	-1.34425	-1.36707	-1.34087	-1.36985	-1.37819	-1.40605	-1.40765	-1.43972	-1.3337	-1.49153	-1.3832	-1.3307	-1.22109	-1.29122	-1.26862	-1.40777	-1.28622	-1.28454
ZNF417	-1.74973	-1.9085	-1.70261	-1.78625	-1.67441	-1.71926	-1.68109	-1.78632	-1.62695	-1.71456	-1.6942	-1.51318	-1.52108	-1.76681	-1.70944	-1.29709	-1.07966	-1.66707	-1.79585	-1.5846	-1.80671	-1.73107	-1.83409	-1.60166	-1.62768	-1.66254	-1.75766	-1.60923	-1.33914	-1.11215	-1.61939	-1.80115	-1.65831	-1.56939	-1.55922	-1.54764	-1.69264	-1.6408	-1.66459	-1.79934	-1.70422	-1.51457	-1.69725	-1.65905	-1.84981	-1.76749	-1.65375	-1.76289	-1.8159
C8orf31	-1.04035	-1.07275	-0.908824	-1.04194	-1.12428	-0.808359	-0.947862	-1.09091	-0.908942	-1.11722	-0.913287	-1.03158	-1.05874	-1.13176	-0.907736	-1.03052	-1.12366	-1.1599	-0.996976	-1.11146	-1.03305	-1.20725	-0.987097	-0.87391	-1.23999	-1.01902	-0.830184	-1.11959	-1.19067	-1.36203	-1.18834	-0.943193	-1.04701	-1.05699	-1.10826	-1.02617	-1.04099	-0.957433	-1.0184	-1.07014	-1.19093	-1.24344	-0.980358	-1.10471	-1.04699	-1.01626	-1.13037	-0.963632	-1.07519
SIM1	-1.4026	-1.39417	-1.37817	-1.38823	-1.3943	-1.57682	-1.45168	-1.06708	-1.40413	-1.42155	-1.49908	-1.37363	-1.48277	-1.4151	-1.31531	-1.42579	-1.14704	-1.37015	-1.32258	-1.24986	-1.43506	-1.36791	-1.40696	-1.29779	-1.34566	-1.46181	-1.40334	-1.41403	-1.3123	-1.15663	-1.52597	-1.5734	-1.41952	-1.36218	-1.28969	-1.18638	-1.36691	-1.4037	-1.45661	-1.41528	-1.34806	-1.31687	-1.4132	-1.35684	-1.34534	-1.31464	-1.51938	-1.332	-1.60195
PROM2	-0.104088	-0.187045	0.0950849	-0.238139	-0.126838	-0.265535	-0.323419	0.163605	-0.2636	-0.351142	0.0590032	-0.241859	-0.121693	-0.0139898	0.263589	-0.495699	0.0293218	0.13877	-0.258545	-0.104647	-0.204303	-0.378251	-0.0246269	0.163296	0.442337	0.794318	0.121355	-0.392028	-0.10246	-0.102094	-0.127817	0.0324484	-0.435644	-0.0492878	-0.174079	-0.510529	-0.239172	-0.190363	0.330412	-0.232146	0.350798	-0.450479	-0.32188	-0.0322472	-0.239817	-0.195266	-0.136891	0.00112006	-0.113395
SIGLEC10	0.184884	-0.0197119	0.200796	0.479708	0.0655543	0.54316	0.439407	0.335642	0.387647	0.258131	0.0773166	0.424446	0.16627	0.601025	0.298518	0.360335	0.113558	0.344604	0.491833	0.241202	0.544197	0.191326	0.313802	-0.0923925	-0.0362922	0.0170395	0.201448	0.615441	0.290956	0.236641	0.462275	0.166047	0.625343	0.893882	0.14904	0.0562702	0.684444	0.657794	0.241975	0.540514	0.216249	0.135885	0.444089	0.126379	0.593626	0.275585	0.316395	0.275945	0.516994
RFX4	-1.09498	-1.10764	-1.04222	-1.10577	-1.17199	-1.09437	-1.12279	-1.12563	-1.0499	-1.04282	-0.964504	-1.00839	-0.981866	-1.08335	-0.985816	-1.03033	-0.377796	-1.12163	-1.0829	-0.933392	-1.04628	-1.04464	-0.949133	-0.980549	-0.961505	-1.01885	-1.13369	-0.999403	-0.870552	-0.666748	-1.08504	-1.29087	-0.933689	-0.954539	-1.07099	-0.865861	-0.934892	-0.992201	-1.07372	-0.941715	-1.01981	-0.960657	-1.12422	-0.943037	-0.936446	-0.914798	-0.948588	-1.07999	-1.08964
WFIKKN1	-0.0784493	0.0773746	-0.0616332	-0.0706053	-0.196381	-0.211828	-0.139359	-0.131181	-0.113475	0.00160274	-0.133897	-0.231048	-0.226755	0.0361589	-0.130452	-0.202633	-0.105396	-0.107883	-0.0539873	-0.0486245	-0.182597	0.147491	-0.166082	-0.235459	-0.269319	-0.226153	0.0569482	-0.180757	-0.0817281	-0.139005	-0.230905	-0.177072	-0.0297501	-0.0263227	-0.258235	0.077816	-0.215385	-0.165928	-0.126716	-0.127348	-0.0577924	-0.107942	-0.168224	-0.214413	0.177205	-0.212985	-0.0263655	-0.0474313	-0.0838418
KLF14	-0.573521	-0.438823	-0.465949	-0.495479	-0.405818	-0.363218	-0.542189	-0.366211	-0.542971	-0.544526	-0.360952	-0.632463	-0.801974	-0.378709	-0.377438	-0.465147	-0.446508	-0.518272	-0.381007	-0.321975	-0.281171	-0.447976	-0.366731	-0.272943	-0.685813	-0.511226	-0.425817	-0.412573	-0.544295	-0.625625	-0.458307	-0.626959	-0.311195	-0.492048	-0.522951	-0.415971	-0.584463	-0.432251	-0.628652	-0.55513	-0.628334	-0.509244	-0.511317	-0.352824	-0.460277	-0.447892	-0.602447	-0.387901	-0.396491
NXNL2	-1.78141	-1.62408	-1.73322	-1.73032	-1.65599	-1.7603	-1.78028	-1.63616	-1.65818	-1.67906	-1.67116	-1.67019	-1.57548	-1.75339	-1.71468	-1.72469	-1.54968	-1.8025	-1.75034	-1.65167	-1.79366	-1.60337	-1.73154	-1.59089	-1.47728	-1.63397	-1.66998	-1.56464	-1.50828	-1.56888	-1.68323	-1.90637	-1.63708	-1.61486	-1.69287	-1.68903	-1.62051	-1.59691	-1.59948	-1.68259	-1.66373	-1.58335	-1.79969	-1.74508	-1.80077	-1.61796	-1.57044	-1.69392	-1.64981
SLC26A7	-0.979171	-0.968415	-0.942856	-0.99466	-1.11278	-1.1539	-1.02526	-1.11797	-1.09373	-0.916426	-1.07658	-1.0076	-0.976589	-1.07212	-1.03071	-0.92418	-1.02159	-0.980451	-1.13968	-0.981462	-1.16162	-0.808687	-0.85525	-0.998593	-1.08384	-0.893293	-0.966217	-1.05992	-0.897529	-1.14431	-1.0812	-0.976642	-1.11079	-1.00819	-0.99704	-0.933101	-0.99456	-1.15503	-1.12759	-0.945121	-1.07124	-0.989098	-1.20361	-0.962942	-0.98642	-0.91446	-1.0846	-0.815461	-1.02936
FBXO39	-1.46957	-1.52695	-1.40931	-1.45927	-1.44823	-1.50428	-1.48941	-1.58441	-1.46735	-1.3187	-1.43737	-1.56049	-1.40004	-1.41903	-1.44529	-1.29149	-1.52196	-1.53458	-1.42334	-1.41586	-1.43773	-1.4153	-1.39836	-1.43591	-1.4194	-1.43156	-1.36923	-1.44879	-1.47886	-1.39545	-1.487	-1.47559	-1.38928	-1.41797	-1.3447	-1.4171	-1.35199	-1.47305	-1.47001	-1.44064	-1.44386	-1.3022	-1.3183	-1.32946	-1.36835	-1.43428	-1.52441	-1.34953	-1.49051
B3GNT6	0.917893	0.49004	0.867053	0.744541	-0.050531	0.670249	0.407482	0.205373	0.956077	0.792858	0.704694	1.09834	1.27342	0.762329	0.761961	0.732608	0.176495	0.4242	0.536529	0.52345	0.768856	0.574463	0.724384	0.108248	0.760374	0.597764	0.553903	0.513095	0.516746	0.617084	0.655331	0.708607	0.810682	0.497903	0.667737	1.0863	0.364722	0.403336	0.998479	0.0987809	0.850982	0.915726	0.909288	0.608853	0.454467	0.490876	0.882639	0.982286	0.532837
ZNF619	-0.331776	-0.232678	-0.342657	-0.354656	-0.289905	-0.31456	-0.380886	-0.4404	-0.221437	-0.296696	-0.308396	-0.37063	-0.182473	-0.1853	-0.300617	-0.470464	-0.187924	-0.403808	-0.212405	-0.344529	-0.25999	-0.450518	-0.322195	-0.300814	-0.421369	-0.542352	-0.347728	-0.46361	-0.410733	-0.447984	-0.416442	-0.556084	-0.419539	-0.365042	-0.391606	-0.181957	-0.373806	-0.361239	-0.358312	-0.437969	-0.444261	-0.465585	-0.320328	-0.214657	-0.231645	-0.324342	-0.503737	-0.262945	-0.416247
FAM71D	-1.38874	-1.4062	-1.47177	-1.47933	-1.40593	-1.32949	-1.40169	-1.2713	-1.55632	-1.42334	-1.60625	-1.57677	-1.54968	-1.42653	-1.42846	-1.43815	-1.53437	-1.40072	-1.42499	-1.23744	-1.4202	-1.53317	-1.41466	-1.4821	-1.38858	-1.42575	-1.35352	-1.39003	-1.54263	-1.48527	-1.56523	-1.46073	-1.53236	-1.42375	-1.49495	-1.34233	-1.38032	-1.47911	-1.43391	-1.36708	-1.5281	-1.20842	-1.44654	-1.45434	-1.36287	-1.45136	-1.38945	-1.42605	-1.51273
RAB42	-0.0723279	-0.0325074	0.0628254	0.118065	-0.0579938	0.387212	0.10339	0.157746	-0.0752521	-0.0549652	0.0458496	0.0782452	-0.0626348	-0.0696211	0.165861	-0.0963138	-0.0597786	0.0461264	0.207871	-0.0515177	0.233954	-0.193844	0.0296157	0.0212518	-0.0348555	-0.1108	0.0587567	0.0224907	-0.0589534	-0.168537	0.0144278	-0.10692	0.0695965	0.245807	-0.0218858	0.0625645	0.0752927	0.156396	-0.0459293	0.099246	-0.19008	-0.034049	-0.0744759	-0.0810769	0.238691	0.0826583	-0.0855361	-0.0470312	-0.0037797
PTCHD1	-1.31272	-1.10672	-1.14204	-1.31515	-1.23973	-1.25646	-1.19308	-1.1009	-1.2003	-1.29809	-0.922478	-1.36374	-1.28292	-1.24213	-1.21894	-1.31871	-1.29955	-1.16729	-1.28085	-1.25031	-1.17471	-0.961101	-1.22964	-1.08473	-1.14889	-1.09212	-1.4743	-1.15227	-1.31941	-1.05581	-1.05304	-1.32255	-1.30035	-1.16146	-1.04123	-1.23725	-1.03848	-1.24925	-1.077	-1.18616	-1.2683	-1.37933	-1.34051	-1.22129	-1.29917	-1.12217	-1.29863	-1.25744	-1.21715
ZSCAN4	-1.38943	-1.4694	-1.43574	-1.45488	-1.42947	-1.39166	-1.31098	-1.41013	-1.44953	-1.40232	-1.43142	-1.51459	-1.24773	-1.45708	-1.52201	-1.35277	-1.27505	-1.52645	-1.39657	-1.45943	-1.55786	-1.42325	-1.43224	-1.3993	-1.38678	-1.47844	-1.39525	-1.46292	-1.35585	-1.05983	-1.5219	-1.57984	-1.49581	-1.48862	-1.40082	-1.45305	-1.48462	-1.49713	-1.42001	-1.36427	-1.4942	-1.46772	-1.45731	-1.54599	-1.56065	-1.45643	-1.47612	-1.51333	-1.61979
VWA5B1	-0.941369	-0.721409	-0.87063	-0.926607	-0.826398	-0.884116	-0.896193	-0.940917	-0.803519	-0.94928	-0.915435	-0.829781	-0.786891	-0.933707	-0.882518	-0.981281	-0.711624	-0.973768	-0.873164	-0.751212	-0.87141	-1.08049	-0.846195	-0.831518	-0.884402	-0.959495	-0.944273	-0.859698	-0.812368	-0.962813	-0.937139	-0.936456	-0.824159	-0.690767	-0.831302	-0.55702	-0.834203	-1.02712	-0.92624	-0.812401	-0.882453	-0.749244	-0.886972	-0.882977	-0.864965	-0.9475	-0.905281	-0.802206	-0.830033
TMEM148	-1.38506	-1.29415	-1.42001	-1.33037	-1.27343	-1.23439	-1.25414	-1.13511	-1.41188	-1.39445	-1.34327	-1.40995	-1.29679	-1.51147	-1.36487	-1.42439	-1.41292	-1.43242	-1.36729	-1.34896	-1.36154	-1.30001	-1.24625	-1.41656	-1.39535	-1.21341	-1.39733	-1.43948	-1.34838	-1.56319	-1.44449	-1.40741	-1.48901	-1.41923	-1.46723	-1.4151	-1.40594	-1.3559	-1.4926	-1.17928	-1.26804	-1.34691	-1.2242	-1.36127	-1.23237	-1.39329	-1.33378	-1.29548	-1.3864
MAGEB6	-1.83822	-1.79496	-1.89461	-1.76584	-1.77701	-1.94073	-1.88667	-1.96006	-1.75679	-1.78928	-1.90287	-1.64551	-1.36827	-1.89434	-1.81414	-1.64574	-1.65038	-1.84086	-1.79423	-1.94664	-1.88619	-1.675	-1.83115	-1.75937	-1.83069	-1.93232	-1.82848	-1.72974	-1.7101	-1.67109	-1.5536	-1.93322	-1.84593	-1.8524	-1.73203	-1.71147	-1.78815	-1.89558	-1.88047	-1.89392	-1.85907	-1.73981	-1.89277	-1.88607	-1.99954	-1.99304	-1.63908	-1.89339	-1.87183
CACNG6	0.453376	0.867762	0.712692	0.690007	0.695137	0.640104	0.541032	1.01011	0.348048	0.486976	0.615224	0.459225	0.443336	0.616567	0.671756	0.533336	0.622485	0.622467	0.839025	0.749593	0.804289	0.374555	0.645765	0.636891	0.369185	0.716014	0.652062	0.45518	0.434231	0.395621	0.347651	0.544149	0.556529	0.366161	0.417447	0.654207	0.518083	0.563969	0.469276	0.593502	0.400021	0.42449	0.694712	0.608028	0.784063	0.692732	0.411021	0.713373	0.796399
IFLTD1	-0.662643	-0.393121	-0.702122	-0.569746	-0.475273	-0.529883	-0.689255	-0.405741	-0.717059	-0.459967	-0.740294	-0.651626	-0.770004	-0.685923	-0.528971	-0.621374	-0.13317	-0.634645	-0.451892	-0.443271	-0.546618	-0.554422	-0.440874	-0.480503	-0.719427	-0.401025	-0.529422	-0.740064	-0.577014	-0.370587	-0.634464	-0.592402	-0.530445	-0.652334	-0.647398	-0.287379	-0.483735	-0.510754	-0.628779	-0.567097	-0.631608	-0.759833	-0.506779	-0.573574	-0.359867	-0.466163	-0.602886	-0.466279	-0.644043
C19orf23	-0.427189	-0.329513	-0.268673	-0.291215	-0.299644	-0.250992	-0.332528	-0.329782	-0.372938	-0.323778	-0.275771	-0.520892	-0.218312	-0.311771	-0.279837	-0.255687	0.0123981	-0.39493	-0.252273	-0.150415	-0.171774	-0.346688	-0.241281	-0.357896	-0.334637	-0.253569	-0.35907	-0.367213	-0.393053	-0.399578	-0.260093	-0.0416175	-0.298352	-0.20716	-0.352687	-0.203262	-0.313409	-0.381303	-0.361808	-0.476801	-0.366204	-0.375562	-0.215281	-0.302373	-0.280889	-0.199635	-0.354873	-0.257211	-0.357361
C1orf125	-0.289761	-0.693764	-0.470188	-1.49141	-0.18846	-1.33627	-0.400428	1.34525	-1.50202	-0.981558	-0.570008	-1.06106	0.237856	-0.98776	-0.678569	0.0836564	-1.48307	-0.774055	-1.0495	-1.44984	0.0960659	-1.14339	-0.728589	0.807539	0.606441	0.564415	0.309515	-1.36781	-1.26737	-1.46301	-1.20072	-0.624378	-0.650409	-0.798764	-0.59714	-0.257312	-1.15547	0.0618314	-1.30672	-1.26428	0.0441044	-1.06475	-1.26252	-0.993388	-1.51062	0.0511485	-0.896059	-0.835196	-0.570773
C21orf89	-0.849804	-0.840313	-0.947366	-0.797759	-0.900278	-0.945438	-0.817363	-0.868116	-0.895479	-0.977509	-0.765583	-0.842494	-0.852197	-0.841689	-0.932978	-0.894132	-1.04285	-0.964109	-0.851453	-1.01902	-0.87047	-0.909669	-0.924368	-0.787162	-0.876821	-0.938138	-0.922976	-0.972053	-0.915736	-0.996677	-0.766205	-0.907181	-0.838313	-0.986359	-0.916856	-0.975785	-1.0336	-0.94593	-0.867412	-0.885294	-0.937903	-0.936066	-0.870234	-0.98096	-0.926214	-0.922777	-0.876436	-0.948915	-0.910617
ATOH7	-0.599158	-0.817308	-0.687414	-0.50964	-0.699573	-1.09956	-0.535209	-0.675579	-0.423215	-0.633516	-0.53133	-0.827978	-0.64335	-0.376171	-0.339489	-0.459021	-0.765538	-0.461309	-0.395777	-0.413351	-0.822904	-0.286706	-0.718959	-0.632905	0.130844	-0.944742	-0.784135	-0.6963	-0.572143	-0.178417	-0.297893	-0.925565	-0.431937	-0.414207	-0.234913	-0.444455	-0.469128	-0.831162	-0.518186	-0.247195	-0.758252	-0.406667	-0.786181	-0.387877	-0.728408	-0.851541	-0.498025	-0.490481	-1.02158
FAM123B	-0.726328	-0.776173	-0.809203	-0.745291	-0.822667	-0.889023	-0.913997	-0.835989	-0.677437	-0.705664	-0.748121	-0.941336	-0.540675	-0.783834	-0.695961	-0.951202	-0.92005	-0.727587	-0.956908	-0.681256	-0.908885	-0.909943	-0.722711	-0.810862	-0.902998	-0.852655	-0.894892	-0.866157	-0.822776	-0.740841	-0.858455	-0.885358	-0.755129	-0.658793	-0.765792	-0.790899	-0.736941	-0.758898	-0.80431	-0.774974	-0.964756	-0.947148	-0.862007	-0.869706	-0.8013	-0.92958	-0.751366	-0.659622	-0.853357
NKX6-3	-0.341049	-0.156702	-0.220509	-0.197049	-0.140936	-0.28058	-0.411794	-0.124221	-0.441197	-0.40416	-0.25266	-0.37209	-0.468232	-0.244849	-0.171748	-0.33254	-0.289572	-0.237726	-0.285394	-0.190243	-0.17055	-0.365965	-0.364233	-0.276512	-0.512118	-0.447044	-0.157402	-0.440594	-0.33923	-0.309571	-0.490844	-0.302834	-0.216712	-0.263744	-0.452834	-0.223813	-0.280665	-0.144345	-0.321585	-0.370016	-0.381948	-0.271698	-0.288224	-0.316838	-0.290656	-0.199561	-0.289074	-0.281569	-0.237963
C10orf27	-1.14478	-0.713134	-0.767789	-0.954837	-0.690043	-0.803289	-1.03042	-0.728001	-1.03011	-0.871274	-0.624883	-0.99104	-0.843733	-1.01256	-0.936458	-0.773277	-0.741938	-0.927588	-0.850945	-0.882338	-0.796563	-0.959739	-0.875454	-0.775541	-0.951605	-0.741481	-0.988964	-0.950234	-0.809801	-0.807402	-1.04632	-1.00056	-0.885196	-0.948327	-1.02043	-0.876533	-0.818175	-0.861074	-0.90337	-0.914107	-0.772082	-0.883384	-0.845959	-0.977263	-0.826791	-0.885712	-0.888517	-0.963947	-0.918046
EXOC3L2	0.269102	0.558669	0.416243	0.346846	0.602742	0.651062	0.340272	0.852372	0.0823572	0.136037	0.469218	0.241046	0.183824	0.165023	0.394347	0.324407	0.536051	0.300323	0.428641	0.471953	0.517237	0.0897678	0.36406	0.367816	0.0973876	0.289095	0.413386	0.180943	0.204088	0.130275	0.0980518	0.516427	0.401843	0.275556	0.14085	0.545342	0.220732	0.359487	0.175807	0.220399	0.160577	0.16811	0.442395	0.316262	0.498154	0.614272	0.192383	0.478044	0.474689
TNFRSF13C	-0.242288	-0.106018	-0.149204	-0.074797	-0.129312	-0.145298	-0.185423	-0.0224231	-0.126955	-0.148338	-0.114236	-0.240319	-0.193677	-0.126936	-0.0970019	-0.262421	0.0411277	-0.225159	-0.126782	-0.0681186	-0.202459	-0.338643	-0.177442	-0.10773	-0.297423	-0.259562	-0.170831	-0.0116658	-0.114053	-0.295387	-0.19364	-0.147187	-0.124022	-0.202086	-0.240073	-0.161158	-0.334111	-0.250287	-0.222162	-0.297519	-0.255109	-0.0614495	-0.161642	-0.232946	-0.202806	-0.258388	-0.397701	-0.0586986	-0.206057
CAMK2N2	-0.593634	-0.551665	-0.569073	-0.530275	-0.596773	-0.375625	-0.489965	-0.348999	-0.783593	-0.542724	-0.510145	-0.583743	-0.71858	-0.599201	-0.585901	-0.469023	-0.139013	-0.581301	-0.465123	-0.399845	-0.460749	-0.5612	-0.489699	-0.468607	-0.669293	-0.623191	-0.465715	-0.630001	-0.740372	-0.704829	-0.614749	-0.663926	-0.619045	-0.64391	-0.537673	-0.356004	-0.637986	-0.62862	-0.614493	-0.55279	-0.62772	-0.47848	-0.500298	-0.549549	-0.397321	-0.526943	-0.571882	-0.492615	-0.495093
C21orf99	-1.42026	-1.63071	-1.54781	-1.51468	-1.51941	-1.56042	-1.52945	-1.50219	-1.47804	-1.41353	-1.61394	-1.53064	-1.34149	-1.5975	-1.47664	-1.39024	-1.4022	-1.54109	-1.46366	-1.50204	-1.64906	-1.37933	-1.4681	-1.5032	-1.52388	-1.38425	-1.52888	-1.4325	-1.44028	-1.6294	-1.43407	-1.65399	-1.56886	-1.55118	-1.53884	-1.46477	-1.48632	-1.5801	-1.46824	-1.60045	-1.54836	-1.42362	-1.49764	-1.52558	-1.76577	-1.56152	-1.60462	-1.52209	-1.61007
KCNG3	-1.25649	-1.12527	-1.27216	-1.29079	-1.32498	-1.13541	-1.41799	-1.20483	-1.25083	-1.104	-1.13019	-1.26561	-1.13024	-1.1878	-1.17274	-1.33365	-1.07061	-1.1873	-1.33988	-1.11676	-1.27318	-0.927424	-1.27014	-1.17644	-1.09734	-1.13596	-1.27869	-1.13019	-1.26821	-1.04289	-1.11207	-1.37607	-1.2144	-1.2056	-1.27335	-1.14422	-1.18084	-1.2119	-1.24388	-1.14971	-1.32829	-1.1367	-1.22434	-1.17842	-1.35064	-1.23143	-1.1514	-1.20089	-1.23308
B4GALNT2	-0.709681	-0.745141	-0.693291	-0.617907	-0.730339	-1.0288	-0.749552	-0.73584	-0.477803	-0.0953121	-0.578012	-0.771211	-0.751327	-0.78763	-0.248905	-0.848763	-0.681267	-0.924044	-0.633779	-0.818573	-0.801241	-1.02899	-0.656834	-0.722249	-0.719582	-0.308225	-0.475955	-0.717553	-0.586727	-0.609345	-0.650809	-1.02865	-0.615495	-0.897494	-0.765341	-0.391282	-0.84539	-0.945896	-0.741697	-0.549326	-0.816368	-0.445728	-0.826951	-0.58834	-0.558879	-0.798515	-0.664891	-0.63557	-0.733346
FMR1NB	-1.78102	-1.6969	-1.79361	-1.77244	-1.79141	-1.7174	-1.80591	-1.85731	-1.72748	-1.84505	-1.83875	-1.7556	-1.6092	-1.76166	-1.78568	-1.59391	-1.78445	-1.71391	-1.82035	-1.71963	-1.88467	-1.67386	-1.76699	-1.64816	-1.74709	-1.69981	-1.88173	-1.68422	-1.64943	-1.55871	-1.63005	-1.85588	-1.78919	-1.77782	-1.69249	-1.83523	-1.70147	-1.83842	-1.78754	-1.85785	-1.7686	-1.82007	-1.82257	-1.78252	-1.72509	-1.74652	-1.71267	-1.91306	-1.78278
C1orf150	-1.59343	-1.68089	-1.61692	-1.62965	-1.65672	-1.78168	-1.52464	-1.78207	-1.60053	-1.52803	-1.50017	-1.73552	-1.43661	-1.40571	-1.36769	-1.52152	-1.47295	-1.35059	-1.31422	-1.48261	-1.57451	-1.5759	-1.64501	-1.70418	-1.52612	-1.55581	-1.60299	-1.50672	-1.58001	-1.52175	-1.44868	-1.65929	-1.67003	-1.53242	-1.47928	-1.43918	-1.55402	-1.49736	-1.5945	-1.3943	-1.46658	-1.54791	-1.67334	-1.49802	-1.64838	-1.65959	-1.5229	-1.67168	-1.39142
SIGLEC11	-1.30246	-1.11953	-1.169	-1.21978	-1.27152	-1.10713	-0.935088	-1.20147	-1.24948	-1.21142	-1.35787	-1.36585	-1.25395	-1.28833	-1.39546	-1.27625	-1.32509	-1.22165	-1.27238	-1.2997	-1.19735	-1.26261	-1.38244	-1.3054	-1.10655	-1.35016	-1.32751	-1.3431	-1.33768	-1.34653	-1.20308	-1.19333	-1.1417	-1.34196	-1.25506	-1.42834	-1.23512	-1.31543	-1.41049	-1.18611	-1.29839	-1.30494	-1.16929	-1.30953	-1.21234	-1.1443	-1.31413	-1.11943	-1.10402
MAGEB18	-1.72878	-1.85382	-1.74258	-1.86236	-1.75267	-2.01526	-1.78368	-1.96963	-1.83484	-1.65602	-1.89295	-1.78829	-1.37871	-1.82639	-1.88604	-1.74056	-1.85024	-1.82209	-1.91897	-1.85225	-1.89377	-1.69235	-1.90878	-1.78547	-1.72433	-1.80201	-1.76908	-1.73851	-1.69161	-1.64637	-1.70975	-1.83224	-1.82981	-1.8176	-1.72204	-1.82097	-1.77541	-1.92384	-1.79135	-1.8698	-1.74318	-1.79207	-1.85938	-1.90348	-1.81082	-1.93178	-1.69905	-1.77513	-1.91969
IL28A	-1.03155	-0.911283	-0.995377	-1.02519	-0.953362	-1.06187	-1.02912	-0.978166	-1.22518	-1.1177	-1.05415	-0.845193	-0.861475	-0.906005	-1.0058	-0.907061	-1.12282	-1.04987	-1.03979	-1.07673	-0.917128	-1.39754	-0.98867	-0.921345	-1.18136	-1.12155	-0.877494	-1.15454	-1.12884	-1.05917	-1.12835	-1.01801	-1.13082	-1.1478	-1.16195	-0.810604	-0.97632	-0.926903	-1.0657	-0.936416	-1.16732	-1.13896	-0.94193	-1.03871	-0.918286	-0.989756	-0.837133	-0.974311	-0.928102
IL29	-1.10695	-1.00679	-1.12931	-1.127	-0.99382	-0.816722	-1.11495	-1.10357	-1.16458	-1.08024	-0.89641	-0.878352	-0.642272	-1.09912	-1.0582	-1.16717	-0.950461	-1.12953	-1.13873	-1.18932	-1.00454	-1.11612	-1.0653	-1.10453	-1.25843	-1.21541	-1.0944	-1.17536	-1.14242	-1.32542	-1.25012	-1.15897	-1.04683	-1.19998	-1.21918	-1.1117	-1.25334	-1.13449	-1.15685	-1.0853	-1.16773	-1.03713	-1.06559	-1.20327	-1.02309	-0.882337	-0.848251	-1.1704	-1.05277
C4orf36	-1.50246	-1.67373	-1.62272	-1.56457	-1.60217	-1.67965	-1.46587	-1.61881	-1.45551	-1.44003	-1.59254	-1.22297	-1.32934	-1.59203	-1.40269	-1.50296	-1.74894	-1.70541	-1.6204	-1.58769	-1.50115	-1.45949	-1.49319	-1.58824	-1.48095	-1.57085	-1.62591	-1.51053	-1.47574	-1.23152	-1.43475	-1.62539	-1.55501	-1.61631	-1.49062	-1.17451	-1.40552	-1.73914	-1.54705	-1.57243	-1.32987	-1.24451	-1.68351	-1.52561	-1.60628	-1.79347	-1.40638	-1.73434	-1.55013
GRK7	-1.41506	-1.45134	-1.48229	-1.49183	-1.4364	-1.43721	-1.47573	-1.45769	-1.50476	-1.51482	-1.4363	-1.45401	-1.69215	-1.54017	-1.48876	-1.35609	-1.27796	-1.44689	-1.47853	-1.5547	-1.55782	-1.50838	-1.44617	-1.57084	-1.47715	-1.51969	-1.54116	-1.53657	-1.44296	-1.40306	-1.38344	-1.52647	-1.45746	-1.45277	-1.44507	-1.44916	-1.48792	-1.50997	-1.45671	-1.55737	-1.59532	-1.11888	-1.50428	-1.3866	-1.38123	-1.5583	-1.47438	-1.55085	-1.53147
MMEL1	0.57267	0.312384	0.335149	0.380189	0.276051	0.605632	0.338072	0.297992	0.194495	0.609874	0.243109	0.15991	0.275805	0.670983	0.302665	0.0334862	0.244054	0.469034	0.252704	0.538917	0.108498	0.416764	0.0795408	0.200622	0.506483	0.141801	0.172	0.141807	0.106189	0.420545	0.453078	0.555513	0.593818	0.0103455	0.0929873	0.858284	0.231007	0.0719665	0.454282	-0.0226225	0.115347	0.383827	0.501023	0.441093	0.86471	0.198793	-0.0218711	0.327616	0.377004
NLRP6	-0.291663	-0.401615	-0.281748	-0.451544	-0.690758	-0.775945	-0.653168	-0.834418	-0.633033	-0.300142	-0.441353	-0.479289	-0.650306	-0.298958	-0.660426	-0.567647	-0.525172	-0.447979	-0.504982	-0.842777	-0.607362	-0.326583	-0.531126	-0.494217	-0.262753	-0.925967	-0.526143	-0.315792	-0.415006	-0.420163	-0.413853	-0.769959	-0.520818	-0.720998	-0.421844	-0.640637	-0.525993	-0.795249	-0.427633	-0.670537	-0.620055	-0.302992	-0.381974	-0.384389	-0.429787	-0.919774	-0.622933	-0.486325	-0.810568
C1orf62	-1.46915	-1.50269	-1.37835	-1.49491	-1.47539	-1.62548	-1.56587	-1.60769	-1.4694	-1.557	-1.4631	-1.5337	-1.59474	-1.46036	-1.47353	-1.43768	-1.56696	-1.37823	-1.57059	-1.38109	-1.57761	-1.17738	-1.46652	-1.43375	-1.42379	-1.53585	-1.40185	-1.48693	-1.40921	-1.39195	-1.61274	-1.58892	-1.59823	-1.54991	-1.4928	-1.44516	-1.47232	-1.52988	-1.56388	-1.45151	-1.38816	-1.48989	-1.58273	-1.57163	-1.58217	-1.45272	-1.42634	-1.49174	-1.5376
ZCCHC5	-0.089161	-0.19425	-0.231257	-0.299482	-0.39982	-0.420075	-0.350535	-0.410561	-0.181752	-0.246158	-0.271739	-0.318484	-0.125008	-0.266382	-0.337558	-0.361123	-0.026385	-0.463776	-0.393682	-0.34584	-0.302706	0.035005	-0.321772	-0.366597	-0.223376	-0.319917	-0.341997	-0.355144	-0.114256	-0.0394775	-0.170613	-0.344071	-0.264741	-0.45497	-0.340887	-0.402516	-0.253563	-0.285636	-0.311685	0.0560232	-0.186095	-0.393918	-0.348808	-0.300913	-0.233607	-0.342087	-0.177241	-0.195987	-0.280753
ZIC5	-1.54885	-1.66421	-1.55654	-1.62989	-1.39395	-1.58086	-1.60698	-1.31697	-1.56121	-1.71123	-1.61432	-1.55737	-1.5604	-1.63252	-1.58673	-1.53229	-1.46457	-1.58649	-1.56095	-1.6276	-1.57672	-1.68503	-1.48084	-1.48675	-1.54345	-1.57879	-1.55114	-1.54078	-1.45775	-1.40079	-1.60422	-1.60483	-1.51195	-1.5863	-1.529	-1.48356	-1.58088	-1.56444	-1.6847	-1.61532	-1.57581	-1.52536	-1.62329	-1.58134	-1.61625	-1.55109	-1.45682	-1.41346	-1.63923
TEDDM1	-1.45198	-1.2466	-1.42765	-1.47947	-1.17705	-1.5047	-1.42337	-1.23433	-1.49784	-1.47545	-1.49685	-1.44901	-1.46754	-1.36468	-1.38792	-1.33245	-1.09798	-1.45572	-1.36701	-1.55116	-1.4458	-1.19408	-1.36765	-1.32676	-1.41857	-1.33827	-1.39529	-1.30784	-1.34666	-1.38995	-1.45882	-1.55095	-1.40246	-1.52513	-1.46312	-1.51636	-1.51957	-1.44376	-1.39624	-1.30589	-1.54	-1.00242	-1.32102	-1.28581	-1.37187	-1.32555	-1.28944	-1.50176	-1.34065
FLJ30430	-0.868274	-0.605634	-0.721537	-0.759092	-0.872238	-0.753287	-0.798245	-0.658282	-0.769606	-0.818062	-0.78775	-0.664629	-0.900892	-0.614632	-0.801078	-0.893319	-0.570791	-0.836267	-0.794636	-0.781092	-0.702844	-0.876317	-0.725363	-0.602567	-0.90435	-0.751362	-0.814339	-0.775354	-0.824114	-0.977251	-0.914021	-0.783401	-0.765498	-0.682059	-0.905004	-0.65911	-0.718809	-0.780202	-0.905246	-0.829577	-0.862367	-0.829417	-0.747658	-0.773069	-0.6742	-0.84484	-0.786402	-0.782813	-0.712809
GABRG1	-1.53571	-1.70776	-1.65351	-1.72845	-1.59941	-1.80509	-1.60674	-1.72954	-1.64751	-1.62093	-1.65124	-1.28548	-1.4252	-1.63221	-1.57193	-1.54162	-1.52647	-1.61907	-1.74997	-1.62463	-1.61255	-1.50619	-1.66058	-1.45887	-1.38688	-1.65055	-1.73322	-1.51283	-1.40694	-1.40279	-1.68383	-1.64985	-1.70229	-1.69625	-1.58792	-1.36707	-1.61548	-1.663	-1.60678	-1.57485	-1.57865	-1.61439	-1.68961	-1.61235	-1.76189	-1.53949	-1.65945	-1.65722	-1.64841
PANX2	-0.0606909	0.128284	-0.00662909	0.0117996	0.0767173	0.0078814	-0.00981178	-0.000837748	-0.147097	-0.0572442	0.146296	0.211559	-0.120389	0.089529	-0.0344361	-0.13748	0.0504531	-0.0442763	0.0138462	0.0206217	-0.00209074	-0.150183	-0.062879	0.0314002	-0.176813	-0.11821	0.0807331	-0.0329502	-0.0419946	0.0334747	-0.179324	-0.110315	-0.0922394	0.00840245	-0.132074	0.0921638	-0.08275	0.0108006	-0.0708944	0.0275898	-0.0472225	0.011347	-0.00692175	-0.0418986	0.0625741	-0.010152	-0.113885	-0.00935003	0.0439523
ZNF114	-1.5148	-1.45287	-1.49195	-1.49374	-1.32767	-1.22775	-1.41334	-0.940888	-1.35104	-1.57705	-1.40284	-1.40191	-1.53425	-1.33212	-1.47698	-1.22263	-1.37145	-1.40857	-1.38733	-1.44948	-1.37074	-1.35388	-1.4517	-1.50236	-1.46615	-1.45472	-1.49888	-1.5109	-1.49829	-1.42245	-1.41057	-1.24561	-1.39151	-1.39419	-1.43526	-1.48815	-1.41887	-1.40739	-1.45056	-1.4239	-1.42221	-1.33699	-1.31025	-1.41525	-1.17897	-1.17594	-1.43196	-1.39783	-1.40618
CCDC27	-0.926642	-0.891214	-1.07614	-1.02131	-0.895447	-0.759127	-1.10006	-0.891262	-0.994816	-1.21786	-1.01574	-0.985464	-0.987644	-1.06044	-1.05267	-0.873574	-1.06116	-1.1494	-0.976597	-1.2645	-1.04593	-0.848388	-1.06384	-1.03409	-1.0923	-0.942076	-1.25541	-1.05997	-1.0507	-1.03251	-1.07157	-1.0436	-0.953478	-1.09385	-1.04416	-0.965094	-1.04107	-1.0225	-0.952471	-0.89676	-0.969612	-1.05349	-0.873856	-1.04475	-0.88296	-0.854514	-1.15875	-1.04524	-1.09926
C15orf26	-1.7273	-1.71133	-1.74699	-1.79409	-1.64914	-1.90238	-1.79882	-1.74033	-1.70198	-1.61042	-1.80574	-1.66472	-1.577	-1.83523	-1.73943	-1.51739	-1.57739	-1.70592	-1.77665	-1.46878	-1.67596	-1.73414	-1.67463	-1.66875	-1.73378	-1.67408	-1.7608	-1.76591	-1.60263	-1.5693	-1.62758	-1.83392	-1.78615	-1.69427	-1.7513	-1.41614	-1.6888	-1.71532	-1.71099	-1.67666	-1.78969	-1.61214	-1.72774	-1.76752	-1.53213	-1.70512	-1.70854	-1.78208	-1.70982
NEUROD2	-0.367052	-0.281891	-0.137372	-0.0410721	-0.104843	-0.148925	-0.352499	-0.0977662	-0.307766	-0.312864	-0.295732	-0.0101691	-0.263887	-0.122914	-0.327484	-0.324475	-0.145806	-0.147419	-0.209907	-0.27547	-0.288984	-0.304179	-0.145928	-0.163778	-0.462865	-0.297624	-0.33534	-0.302018	-0.20233	-0.361897	-0.214899	-0.452774	-0.338126	-0.33823	-0.414515	0.0774481	-0.336073	0.0398566	-0.234454	-0.0744975	-0.350728	-0.175738	-0.338957	-0.251013	-0.00192569	-0.315039	-0.138611	-0.155402	-0.322769
C5orf17	-1.15416	-1.1069	-1.11424	-1.1115	-0.813946	-1.20387	-0.996959	-0.981528	-1.03079	-1.13	-0.909142	-1.24914	-0.812293	-0.976883	-0.984888	-1.06251	-0.998598	-1.16391	-0.968857	0.576503	-0.965347	-0.958362	-1.05873	-0.980559	-1.01416	-1.14171	-1.08233	-1.06027	-0.991563	-0.873861	-1.10662	-1.14037	-0.921278	-1.15973	-1.04885	-1.14997	-1.30023	-1.02125	-1.17003	-0.861158	-1.16508	-1.0331	-1.05937	-1.15437	-0.911782	-1.113	-1.0324	-0.982412	-1.25653
C10orf93	-0.757512	-0.77349	-0.9255	-0.668417	-0.747665	-0.856814	-0.788768	-0.552511	-0.645649	-0.67989	-0.660752	-0.80756	-0.673996	-0.759147	-0.665715	-0.828489	-0.496295	-0.716143	-0.709644	-0.939138	-0.796503	-0.38308	-0.671579	-0.688851	-0.713297	-0.714002	-0.829779	-0.8016	-0.634784	-0.749004	-0.864731	-0.807942	-0.576378	-0.634969	-0.791361	-0.621458	-0.677812	-0.708271	-0.856284	-0.60877	-0.851589	-0.671441	-0.731738	-0.786456	-0.709847	-0.661981	-0.699557	-0.686754	-0.765669
ZNF645	-0.947039	-0.964486	-1.09608	-0.980131	-0.828694	-1.0151	-0.894371	-0.998515	-0.999936	-0.866192	-1.03312	-0.836222	-0.860229	-0.943792	-0.73657	-0.854317	-0.799773	-0.913456	-0.859655	-0.942568	-0.840273	-0.805998	-0.930403	-0.848272	-1.00738	-0.882413	-0.942971	-1.09431	-1.02401	-0.815744	-1.00534	-0.846213	-1.00958	-0.929891	-1.0158	-0.7831	-0.977532	-1.02969	-1.17659	-1.04227	-1.0068	-0.984013	-0.769492	-0.939665	-0.982066	-0.948183	-1.0472	-1.01965	-0.92622
SGCZ	-1.60378	-1.65649	-1.66586	-1.6288	-1.54905	-1.75671	-1.6696	-1.56156	-1.64265	-1.60134	-1.72107	-1.47407	-1.54091	-1.49419	-1.61455	-1.66093	-1.2415	-1.6409	-1.63477	-1.6156	-1.79888	-1.78915	-1.58476	-1.4787	-1.53192	-1.50798	-1.72815	-1.56868	-1.60353	-1.35158	-1.65543	-1.65107	-1.63057	-1.61227	-1.64784	-1.35218	-1.51821	-1.65213	-1.53407	-1.51931	-1.57661	-1.54151	-1.71814	-1.60913	-1.54191	-1.73682	-1.6866	-1.71546	-1.53956
WNT9B	-1.2254	-0.859256	-0.999611	-1.02228	-0.914427	-1.10007	-0.9423	-1.01747	-1.08707	-1.11502	-1.02084	-1.12807	-0.831813	-1.21625	-1.03466	-0.941087	-1.11153	-1.18103	-0.90699	-1.07104	-1.05664	-1.31775	-0.89141	-1.08489	-1.13809	-1.05087	-1.05633	-1.0992	-1.17926	-0.758758	-1.09071	-1.16098	-1.19236	-1.01579	-0.946653	-0.962541	-0.917279	-1.14828	-1.11697	-1.13128	-1.07349	-1.19982	-1.0132	-1.05985	-1.01511	-0.9697	-1.10165	-1.25346	-1.07765
C2orf52	-1.64475	-1.78928	-1.58953	-1.71915	-1.55095	-1.57538	-1.67633	-1.82278	-1.6531	-1.72784	-1.72793	-1.61057	-1.51634	-1.66908	-1.66457	-1.71371	-1.68179	-1.66487	-1.72575	-1.75854	-1.7122	-1.77264	-1.67223	-1.5841	-1.70828	-1.75275	-1.63436	-1.74276	-1.84585	-1.70388	-1.65017	-1.9133	-1.78159	-1.79432	-1.66381	-1.69276	-1.70752	-1.62093	-1.64948	-1.6124	-1.76801	-1.76851	-1.61444	-1.61941	-1.83033	-1.75252	-1.58737	-1.54382	-1.72247
MGC42157	-1.78911	-1.91184	-1.87549	-1.78165	-1.77563	-2.01285	-1.91798	-1.99895	-1.80402	-1.83178	-1.94926	-1.5003	-1.63886	-1.8857	-1.83887	-1.74863	-1.98603	-1.85134	-1.87677	-1.74864	-1.94002	-1.71932	-1.8253	-1.86337	-1.76401	-1.83328	-1.86631	-1.78056	-1.74377	-1.69807	-1.8424	-1.95422	-1.77503	-1.86493	-1.73059	-1.82907	-1.79112	-1.84289	-1.69843	-1.73553	-1.80578	-1.76726	-1.89075	-1.8418	-1.91865	-1.86157	-1.75032	-1.87789	-1.87012
C11orf65	-1.76258	-1.83769	-1.89876	-1.76538	-1.71646	-1.84519	-1.85954	-1.81957	-1.78739	-1.81988	-1.83126	-1.72317	-1.65447	-1.79775	-1.81537	-1.56021	-1.83216	-1.74859	-1.81223	-1.64035	-1.87039	-1.72823	-1.72809	-1.82888	-1.61305	-1.88296	-1.80744	-1.60805	-1.50934	-1.45153	-1.43841	-1.25835	-1.73738	-1.77003	-1.8015	-1.81928	-1.66062	-1.84927	-1.88149	-1.71983	-1.65634	-1.66931	-1.81222	-1.78541	-1.90674	-1.8642	-1.56914	-1.77304	-1.90171
OR5P2	-1.10573	-1.10406	-0.953801	-0.997923	-1.03876	-1.17017	-1.10601	-0.927698	-1.1511	-1.09471	-0.956339	-0.948478	-1.01228	-0.907398	-0.919685	-1.11611	-0.822545	-1.08178	-1.03351	-0.811267	-1.04444	-1.06403	-0.980207	-0.721514	-0.949919	-1.00198	-0.950475	-1.09426	-0.924534	-0.926258	-0.840787	-1.07509	-1.16237	-1.12848	-1.0393	-1.09272	-1.06455	-0.962132	-1.01679	-0.815347	-1.06104	-0.963708	-1.02546	-1.09546	-1.11455	-1.13792	-1.0902	-1.15337	-0.958375
DYDC1	-1.65995	-1.75154	-1.73809	-1.63	-1.73711	-1.64754	-1.69862	-1.86983	-1.74361	-1.66227	-1.79952	-1.5457	-1.49686	-1.72775	-1.7549	-1.61594	-1.62038	-1.76954	-1.74853	-1.77741	-1.73182	-1.58191	-1.77375	-1.61562	-1.63137	-1.65137	-1.74371	-1.6394	-1.63121	-1.31375	-1.7599	-1.54844	-1.71678	-1.72327	-1.68892	-1.67263	-1.67062	-1.85356	-1.76187	-1.83517	-1.61431	-1.74007	-1.73238	-1.79287	-1.91722	-1.79885	-1.7173	-1.80015	-1.81531
IL27	-0.278684	-0.125214	-0.19376	-0.275515	-0.277846	-0.293491	-0.263477	-0.334022	-0.426348	-0.348292	-0.329948	-0.331205	-0.452464	-0.263097	-0.365315	-0.309455	0.0213629	-0.367476	-0.335296	-0.307867	-0.101776	-0.303716	-0.319157	-0.285619	-0.40575	-0.389684	-0.337381	-0.362253	-0.330636	-0.365573	-0.303696	-0.397397	-0.326246	-0.244614	-0.3371	-0.199167	-0.39419	-0.262506	-0.366009	-0.242483	-0.443404	-0.178589	-0.140028	-0.33445	-0.185186	-0.324697	-0.439362	-0.356741	-0.232297
IQCF1	-0.557655	-0.793327	-0.679581	-0.658467	-0.703368	-0.685688	-0.69426	-0.840065	-0.743205	-0.783894	-0.79167	-0.95189	-0.695509	-0.633143	-0.724738	-0.509797	-0.400138	-0.771518	-0.664932	-0.769949	-0.779478	-0.647502	-0.604885	-0.802172	-0.725063	-0.663224	-0.663368	-0.813113	-0.855139	-0.974784	-0.804927	-0.766313	-0.695013	-0.70271	-0.81197	-0.610063	-0.858199	-0.868123	-0.869435	-0.78692	-0.864347	-0.586634	-0.747789	-0.749314	-0.811184	-0.701355	-0.793466	-0.742198	-0.685475
DEFB125	-1.58117	-1.49711	-1.60698	-1.64903	-1.44904	-1.73235	-1.64098	-1.49501	-1.52375	-1.50389	-1.54682	-1.40091	-1.22942	-1.60206	-1.51111	-1.498	-1.39877	-1.56084	-1.5596	-1.56582	-1.54311	-1.73758	-1.63913	-1.50041	-1.77249	-1.71826	-1.72574	-1.59483	-1.5901	-1.49666	-1.59034	-1.5673	-1.57436	-1.55368	-1.59412	-1.22936	-1.49397	-1.57549	-1.67121	-1.49936	-1.62256	-1.51094	-1.39964	-1.49458	-1.45392	-1.53435	-1.52846	-1.50787	-1.48038
WFDC10B	-1.18313	-0.935684	-1.05888	-1.20501	-1.12534	-1.03561	-1.24632	-0.940548	-1.04211	-1.13453	-1.20482	-1.15326	-1.17342	-1.09871	-1.14039	-1.11979	-1.11797	-1.11666	-1.06657	-1.03894	-1.05449	-1.24766	-1.11232	-0.9199	-0.99446	-1.04158	-1.11916	-1.13078	-1.22754	-1.216	-1.15098	-1.03578	-1.18568	-1.09727	-1.21568	-1.14381	-1.17756	-1.20799	-1.10502	-1.12138	-1.10155	-1.15556	-1.17841	-1.10741	-1.11165	-1.05888	-1.22094	-1.31827	-1.11799
PKHD1	-1.14139	-1.14349	-0.801133	-1.14361	-1.06435	-1.0722	-1.24329	-1.19199	-1.05184	-1.31904	-1.15137	-1.38204	-1.43368	-1.30432	-1.15853	-1.21176	-1.40275	-1.08313	-1.12347	-1.09286	-1.00486	-1.2856	-1.12461	-0.96882	-1.2127	-1.16594	-1.23105	-1.16216	-1.26049	-1.2187	-1.34537	-1.34846	-1.21699	-1.20682	-1.22949	-1.25386	-1.20381	-1.08788	-1.32185	-1.22763	-1.15377	-1.0763	-1.09611	-1.07515	-1.21844	-1.03779	-1.12518	-1.16586	-1.05145
PKD1L1	-1.46618	-1.2966	-1.35295	-1.39423	-1.40725	-1.45031	-1.54852	-1.35657	-1.44517	-1.41919	-1.40366	-1.30332	-1.18214	-1.34078	-1.37023	-1.363	-1.48224	-1.42135	-1.33275	-1.26227	-1.43008	-1.57943	-1.34991	-1.27655	-1.33547	-1.30555	-1.26143	-1.36826	-1.39953	-1.38012	-1.4366	-1.51699	-1.37182	-1.40885	-1.2586	-1.26637	-1.39254	-1.24405	-1.39071	-1.32435	-1.43906	-1.38767	-1.43625	-1.37046	-1.40176	-1.4414	-1.45887	-1.32372	-1.37366
GPR112	0.0185016	-0.495988	-0.471554	-0.273424	-0.328181	-0.526797	-0.102641	-1.18416	-0.204368	-0.306064	-0.664441	-0.605784	-0.400465	-0.788396	-0.49244	0.130121	-0.358001	-0.228129	-0.442585	-0.0141969	-0.252556	-0.151802	-0.184781	0.054426	-0.0904396	-1.24883	-0.267159	-0.188279	0.023043	-0.184919	-0.56325	-0.642305	-0.111001	0.484563	0.0149897	-0.551272	-0.0289035	0.0762808	-0.53212	-0.089504	-0.708144	0.0676661	0.266261	-0.0416359	-0.16409	-0.44927	-0.655387	-0.578317	0.257256
REXO1L1	-1.4007	-1.13257	-1.30642	-1.36435	-1.24961	-1.04817	-1.45552	-1.23189	-1.439	-1.31762	-1.38113	-1.23191	-1.25643	-1.38821	-1.46234	-1.47429	-1.40523	-1.43712	-1.21429	-1.30995	-1.31564	-1.22484	-1.35679	-1.29032	-1.35957	-1.35064	-1.19091	-1.31282	-1.30715	-1.3172	-1.35332	-1.32829	-1.29979	-1.39199	-1.31865	-1.13645	-1.37782	-1.38803	-1.32843	-1.30639	-1.15556	-1.16183	-1.31911	-1.28871	-1.40044	-1.14705	-1.38211	-1.15444	-1.20609
TAF1L	-0.977117	-1.13161	-0.999562	-1.18046	-1.1111	-1.32853	-1.24044	-1.00689	-0.923556	-0.964281	-1.19286	-0.558951	-1.18241	-1.10575	-1.24451	-1.08436	-0.97327	-1.03564	-0.961446	-0.929083	-1.18102	-1.06176	-1.22673	-1.06762	-0.94478	-1.21029	-1.14151	-1.06375	-0.908397	-1.13464	-1.00146	-1.22849	-1.03853	-1.22959	-0.911141	-1.0704	-1.16753	-0.59484	-0.943715	-1.10331	-1.00939	-1.01766	-1.14855	-1.02446	-1.10709	-1.08088	-1.10264	-1.13641	-1.04942
RECQL4	0.0661853	0.0966514	0.0586599	0.0629092	-0.0812785	0.0214817	-0.0939217	-0.0342262	-0.0939984	0.0295449	-0.00213636	-0.0270705	-0.0159847	0.00278034	-0.0772852	-0.118808	0.36597	0.0256635	0.0286537	-0.0289579	0.0114633	-0.0645411	0.0343296	-8.71e-05	-0.0199966	-0.0182239	0.158157	-0.13332	-0.0274519	-0.0282681	-0.0545667	0.0565551	0.100596	-0.102796	-0.180841	-0.0106844	0.00109708	0.0643567	0.0820027	-0.0583514	-0.0843708	-0.14176	-0.0335713	0.0190091	-0.00933906	-0.0372238	-0.160039	0.106815	-0.0795759
GPR113	-0.642165	-0.599398	-0.672286	-0.733049	-0.630207	-0.795957	-0.748823	-0.36818	-0.633212	-0.603943	-0.515251	-0.759925	-0.818657	-0.664425	-0.576833	-0.567487	-0.425728	-0.727485	-0.467082	-0.660091	-0.580289	-0.777924	-0.713032	-0.640274	-0.757891	-0.66223	-0.605311	-0.78585	-0.646834	-0.372727	-0.784991	-0.558532	-0.603003	-0.590161	-0.808087	-0.715749	-0.812938	-0.466486	-0.817309	-0.607572	-0.698813	-0.732337	-0.604455	-0.715043	-0.541959	-0.650366	-0.631575	-0.7715	-0.67316
TMC2	-0.0832403	0.0664077	-0.126966	-0.0750345	0.0112999	-0.129787	-0.123587	0.0311997	-0.206224	-0.149352	0.00742122	0.0290327	-0.117812	-0.0412401	-0.0632939	-0.0930815	0.0627817	-0.0938684	0.020539	0.00311505	-0.0837194	-0.0385971	-0.0449175	-0.0458827	-0.198742	-0.0188161	-0.0798317	-0.183482	-0.148905	-0.163427	-0.171412	-0.040374	-0.026434	0.0285989	-0.0834838	0.181112	-0.154161	-0.0638496	-0.104688	-0.0644807	-0.207779	-0.0100762	-0.0977047	-0.215749	-0.109569	-0.0795817	-0.179572	-0.0279488	-0.0313683
SMCR5	-1.40305	-1.26096	-1.47216	-1.44893	-1.44131	-1.52816	-1.41037	-1.19682	-1.44189	-1.24245	-1.58069	-1.39382	-1.32454	-1.47985	-1.27329	-1.24404	-1.46417	-1.39855	-1.37231	-1.34808	-1.41771	-1.21643	-1.32849	-1.37116	-1.44204	-1.35252	-1.24031	-1.38463	-1.24787	-1.28763	-1.26175	-1.44791	-1.23759	-1.07673	-1.35964	-1.07224	-1.25509	-1.30488	-1.37492	-1.42235	-1.4276	-1.35861	-1.33881	-1.45549	-1.33807	-1.14486	-1.38663	-1.31972	-1.37463
ZIM3	-1.73569	-1.91608	-1.78429	-1.88387	-1.78021	-1.94568	-1.68499	-1.87163	-1.76605	-1.78522	-1.75922	-1.43649	-1.68031	-1.72434	-1.71602	-1.68204	-1.7558	-1.79075	-1.83563	-1.72817	-1.85891	-1.5252	-1.77582	-1.78161	-1.59651	-1.56941	-1.8009	-1.67554	-1.57284	-1.5311	-1.74566	-1.87513	-1.795	-1.84253	-1.67961	-1.76201	-1.74639	-1.8045	-1.68445	-1.74322	-1.76288	-1.59881	-1.84578	-1.76375	-1.83022	-1.74712	-1.69268	-1.77722	-1.7901
G30	-1.79579	-1.81971	-1.80595	-1.8263	-1.70752	-1.82396	-1.7497	-1.73139	-1.74177	-1.75377	-1.71836	-1.76754	-1.68555	-1.77785	-1.79059	-1.66906	-1.65109	-1.72705	-1.71672	-1.80236	-1.76747	-1.66331	-1.73426	-1.6884	-1.65325	-1.67928	-1.66279	-1.658	-1.65498	-1.72614	-1.61932	-1.70822	-1.76648	-1.79094	-1.70988	-1.69483	-1.72496	-1.79683	-1.68086	-1.77472	-1.69021	-1.57717	-1.74378	-1.69914	-1.69248	-1.83112	-1.72321	-1.8751	-1.75741
KLHL4	-1.05401	-1.21955	-1.01459	-1.18893	-1.05297	-1.25314	-1.13918	-1.0817	-1.23613	-1.06649	-1.19198	-1.18558	-0.934015	-1.03935	-1.04817	-1.11619	-1.18859	-1.08762	-1.04263	-1.17651	-1.07796	-1.16284	-1.07042	-1.06263	-1.15923	-1.11089	-1.26709	-1.0896	-1.01881	-0.881426	-1.26575	-1.29367	-1.14035	-1.08225	-1.17362	-1.17706	-1.0231	-1.29715	-1.08555	-1.28212	-1.11886	-0.970084	-1.24116	-1.12926	-1.33603	-1.37689	-1.06337	-1.11479	-1.18469
GPR115	-1.10929	-1.05522	-0.943708	-1.03098	-0.601148	-1.17678	-1.07602	-0.829081	-1.04227	-1.17127	-0.903134	-0.764949	-0.638532	-0.775513	-0.874793	-1.06842	-1.1762	-1.02844	-0.991461	-1.09119	-0.929783	-0.769243	-0.941632	-0.97496	-1.1204	-0.81521	-1.04829	-1.00708	-0.855892	-0.974017	-1.11341	-1.07083	-0.818775	-1.13869	-1.17451	-0.864622	-0.891712	-0.864159	-1.00196	-0.770255	-0.992528	-0.779181	-0.951247	-1.05265	-1.04529	-1.012	-0.973683	-1.15869	-1.09173
GPR111	-1.54286	-1.31661	-1.51784	-1.64106	-1.47891	-1.80677	-1.572	-1.45128	-1.66227	-1.56487	-1.50477	-1.6767	-1.60418	-1.64069	-1.59608	-1.34162	-0.965036	-1.52297	-1.51614	-1.5281	-1.63688	-1.46184	-1.47368	-1.51716	-1.599	-1.39013	-1.65508	-1.57907	-1.53815	-1.34104	-1.53313	-1.66968	-1.55659	-1.5646	-1.61152	-1.25851	-1.47737	-1.6129	-1.6887	-1.59664	-1.68338	-1.32532	-1.63566	-1.48756	-1.45634	-1.50391	-1.53504	-1.63284	-1.57702
ASB10	0.170594	0.502382	0.345222	0.351654	0.345552	0.361762	0.27179	0.318175	0.164598	0.227861	0.434663	0.201419	0.149427	0.176473	0.300785	0.270491	0.413077	0.18526	0.417903	0.395584	0.405219	0.139362	0.345768	0.23884	0.0846951	0.242219	0.341125	0.187059	0.144665	0.110984	0.139082	0.328091	0.335519	0.201383	0.191158	0.481642	0.287077	0.286624	0.194063	0.115472	0.117661	0.255276	0.244357	0.184885	0.329574	0.345962	0.149139	0.297906	0.270212
HTR3C	-0.841506	-0.683342	-0.928539	-0.849	-0.861978	-0.93479	-0.976966	-0.812084	-0.805276	-0.831979	-0.823002	-0.777151	-0.628843	-0.617647	-0.765943	-0.908347	-0.882519	-1.0023	-0.942194	-1.0475	-0.964124	-0.909384	-0.993665	-0.726497	-0.985352	-1.05523	-0.651115	-0.899455	-0.989514	-0.693208	-0.834544	-0.931897	-0.778471	-0.905022	-0.910255	-0.617315	-0.884384	-0.632014	-0.872829	-0.75192	-0.832848	-0.648042	-0.878361	-0.678977	-0.757499	-0.85093	-0.856849	-0.867881	-0.725016
CD300LF	-0.0319572	-0.48568	0.00635876	-0.0669814	-0.0697269	0.456364	-0.057558	-0.109221	0.174618	-0.220476	0.0735633	0.0344124	0.0953393	-0.04225	-0.192603	-0.356807	-0.182838	0.0380456	0.0548336	-0.353554	0.396441	-0.127131	-0.0137422	-0.374877	-0.18652	-0.561156	-0.0329119	0.037456	-0.148193	-0.0782258	0.15182	-0.130151	-0.161107	-0.0766677	-0.189654	-0.432347	-0.194726	0.446523	-0.141855	0.275295	-0.0323192	-0.21805	-0.106001	-0.245757	0.152795	-0.0333985	0.213356	0.0719365	-0.167568
GJA10	-0.941672	-0.810311	-0.760675	-0.700643	-0.829905	-0.816645	-0.969306	-0.706492	-0.991331	-0.91936	-0.857863	-0.786069	-0.791481	-0.897688	-0.882692	-0.806451	-0.667811	-0.996694	-0.885185	-0.665174	-0.791425	-0.817745	-0.846526	-0.657411	-1.05588	-0.70135	-0.932166	-0.744318	-0.835904	-1.14511	-1.10413	-0.905908	-0.757937	-0.751835	-0.966932	-0.781364	-0.832897	-0.664567	-0.942278	-0.778141	-0.985741	-1.00628	-0.842945	-1.03491	-0.819121	-0.800578	-0.785311	-0.840204	-0.916216
GAL3ST2	-0.702203	-0.451957	-0.42662	-0.441422	-0.344143	-0.404199	-0.528798	-0.298206	-0.596113	-0.467396	-0.194901	-0.616712	-0.32781	-0.498311	-0.27743	-0.445216	-0.219828	-0.477883	-0.363805	-0.352091	-0.469489	-0.236654	-0.553468	-0.460736	-0.495852	-0.314313	-0.568549	-0.463377	-0.442932	-0.722358	-0.621702	-0.773571	-0.431184	-0.474741	-0.493418	-0.427006	-0.4339	-0.355055	-0.529714	-0.497297	-0.574182	-0.495041	-0.536026	-0.497178	-0.302702	-0.539831	-0.447636	-0.37337	-0.479698
WFDC13	-1.66702	-1.64748	-1.68604	-1.82122	-1.70375	-1.91359	-1.68454	-1.56925	-1.70462	-1.79166	-1.74631	-1.53651	-1.64185	-1.81459	-1.73929	-1.61405	-1.70908	-1.73779	-1.63526	-1.71013	-1.75675	-1.60927	-1.70785	-1.70259	-1.66977	-1.56492	-1.67099	-1.73194	-1.61977	-1.61463	-1.6347	-1.61826	-1.61094	-1.60574	-1.6371	-1.53956	-1.6262	-1.68963	-1.71742	-1.64395	-1.75001	-1.70995	-1.83634	-1.78084	-1.71051	-1.71558	-1.65023	-1.68815	-1.76789
SERPINB12	-1.10907	-0.996884	-0.896141	-0.972763	-0.847004	-1.09324	-1.08505	-0.915759	-1.19063	-1.18366	-1.00211	-1.11097	-1.07635	-0.863865	-0.991672	-1.20018	-0.929721	-1.05194	-0.946324	-1.13572	-1.06966	-1.19936	-1.0033	-1.03547	-1.16256	-1.10603	-1.1465	-1.16654	-1.12058	-1.16783	-1.14957	-1.08912	-1.04463	-0.970646	-1.10108	-0.940542	-1.13433	-0.786402	-1.0678	-0.952312	-1.1582	-1.08989	-1.18417	-1.07428	-1.01132	-0.964631	-1.084	-1.09046	-1.09173
PGLYRP3	-1.43511	-1.33486	-1.32618	-1.39794	-1.53317	-1.40565	-1.41246	-1.39258	-1.46842	-1.27581	-1.41147	-1.16458	-1.34834	-1.4488	-1.36904	-1.52618	-1.08243	-1.48548	-1.36688	-1.47097	-1.36586	-1.36064	-1.34314	-1.44762	-1.53699	-1.48975	-1.25978	-1.46734	-1.46926	-1.50721	-1.56916	-1.32015	-1.31869	-1.4223	-1.5379	-1.14621	-1.46465	-1.38558	-1.48854	-1.24797	-1.4119	-1.43392	-1.38161	-1.30982	-1.40089	-1.33429	-1.52437	-1.38467	-1.43537
PSKH2	-0.55569	-0.497579	-0.575729	-0.574729	-0.54711	-0.501435	-0.545989	-0.568699	-0.576118	-0.664043	-0.5934	-0.689862	-0.324892	-0.456523	-0.593	-0.446821	-0.470605	-0.643678	-0.651207	-0.53076	-0.461927	-0.863263	-0.469267	-0.474501	-0.610616	-0.529392	-0.586515	-0.55209	-0.615943	-0.565505	-0.593862	-0.662165	-0.61954	-0.472156	-0.659055	-0.59502	-0.590536	-0.460717	-0.666935	-0.465847	-0.639915	-0.546295	-0.529048	-0.499531	-0.562762	-0.603392	-0.626031	-0.561107	-0.568203
OR6W1P	-1.04436	-0.952149	-1.00601	-0.872689	-0.966235	-0.879761	-1.09692	-0.884436	-1.08242	-1.02146	-1.22548	-1.1332	-1.07906	-1.04259	-0.912135	-1.06891	-1.08233	-1.05261	-0.879194	-1.04961	-0.850092	-1.02732	-0.991088	-1.05591	-1.05577	-1.01392	-0.93512	-1.24953	-1.10899	-1.22999	-1.10804	-1.02999	-1.05924	-0.992346	-1.14295	-0.926724	-0.930027	-0.944465	-0.975705	-1.0044	-1.05386	-1.05665	-0.896278	-1.02125	-0.844899	-0.875753	-1.14239	-1.00606	-1.10497
MOGAT1	-0.803103	-0.7095	-0.646062	-0.814023	-0.642785	-0.708661	-0.858602	-0.638725	-0.83169	-0.868655	-0.805837	-0.854188	-0.729352	-0.724098	-0.717619	-0.794597	-0.422015	-0.735381	-0.88773	-0.914795	-0.648396	-0.957032	-0.675711	-0.707044	-0.803702	-0.787337	-0.863183	-0.62372	-0.87441	-0.920756	-0.909076	-0.984686	-0.91805	-0.825851	-0.926104	-0.90144	-0.844825	-0.769307	-0.6774	-0.74655	-0.848893	-0.673209	-0.686125	-0.810796	-0.636798	-0.765262	-0.902635	-0.852029	-0.83274
GPR78	-0.546244	-0.424495	-0.516266	-0.534527	-0.352839	-0.403579	-0.55854	-0.570889	-0.746215	-0.603348	-0.514503	-0.502477	-0.48039	-0.684052	-0.527569	-0.472634	-0.399849	-0.659441	-0.392023	-0.443243	-0.440057	-0.47793	-0.522101	-0.460027	-0.668569	-0.519295	-0.453345	-0.559861	-0.416201	-0.885684	-0.606405	-0.62683	-0.402707	-0.537278	-0.52783	-0.306386	-0.53441	-0.542428	-0.5234	-0.717332	-0.436831	-0.398303	-0.456393	-0.465988	-0.491388	-0.716929	-0.438728	-0.484252	-0.534799
H1FOO	-0.794969	-0.612265	-0.767874	-0.845955	-0.61134	-0.66001	-0.88497	-0.61233	-0.793926	-0.6513	-0.994643	-0.758789	-0.626675	-0.966042	-0.814789	-0.766424	-0.584822	-0.801619	-0.736597	-0.817409	-0.973808	-0.59186	-0.767322	-0.825702	-0.896471	-0.780974	-0.645366	-0.764866	-0.85235	-0.817002	-0.841542	-0.882469	-0.641728	-0.598609	-0.894441	-0.72152	-0.683441	-0.845399	-0.832881	-0.816861	-0.797409	-0.594408	-0.720755	-0.843499	-0.709538	-0.693656	-0.801162	-0.755001	-0.838916
TAAR9	-1.12112	-1.05472	-0.999323	-1.05741	-1.10187	-1.19603	-1.1792	-0.914799	-1.0119	-1.1637	-1.03322	-0.982719	-0.789029	-0.861752	-1.06276	-1.04154	-0.846592	-1.17411	-1.02307	-1.02072	-1.0347	-0.873888	-1.04238	-1.05721	-1.04783	-1.09579	-1.2121	-1.0254	-1.0893	-1.09566	-1.23833	-1.07693	-1.25165	-1.17149	-1.25936	-0.851227	-1.15164	-1.10364	-1.14765	-1.06317	-1.03405	-0.992188	-1.08894	-1.16087	-1.18094	-1.0329	-0.974852	-1.08125	-0.999343
GNRHR2	-0.70285	-0.626566	-0.653907	-0.60019	-0.611872	-0.626301	-0.804481	-0.506585	-0.863775	-0.672694	-0.539301	-0.806036	-0.802479	-0.578748	-0.698657	-0.702255	-0.71618	-0.761909	-0.655223	-0.601884	-0.739972	-0.692115	-0.643125	-0.706629	-0.794962	-0.524743	-0.684084	-0.760737	-0.88481	-0.876134	-0.561396	-0.589993	-0.641336	-0.663454	-0.723098	-0.647774	-0.612071	-0.753884	-0.737386	-0.823485	-0.774512	-0.717511	-0.783538	-0.705533	-0.688213	-0.602137	-0.719147	-0.534081	-0.633375
BNIPL	-1.06727	-1.00298	-1.00396	-1.08658	-1.08712	-1.05624	-1.05923	-1.18803	-0.956843	-0.965686	-1.00172	-1.08126	-0.953507	-1.07907	-1.02859	-1.0963	-1.13048	-1.09175	-1.15042	-1.03018	-1.03586	-0.985064	-1.17049	-1.1828	-1.03618	-1.15027	-1.10518	-0.97238	-1.04659	-1.04768	-1.20617	-1.2103	-1.16983	-1.01558	-1.22854	-1.18508	-1.07472	-1.09272	-1.1764	-0.979606	-1.16946	-0.965329	-1.0435	-0.959109	-0.86054	-1.00617	-1.02861	-1.09676	-1.20084
ASB11	-1.55321	-1.43357	-1.57538	-1.53834	-1.55359	-1.59751	-1.58646	-1.44413	-1.44021	-1.55427	-1.53611	-1.53919	-1.63765	-1.55396	-1.42699	-1.50003	-1.27171	-1.58259	-1.49519	-1.66321	-1.53388	-1.28755	-1.43026	-1.57929	-1.53355	-1.54626	-1.53991	-1.37586	-1.41013	-1.41958	-1.5268	-1.49604	-1.47785	-1.39628	-1.43344	-1.58166	-1.53936	-1.48053	-1.61532	-1.50211	-1.54485	-1.62921	-1.55114	-1.47771	-1.29617	-1.52477	-1.52063	-1.4745	-1.50207
SDR9C7	-1.59712	-1.56863	-1.70523	-1.6487	-1.68298	-1.73118	-1.61779	-1.78834	-1.58581	-1.57884	-1.52606	-1.54423	-1.63481	-1.63282	-1.44938	-1.45711	-1.44129	-1.50826	-1.48592	-1.5126	-1.64157	-1.42515	-1.55079	-1.63804	-1.59703	-1.52385	-1.4887	-1.68752	-1.55864	-1.52492	-1.48728	-1.74965	-1.68378	-1.59376	-1.49945	-1.51346	-1.58508	-1.56566	-1.57355	-1.63077	-1.61091	-1.56144	-1.68571	-1.54597	-1.64094	-1.51264	-1.64164	-1.6167	-1.62535
OR5P3	-1.16343	-1.09706	-1.25497	-1.1346	-1.28962	-1.19945	-1.21848	-0.905915	-1.22977	-1.05431	-1.07371	-1.2123	-1.61918	-1.18052	-1.27293	-1.21573	-1.02804	-1.15087	-1.18573	-1.12286	-1.41785	-0.75705	-1.02033	-1.07745	-1.23946	-1.22354	-1.06225	-1.25008	-1.11639	-0.979941	-1.31331	-1.36157	-1.15452	-1.12505	-1.16997	-0.951472	-1.18646	-1.06265	-1.11503	-1.03256	-1.26648	-1.16824	-1.15728	-1.24487	-1.20921	-1.08081	-1.01169	-1.13687	-1.04878
TRIM40	-0.34426	-0.540735	-0.651723	-0.600317	-0.727465	-0.596728	-0.680626	-1.18138	0.693841	-0.11559	0.243111	-0.00553865	0.477056	-0.920719	-0.551539	-0.0138499	0.372815	-0.652161	-0.285558	-0.800521	0.0814388	-0.492016	0.987594	-0.721963	-0.425146	0.355213	-1.04272	-0.11012	-0.229717	-0.733024	-0.645919	-1.19108	-0.522325	-0.383569	-0.548597	-0.485821	-0.283061	-0.8849	-0.584596	-0.78115	-0.35837	-0.150327	0.30049	-0.69973	-0.70934	0.0449313	-0.0766175	-0.0923159	-0.627786
CSN1S2A	-1.46316	-1.4069	-1.44147	-1.46693	-1.51116	-1.37825	-1.49176	-1.26315	-1.56375	-1.55921	-1.52483	-1.48576	-1.41998	-1.41713	-1.51617	-1.4834	-1.37016	-1.49123	-1.45567	-1.43484	-1.42907	-1.51966	-1.43724	-1.33538	-1.52637	-1.49962	-1.51273	-1.54302	-1.48262	-1.49688	-1.55754	-1.5157	-1.49926	-1.46244	-1.53031	-1.44372	-1.43841	-1.48589	-1.48688	-1.47141	-1.4728	-1.45956	-1.44322	-1.42122	-1.47573	-1.49282	-1.4591	-1.4077	-1.38134
WFDC12	-0.10474	-0.0359503	-0.077264	-0.105882	-0.0589555	-0.249683	-0.227495	0.0405853	-0.134693	-0.243779	-0.129114	-0.159049	-0.302946	-0.269201	-0.110276	-0.277721	-0.030875	-0.221682	-0.223782	-0.125106	-0.213179	-0.513585	-0.100542	-0.0127901	-0.380975	-0.0993748	-0.184695	-0.152659	-0.232931	0.0253325	-0.414327	-0.343745	-0.276094	-0.291313	-0.331314	-0.0435759	0.0203909	-0.00733713	-0.211243	0.14377	-0.198752	-0.136317	-0.30477	-0.286029	0.0697231	-0.102345	-0.0309496	-0.0591771	-0.100948
CRYGN	-1.27022	-1.29447	-1.38204	-1.47407	-1.36996	-1.38746	-1.16477	-1.39608	-1.30541	-1.2708	-1.25698	-1.47725	-1.35963	-1.30369	-1.3402	-1.22136	-1.2342	-1.41754	-1.26371	-1.34113	-1.26608	-1.24583	-1.24096	-1.30987	-1.40242	-1.43471	-1.37877	-1.26947	-1.35484	-1.37102	-1.35771	-1.43006	-1.28654	-1.32314	-1.25394	-1.31665	-1.39921	-1.39034	-1.49233	-1.41262	-1.27809	-1.37777	-1.27443	-1.18884	-1.27828	-1.24797	-1.35448	-1.38498	-1.39406
STARD6	-1.6625	-1.75686	-1.55974	-1.68428	-1.76907	-1.62097	-1.65585	-1.78237	-1.57425	-1.63806	-1.64572	-1.62833	-1.51228	-1.73196	-1.61617	-1.58122	-1.54745	-1.52544	-1.68245	-1.65419	-1.67675	-1.51598	-1.58971	-1.51489	-1.69612	-1.34897	-1.56766	-1.57112	-1.64075	-1.53078	-1.60678	-1.66993	-1.64655	-1.63076	-1.58683	-1.65078	-1.596	-1.58574	-1.6255	-1.6031	-1.53433	-1.53415	-1.56559	-1.6471	-1.67787	-1.58947	-1.49983	-1.51487	-1.66665
C11orf40	-1.6469	-1.53361	-1.4263	-1.55159	-1.46787	-1.48829	-1.57249	-1.63155	-1.48538	-1.67747	-1.58469	-1.38486	-1.51161	-1.49132	-1.47805	-1.4819	-1.41222	-1.55791	-1.4124	-1.7702	-1.48077	-1.38906	-1.51224	-1.6675	-1.57328	-1.71083	-1.40165	-1.36674	-1.57169	-1.74239	-1.56416	-1.45678	-1.62961	-1.62511	-1.47875	-1.29261	-1.5727	-1.47592	-1.69097	-1.54522	-1.6346	-1.67405	-1.55051	-1.51579	-1.49756	-1.48842	-1.57855	-1.59798	-1.59322
C18orf12	-0.915706	-0.809642	-0.834322	-0.830001	-0.81752	-0.872401	-0.822733	-0.660224	-0.72519	-0.780721	-0.710935	-0.859806	-0.892022	-0.954719	-0.852018	-0.815126	-0.620914	-0.88142	-1.00301	-0.855396	-0.780634	-0.638344	-0.674411	-0.686587	-0.95456	-1.01173	-0.845785	-0.889777	-0.85072	-0.776519	-1.03666	-0.946057	-0.873998	-0.880048	-0.911268	-0.628574	-0.725405	-0.843758	-0.983684	-0.839879	-0.926161	-0.731772	-0.766987	-0.922531	-0.667923	-0.775968	-0.778168	-0.907112	-0.869692
TIGD1	-0.292346	-0.535058	-0.407468	-0.315815	-0.409859	-0.850627	-0.401662	-0.38674	-0.239755	-0.215298	-0.578881	-0.454741	-0.498515	-0.642507	-0.291158	-0.0927356	-0.503344	-0.178522	-0.11663	-0.469045	-0.175653	-0.68324	-0.445682	-0.235217	-0.163653	-0.431465	-0.309431	-0.166692	-0.130117	-0.395912	-0.335623	-0.365063	-0.394663	-0.190806	-0.219437	-0.336937	-0.524133	-0.111476	-0.424368	-0.370443	-0.478918	-0.22183	-0.388601	-0.25021	-0.458275	-0.222603	-0.341713	-0.514906	-0.165563
NFX1	0.66885	0.527782	0.501183	0.642793	0.369496	0.454611	0.800607	0.650128	0.617355	0.643477	0.515585	0.757826	0.642709	0.56405	0.647122	0.674067	0.69792	0.691215	0.656694	0.607233	0.620779	0.66722	0.758441	0.584249	0.790826	0.67419	0.565295	0.775714	0.792921	0.707564	0.523557	0.582416	0.708203	0.589225	0.670126	0.730978	0.722452	0.619449	0.668932	0.533809	0.62415	0.747442	0.533419	0.540312	0.841525	0.467257	0.550346	0.468755	0.63513
PTK6	0.831711	0.993122	0.824326	0.869604	0.403312	0.677365	0.932794	0.662675	0.824011	0.968788	0.956391	1.00342	0.750413	0.920706	0.991795	0.726605	1.14632	0.631514	0.736527	0.718712	0.715586	0.739409	0.761547	0.648812	0.744894	0.932276	0.946271	0.715268	0.502784	0.765787	0.574289	0.946924	0.883192	0.699752	0.676498	1.20508	0.87874	0.342916	0.854949	0.628872	0.666616	0.658678	0.923299	0.663113	0.973951	0.575345	0.475896	0.779538	0.584804
SLC39A12	-1.7559	-1.71751	-1.76811	-1.67503	-1.69668	-1.95489	-1.72852	-1.86629	-1.74187	-1.56813	-1.78416	-1.7867	-1.69843	-1.72416	-1.70005	-1.75096	-1.76331	-1.70552	-1.70734	-1.63961	-1.70969	-1.62041	-1.77024	-1.6394	-1.61121	-1.67311	-1.77125	-1.62077	-1.74297	-1.71164	-1.69175	-1.64437	-1.7305	-1.71656	-1.67129	-1.81817	-1.692	-1.75799	-1.74358	-1.81773	-1.60747	-1.58981	-1.67862	-1.86922	-1.88087	-1.9072	-1.53681	-1.7712	-1.81417
PRO0461	-0.351271	-0.0778613	-0.276843	-0.196001	-0.197936	-0.239698	-0.20852	-0.114811	-0.354526	-0.462939	-0.371497	-0.233884	-0.246441	-0.340835	-0.152523	-0.435692	-0.213233	-0.281789	-0.261159	-0.274074	-0.246838	-0.356142	-0.406255	-0.280483	-0.475366	-0.161435	-0.385409	-0.380183	-0.421501	-0.23598	-0.405833	-0.371342	-0.0680347	-0.163471	-0.442993	-0.138969	-0.290634	-0.206125	-0.31582	-0.245719	-0.275411	-0.284704	-0.306402	-0.374946	-0.296381	-0.245354	-0.348594	-0.175114	-0.200675
GATA4	-0.0635468	0.0347775	-0.30199	-0.261536	-0.305747	-0.556263	0.428719	-0.3008	-0.154196	0.205155	-0.396751	-0.0314156	-0.173266	-0.349115	-0.322584	-0.287713	-0.39293	-0.18393	-0.289215	-0.199282	-0.254856	0.0688055	-0.306006	0.0301917	0.333863	-0.371886	-0.0728015	-0.391336	-0.0611536	-0.296106	-0.368148	-0.329135	-0.0332562	0.182192	-0.456243	-0.194095	-0.00114416	0.155201	-0.403999	-0.331146	-0.395325	-0.109006	0.0635327	0.0584436	-0.0958008	-0.303497	-0.270911	-0.309913	0.0414882
ANKLE1	-1.58096	-1.63952	-1.52558	-1.55405	-1.58229	-1.54524	-1.48213	-1.60376	-1.5674	-1.40096	-1.51097	-1.37299	-1.41109	-1.60161	-1.44141	-1.5222	-1.46587	-1.52136	-1.45685	-1.55736	-1.52471	-1.62066	-1.52216	-1.51431	-1.41553	-1.5167	-1.50174	-1.39349	-1.47192	-1.55351	-1.50999	-1.47891	-1.45382	-1.35991	-1.3215	-1.32075	-1.50289	-1.44836	-1.67302	-1.63272	-1.7074	-1.54128	-1.36018	-1.54964	-1.55658	-1.50981	-1.42165	-1.56231	-1.63612
FLJ39653	0.140859	-0.174949	0.286501	0.390356	-0.0926552	-0.330437	0.311869	-0.289865	0.113002	0.0858406	-0.251575	-0.0242079	0.00380877	0.00660155	0.794888	0.373186	0.178956	0.913074	0.740266	0.368571	0.591003	0.134232	-0.428442	-0.0431186	0.169711	-0.156879	-0.108447	-0.145362	0.440889	0.569246	0.31718	0.0404307	0.243883	0.548676	0.70905	0.198114	0.265366	0.283684	-0.189233	-0.0141076	-0.246487	0.56991	0.0403596	0.20741	0.469701	-0.302301	0.0902197	0.0140736	0.0367813
C3orf30	-1.44171	-1.29097	-1.56919	-1.51161	-1.3875	-1.32847	-1.53889	-1.47695	-1.4907	-1.52373	-1.45897	-1.56927	-1.39859	-1.48731	-1.44642	-1.54103	-1.44164	-1.53522	-1.58671	-1.2904	-1.4614	-1.54977	-1.45989	-1.47895	-1.6828	-1.43768	-1.50455	-1.52553	-1.6298	-1.4468	-1.56103	-1.49105	-1.53083	-1.52212	-1.55864	-1.4224	-1.52964	-1.52976	-1.54189	-1.55166	-1.59537	-1.52493	-1.52314	-1.58607	-1.55385	-1.6377	-1.52319	-1.52071	-1.60913
RANBP3L	-1.48772	-1.47939	-1.45492	-1.48	-1.50292	-1.53251	-1.44985	-1.42792	-1.49426	-1.5114	-1.46577	-1.38165	-1.44214	-1.49989	-1.44277	-1.41718	-1.44192	-1.55678	-1.45612	-1.41519	-1.56334	-1.29604	-1.44	-1.41722	-1.42583	-1.51353	-1.53441	-1.41019	-1.43155	-1.51008	-1.48069	-1.49355	-1.53779	-1.49024	-1.42248	-1.29376	-1.45195	-1.62319	-1.49218	-1.47725	-1.55564	-1.28269	-1.46412	-1.43785	-1.42618	-1.60377	-1.4721	-1.44521	-1.41763
ATP6V0D2	-0.334318	-0.342565	-0.15606	-0.0607352	-0.348699	-0.256296	-0.0365123	-0.319297	-0.0048232	-0.380503	-0.371683	-0.359724	-0.247959	-0.295354	-0.151844	-0.324697	-0.479926	-0.291731	0.165424	-0.279558	-0.00635249	-0.239423	-0.361595	-0.141208	-0.153708	-0.336142	-0.349388	-0.155859	-0.236642	-0.1644	-0.319831	-0.318741	-0.299834	-0.085248	-0.203295	-0.147958	-0.147305	-0.058244	-0.421421	-0.223144	-0.335653	-0.194476	-0.362572	-0.25623	0.432412	-0.405406	-0.229012	-0.272982	-0.349821
LHX4	-0.685565	-0.489064	-0.719492	-0.577535	-0.604785	-0.485163	-0.709753	-0.499535	-0.723774	-0.57521	-0.754148	-0.684552	-0.674617	-0.479677	-0.75397	-0.894321	-0.570512	-0.752725	-0.508694	-0.789614	-0.569238	-0.469909	-0.682395	-0.600711	-0.841455	-0.764807	-0.71919	-0.578661	-0.67695	-0.534057	-0.833379	-0.778937	-0.614043	-0.627849	-0.818676	-0.647978	-0.723599	-0.693843	-0.679618	-0.687422	-0.672368	-0.597228	-0.792835	-0.54217	-0.621459	-0.419841	-0.65107	-0.731485	-0.683457
DNAH11	-0.869002	-0.681368	-0.788767	-0.777895	-0.839815	-0.741639	-0.745412	-0.752825	-0.811427	-0.941843	-0.88957	-0.823482	-0.718029	-0.779627	-0.773715	-0.758898	-0.681968	-0.838742	-0.686354	-0.833783	-0.787944	-0.751248	-0.800282	-0.843191	-0.713503	-0.848421	-0.858823	-0.957933	-0.729595	-0.852254	-0.8033	-0.906136	-0.711036	-0.78176	-0.864154	-0.662272	-0.728523	-0.858504	-0.8121	-0.732789	-0.884988	-0.791945	-0.714637	-0.759527	-0.637118	-0.818891	-0.757828	-0.770906	-0.743929
C19orf55	-0.10987	-0.156188	-0.0405821	-0.182818	-0.302592	-0.299087	-0.214121	-0.500674	-0.276613	-0.176182	-0.368039	-0.512569	-0.349095	-0.135849	-0.154246	-0.124333	0.00667177	-0.2493	-0.27808	-0.0487842	-0.142774	-0.313011	-0.209758	-0.290085	-0.268663	0.0458704	-0.166513	-0.290888	-0.19696	-0.242886	-0.197352	-0.0696221	-0.0628011	-0.236674	-0.190465	-0.0276633	-0.181702	-0.394089	-0.175753	-0.198331	-0.355061	-0.315498	-0.0140611	-0.157017	-0.372999	-0.319637	-0.464832	-0.0345059	-0.109929
LRRN4	-0.584227	-0.565639	-0.583394	-0.616458	-0.548047	-0.486042	-0.682342	-0.577958	-0.765173	-0.608643	-0.701619	-0.609469	-0.964422	-0.73536	-0.738876	-0.76806	-0.562578	-0.721179	-0.622383	-0.778033	-0.643383	-0.699582	-0.520905	-0.629366	-0.687404	-0.684561	-0.685909	-0.566021	-0.672252	-0.645338	-0.803442	-0.512575	-0.531348	-0.581206	-0.666845	-0.329815	-0.547508	-0.621393	-0.605337	-0.752079	-0.772627	-0.700516	-0.606323	-0.688612	-0.549274	-0.568178	-0.653245	-0.526877	-0.635149
ZNF777	-0.00706193	-0.335024	-0.230251	-0.377939	-0.801018	-0.149288	-0.425773	-0.853304	0.132416	-0.188699	-0.350517	0.113055	-0.0903075	-0.228947	-0.649895	-0.540072	-0.636774	-0.576184	-0.728001	-0.587406	-0.5929	-0.583795	-0.239076	-0.592176	-0.482409	-0.566505	0.0102372	-0.697429	-0.532048	-0.303463	-0.5153	0.00925177	-0.242873	-0.193431	-0.412692	-0.208452	-0.0881318	-0.49545	0.0408609	-0.370537	-0.199217	-0.6371	-0.147271	-0.245116	-0.258557	-0.215699	-0.530156	-0.229886	-0.425427
JPH2	-0.284045	-0.0447986	-0.260077	-0.319363	-0.227933	-0.325118	-0.541702	-0.0112992	-0.271519	-0.324855	-0.132071	-0.352726	-0.253635	-0.284722	-0.351081	-0.287972	-0.480105	-0.443143	-0.274217	-0.229411	-0.301168	-0.121038	-0.129347	-0.316952	-0.394804	-0.396551	-0.0321301	-0.272307	-0.337163	-0.571234	-0.44878	-0.269929	-0.280574	-0.307675	-0.448536	-0.146839	-0.311718	-0.327337	-0.633162	-0.275264	-0.455211	-0.175737	-0.268483	-0.355723	-0.124775	-0.290071	-0.357957	-0.0746204	-0.234494
SH2D1B	-0.259998	0.291735	-0.392442	-0.509237	-0.328917	-0.308388	-0.731678	-0.733776	-0.376426	0.160699	-0.129314	0.226861	-0.345083	-0.414576	-0.0214922	0.0372184	-0.669461	-0.511543	-0.0532137	0.0177255	0.0751483	-0.389781	-0.419859	-0.372364	-0.225087	-0.484143	-0.396278	-0.582367	-0.196663	-0.234843	-0.0718828	-0.155887	-0.186443	-0.704857	-0.440071	-0.420225	-0.803048	-0.444386	-0.227078	-0.0144703	-0.751621	-0.0196333	-0.213975	-0.136966	-0.57064	-0.423208	-0.17826	-0.343722	-0.283795
ADAMTS19	-0.931526	-1.14551	-1.14016	-1.19085	-0.996272	-0.962494	-1.08209	-1.04119	-1.1482	-1.1113	-1.21064	-1.32386	-0.986034	-1.2097	-0.967972	-1.02574	-0.95312	-1.01178	-0.900954	-1.09711	-1.0498	-0.931823	-0.986435	-0.97252	-0.924705	-1.14188	-1.17806	-1.1164	-1.08804	-1.26034	-0.930158	-1.03403	-1.1952	-1.2111	-1.08413	-1.01846	-0.91597	-1.19503	-0.968229	-1.16683	-1.05771	-1.01551	-1.10153	-1.05775	-1.16136	-1.14003	-1.0719	-1.02728	-1.06253
UMODL1	-1.42488	-1.55889	-1.66113	-1.61705	-1.56481	-1.8102	-1.65342	-1.54137	-1.64252	-1.55972	-1.67337	-1.60812	-1.20563	-1.5299	-1.41969	-1.57041	-1.43818	-1.61049	-1.45607	-1.37822	-1.61443	-1.45789	-1.67038	-1.45038	-1.5112	-1.66688	-1.62314	-1.60186	-1.5439	-1.43033	-1.49058	-1.56832	-1.43381	-1.59939	-1.53635	-1.39142	-1.55295	-1.55555	-1.607	-1.59675	-1.60272	-1.50184	-1.53217	-1.55517	-1.55131	-1.58052	-1.44849	-1.63351	-1.59846
ZNF441	-1.07427	-1.07071	-1.35347	-1.28336	-1.04756	-1.78136	-1.29542	-0.846226	-1.1595	-0.882101	-0.76488	-1.06659	-1.21644	-1.40538	-1.09291	-0.868603	-1.44957	-0.870503	-1.13538	-1.03623	-1.11934	-1.19199	-1.11211	-1.23536	-0.835998	-1.22248	-1.04827	-0.747159	-0.783051	-1.01841	-1.18667	-1.51214	-1.07829	-0.929875	-0.566104	-1.35074	-0.866434	-1.22083	-1.01713	-1.07075	-0.931342	-0.563845	-1.21958	-1.18011	-1.39835	-1.38251	-0.634	-1.26105	-0.955775
WDR21C	-1.53405	-1.46718	-1.48144	-1.55549	-1.45862	-1.53563	-1.65992	-1.60156	-1.55149	-1.67964	-1.67625	-1.63618	-1.61234	-1.62514	-1.63322	-1.55407	-1.53909	-1.67716	-1.60937	-1.58509	-1.69452	-1.43646	-1.60851	-1.61224	-1.4864	-1.61703	-1.46595	-1.46495	-1.4558	-1.5096	-1.64062	-1.6478	-1.5882	-1.61054	-1.63001	-1.52685	-1.57065	-1.53717	-1.54247	-1.59152	-1.50345	-1.41455	-1.57488	-1.58817	-1.56385	-1.71416	-1.50542	-1.62031	-1.64517
ARL10	-0.197131	-0.175919	-0.321833	-0.425948	-0.34827	-0.0636561	-0.503027	-0.245836	-0.247396	-0.196209	-0.449896	-0.28526	-0.23976	-0.477393	-0.236964	-0.210608	-0.311718	-0.258561	-0.243713	-0.290399	-0.252125	-0.133356	-0.251838	-0.0672133	-0.16038	0.0211303	-0.213155	-0.223578	-0.227062	-0.0961071	-0.375754	-0.407105	-0.344924	-0.269352	-0.260441	-0.220887	-0.391333	-0.321731	-0.316666	-0.3538	-0.148317	-0.126415	-0.201102	-0.274458	-0.289546	-0.211522	-0.161764	-0.239891	-0.301473
KRT78	-1.02931	-1.0142	-1.2586	-1.04314	-1.19388	-0.98246	-1.14172	-1.21087	-1.2052	-1.20553	-1.16309	-1.20014	-0.99427	-1.12426	-1.20884	-1.22709	-1.10886	-1.19052	-1.14033	-1.1827	-1.13782	-1.09139	-1.22526	-1.1992	-1.24412	-1.30406	-1.15023	-1.33022	-1.15726	-0.744295	-1.26504	-1.2612	-1.08477	-1.14793	-1.21454	-1.1062	-1.19459	-1.18533	-1.13141	-1.18213	-1.26956	-1.2025	-1.01757	-1.18183	-0.926472	-1.20009	-1.13444	-1.15087	-1.15255
ZNF41	-0.586311	-0.577113	-0.704145	-0.594972	-0.503364	-0.77864	-0.911572	-0.511981	-0.372182	-0.205433	-0.669656	-0.742591	-0.465821	-0.914686	-0.608572	-0.679787	-1.00172	-0.542333	-0.46449	-0.915999	-0.570615	-0.398948	-0.703641	-0.620568	-0.330605	-0.97633	-0.9552	-0.667576	-0.508497	-0.603752	-0.660098	-0.908892	-0.64288	-0.551308	-0.891648	-0.863987	-0.528048	-0.730829	-0.613385	-0.712547	-0.575042	-0.518273	-0.635066	-0.558588	-0.929848	-0.899866	-0.520245	-0.711205	-0.823153
ZNF583	-0.781919	-0.787792	-0.637589	-0.686138	-0.676564	-1.00188	-1.03394	-0.551363	-0.69791	-0.731849	-0.724306	-0.803612	-0.922636	-0.901954	-0.751037	-0.618822	-0.884674	-0.682737	-0.603147	-0.742619	-0.637731	-0.678164	-0.801865	-0.712854	-0.810828	-0.972271	-0.893056	-0.59824	-0.5783	-0.981879	-0.781764	-1.02588	-0.781307	-0.725351	-0.803222	-0.82267	-0.835	-0.728155	-0.968362	-0.778149	-0.931389	-0.59611	-0.995007	-0.808355	-0.772589	-0.750499	-0.564287	-0.674144	-0.858901
OXER1	0.499192	0.52598	0.519565	0.70298	0.415786	0.469618	0.54994	0.456168	0.302437	0.448657	0.412501	0.418129	0.478464	0.406807	0.545117	0.323668	0.521842	0.449043	0.661485	0.497497	0.533105	0.319046	0.422605	0.46648	0.424717	0.321799	0.489372	0.315586	0.393646	0.452261	0.395387	0.474672	0.494804	0.531832	0.277418	0.65564	0.472359	0.558272	0.434411	0.443463	0.32452	0.566251	0.506633	0.440383	0.759031	0.453693	0.437243	0.628409	0.489547
NCRNA00052	-1.38829	-1.17524	-1.20376	-1.26959	-1.26056	-1.49092	-1.34382	-1.26351	-1.28601	-1.30984	-1.28176	-1.30051	-1.15271	-1.34559	-1.21981	-1.14889	-1.37487	-1.31405	-1.13938	-1.26433	-1.2529	-1.35507	-1.24146	-1.35845	-1.32062	-1.22546	-1.32425	-1.18578	-1.18816	-1.21268	-1.3752	-1.46619	-1.27819	-1.29383	-1.22689	-1.23508	-1.24587	-1.30655	-1.25416	-1.34388	-1.35353	-1.16584	-1.18654	-1.32182	-1.26247	-1.29606	-1.28471	-1.18374	-1.17996
CCDC89	-1.72619	-1.79912	-1.74741	-1.81734	-1.67945	-1.78641	-1.77115	-1.57759	-1.73329	-1.60489	-1.58914	-1.83122	-1.60137	-1.55681	-1.60184	-1.42731	-1.68523	-1.68609	-1.45726	-1.49487	-1.5133	-1.45268	-1.58916	-1.59796	-1.55811	-1.57635	-1.74825	-1.64224	-1.56083	-1.6551	-1.6347	-1.74162	-1.6987	-1.55087	-1.48025	-1.83041	-1.50613	-1.8311	-1.71228	-1.5965	-1.6692	-1.55007	-1.69771	-1.73646	-1.66095	-1.65883	-1.4688	-1.65039	-1.73086
ZNF572	-1.27353	-1.30736	-0.940362	-1.12878	-0.833521	-1.48831	-1.34851	-1.09354	-1.19952	-1.19153	-1.22392	-1.01932	-1.19691	-1.21177	-1.07318	-1.25986	-1.29965	-0.932885	-1.20447	-1.32883	-1.10829	-1.52028	-1.25329	-0.928054	-1.21477	-1.05997	-1.24272	-1.12719	-1.04064	-1.1619	-1.44443	-1.39196	-1.09216	-1.1726	-1.2277	-1.1971	-0.818193	-0.864406	-1.17951	-0.959892	-1.16897	-0.903984	-1.33391	-1.1483	-1.1561	-1.1699	-1.02404	-1.00399	-1.04496
PCDHAC1	-0.768074	-0.799014	-0.713095	-0.694676	-1.02696	-0.729287	-0.762369	-0.703151	-0.762173	-0.87946	-0.812682	-0.890697	-0.844263	-0.742272	-0.862203	-0.765924	-0.881976	-0.877262	-0.824981	-1.08678	-0.94393	-0.526817	-0.711475	-0.71454	-0.703258	-0.733653	-0.828007	-0.743702	-0.818922	-0.892532	-0.819824	-0.958296	-0.756956	-0.768396	-0.848849	-0.888335	-0.588473	-0.579548	-0.795085	-0.85722	-0.795325	-0.83736	-0.91821	-1.01479	-0.791922	-0.852153	-0.674094	-0.829688	-0.840902
HIPK4	-0.150319	0.0642655	-0.0190126	-0.0702958	-0.0389658	-0.0673612	-0.014944	0.186497	-0.118876	-0.103539	0.213731	-0.078849	-0.083509	-0.131888	-0.0563612	-0.0216159	0.163851	-0.119302	0.0461676	-0.0978588	-0.031279	-0.183533	-0.0110196	-0.103326	-0.120719	-0.111204	0.00270414	-0.00745766	-0.0761894	-0.164053	-0.123288	-0.045852	0.0311701	0.158926	-0.179604	0.0240846	0.0353492	-0.0711488	-0.0691305	-0.0197191	-0.140398	-0.144839	0.0289315	-0.0858233	0.0843648	-0.0516514	-0.193919	-0.193826	-0.0971259
NKAIN3	-1.24553	-1.2281	-1.23732	-1.20468	-1.16382	-1.41193	-1.45907	-0.948602	-1.32468	-1.25523	-1.27999	-1.4744	-1.25901	-1.3659	-1.17435	-1.36268	-1.28632	-1.29779	-1.36826	-1.3029	-1.13285	-1.32549	-1.38408	-1.15483	-1.23039	-1.1859	-1.33187	-1.35263	-1.24119	-1.25786	-1.53282	-1.35342	-1.28003	-1.26432	-1.24786	-1.10289	-1.28761	-1.23265	-1.27308	-1.27046	-1.35954	-1.39716	-1.29775	-1.30908	-1.22826	-1.27601	-1.28157	-1.24451	-1.26173
FANCB	-1.29504	-1.4291	-1.21596	-1.33347	-1.22804	-1.27262	-1.37735	-1.34403	-1.24558	-1.39085	-1.29031	-1.19744	-1.11513	-1.35242	-1.31338	-1.33081	-1.421	-1.20302	-1.13542	-1.28378	-1.32928	-1.18722	-1.31754	-1.15821	-1.09141	-1.05258	-1.31955	-1.09038	-1.20263	-1.03545	-1.16743	-1.33801	-1.27217	-1.2615	-1.28365	-1.20454	-1.20516	-1.28286	-1.25751	-1.2945	-1.17978	-1.26655	-1.28606	-1.21984	-1.34019	-1.34928	-1.18624	-1.26506	-1.38141
SGK196	-0.865814	-0.761921	-0.544135	-0.668827	-0.452477	-0.822308	-0.822634	-0.360722	-0.853775	-0.725249	-0.539474	-0.965238	-0.721321	-0.779373	-0.707023	-0.542135	-0.501606	-0.651003	-0.805264	-0.622131	-0.725443	-0.610656	-0.630277	-0.73808	-0.781562	-0.40881	-0.637243	-0.626103	-0.886009	-0.893902	-0.783003	-0.867025	-0.601573	-0.667279	-0.829052	-0.723295	-0.83853	-0.89896	-0.805309	-0.747247	-0.853882	-0.450698	-0.699719	-0.661312	-0.669811	-0.631202	-0.601161	-0.603502	-0.645225
SMC1B	-1.12729	-1.39893	-1.11438	-1.31319	-1.2606	-1.36939	-1.2714	-1.0913	-1.28733	-1.2127	-1.05348	-1.34559	-0.89446	-1.23285	-1.07058	-1.29105	-1.1081	-1.29833	-1.1561	-1.16567	-1.28211	-1.2856	-1.26169	-1.30951	-1.21285	-1.26148	-1.35962	-1.22834	-1.20197	-1.13837	-1.30715	-1.24183	-1.26022	-1.31808	-1.39097	-1.25693	-1.27511	-1.41924	-1.25644	-1.29568	-1.34874	-1.20339	-1.39345	-1.34127	-1.34611	-1.27568	-1.23519	-1.32883	-1.28845
BRWD3	0.23901	0.635143	0.132698	-0.18506	0.290048	-0.325493	0.473681	-0.165417	0.0466264	0.307813	0.792719	-0.236826	-0.0517353	0.250706	0.104326	0.794702	0.640122	0.15516	0.104293	0.697225	-0.0551181	0.537601	0.435338	0.220004	0.428713	0.634031	0.453653	0.625068	0.399105	0.756933	0.676276	0.106899	0.592382	0.4642	0.961501	0.520023	0.658783	0.0681389	-0.0430171	0.32608	0.195226	0.435558	0.581396	0.291414	-0.0952972	0.14778	0.505286	0.610561	0.547908
ASB16	-0.00482455	0.214053	0.227119	0.0667797	0.134177	0.167332	-0.033628	0.261829	-0.0985327	0.0390221	0.148075	-0.165491	0.0106115	0.122572	0.0827431	-0.0813773	0.218551	-0.0346423	0.116672	0.0349205	0.187165	-0.102897	0.105539	0.208466	-0.179266	-0.0526591	0.0900711	-0.100323	0.077099	-0.165232	-0.276982	0.13617	0.253027	0.259558	-0.0652987	0.0927861	0.106183	0.271158	0.0946784	0.101799	0.0418282	0.0650005	0.0782542	0.0793108	0.242605	0.122148	0.143928	0.217234	0.143914
MAGEE2	-1.61297	-1.57786	-1.65209	-1.54978	-1.63553	-1.59701	-1.54479	-1.66098	-1.43528	-1.46678	-1.59581	-1.55256	-1.4534	-1.49712	-1.56653	-1.49237	-1.65003	-1.58447	-1.56381	-1.5626	-1.56745	-1.27223	-1.55738	-1.52685	-1.55923	-1.58141	-1.6008	-1.57155	-1.47785	-1.30525	-1.56503	-1.65481	-1.61906	-1.51203	-1.48527	-1.542	-1.47793	-1.64436	-1.55599	-1.59843	-1.5113	-1.66203	-1.57606	-1.5534	-1.57931	-1.61485	-1.57606	-1.50779	-1.58268
FLJ32214	-1.41498	-1.23056	-1.31692	-1.34587	-1.29186	-1.48521	-1.36004	-1.29648	-1.44608	-1.43769	-1.39257	-1.2467	-1.41816	-1.46031	-1.38137	-1.42041	-1.33746	-1.37661	-1.41108	-1.43234	-1.35526	-1.38935	-1.44947	-1.378	-1.41632	-1.37101	-1.38467	-1.44528	-1.36424	-1.44545	-1.40197	-1.43922	-1.34133	-1.38108	-1.39208	-1.27644	-1.34481	-1.39931	-1.43711	-1.33735	-1.44572	-1.36861	-1.38952	-1.34314	-1.32831	-1.30352	-1.4621	-1.31964	-1.34066
GAL3ST3	-0.115693	0.124561	0.0112665	0.0275866	-0.00832324	-0.086286	-0.101387	-0.0461879	-0.19903	-0.0722577	-0.102034	-0.204328	0.0854411	-0.0327482	-0.114592	-0.072857	0.0608684	-0.130697	-0.0119725	0.0783596	-0.00385189	0.0136937	-0.0388085	-0.0520664	-0.000843958	-0.0129107	-0.00513019	-0.0507466	-0.154329	-0.0415287	-0.0895715	0.103145	-0.00593381	0.053607	-0.0836554	0.110815	-0.142359	-0.0901566	-0.104884	-0.121046	-0.242384	-0.110317	0.0748094	-0.0687021	0.0535895	-0.0385757	-0.109157	0.00343216	-0.0371522
UTS2R	0.377798	0.594155	0.395388	0.498482	0.487565	0.551605	0.39127	0.547635	0.250566	0.401536	0.503349	0.26809	0.27513	0.301051	0.372647	0.259899	0.431215	0.295055	0.493826	0.459463	0.603217	0.276332	0.490751	0.298225	0.285089	0.520051	0.537143	0.205222	0.138528	0.262828	0.181598	0.489872	0.408443	0.346431	0.244696	0.451296	0.37553	0.425081	0.354415	0.355315	0.379585	0.223838	0.416283	0.364606	0.414298	0.541301	0.187642	0.581692	0.531126
USH1G	0.107075	0.30661	0.123185	0.227281	0.0386277	0.189933	0.185293	0.17534	0.0923685	0.138874	0.21392	-0.0442016	0.0611864	0.149761	0.134673	0.252845	0.450653	0.0128376	0.200636	0.198214	0.0772016	0.145827	0.203598	0.199068	0.135703	0.0931149	0.229281	0.0037199	0.132327	0.0317365	-0.00928126	0.170068	0.304695	0.0250068	0.0351153	0.425644	0.202929	0.15808	0.0409048	0.1721	0.0331327	0.0589325	0.17699	0.133941	0.186558	0.126721	0.019934	0.273582	0.154859
SYN1	-0.223604	-0.311295	-0.461201	-0.303378	-0.215163	-0.351483	-0.354028	-0.161233	-0.419938	-0.329843	-0.258729	-0.33961	-0.477047	-0.478082	-0.357667	-0.500983	-0.268358	-0.406713	-0.275537	-0.454516	-0.335188	-0.376965	-0.319262	-0.338069	-0.528471	-0.479236	-0.312443	-0.395777	-0.449738	-0.569593	-0.550647	-0.448878	-0.196417	-0.27028	-0.509254	-0.0892199	-0.331412	-0.237067	-0.390433	-0.347111	-0.416692	-0.343447	-0.331508	-0.317159	-0.127477	-0.30742	-0.363739	-0.385674	-0.211665
ZNF718	-1.10783	-1.29112	-1.37415	-0.890744	-1.04757	-1.43924	-1.40631	-1.20681	-0.692167	-0.800579	-1.2268	-0.972469	-0.845133	-1.24823	-0.578259	-1.01016	-1.19236	-0.586676	-0.808832	-1.08277	-0.781343	-1.06902	-1.34366	-1.00925	-0.709065	-0.795582	-1.27428	-1.21456	-0.95619	-0.750598	-1.01672	-1.32697	-1.11146	-1.24183	-0.658134	-0.762007	-1.13711	-0.554585	-0.69829	-1.03624	-0.898532	-1.41253	-0.971599	-1.0028	-1.12292	-1.50875	-0.617836	-1.41857	-0.890716
ZNF560	-1.78521	-1.76223	-1.63259	-1.79288	-1.84965	-1.7942	-1.75748	-1.80544	-1.70259	-1.67231	-1.87471	-1.69506	-1.73537	-1.77529	-1.72393	-1.70293	-1.84427	-1.66608	-1.76965	-1.78327	-1.81262	-1.69924	-1.84786	-1.6028	-1.60366	-1.74024	-1.74928	-1.76407	-1.50949	-1.57791	-1.75032	-1.87951	-1.75194	-1.81099	-1.79204	-1.83966	-1.68705	-1.69377	-1.8056	-1.79086	-1.79071	-1.61823	-1.72726	-1.68147	-1.79344	-1.71562	-1.74328	-1.85874	-1.74608
BTNL9	-0.0968889	0.281689	0.175215	0.0642128	0.240765	0.0618656	-0.0922279	0.654271	-0.204226	-0.0538633	0.194451	-0.127555	-0.0605544	-0.00944885	0.182212	-0.00983359	0.353757	-0.0167429	0.0945115	0.219946	0.204754	-0.206524	0.166184	0.196567	-0.244075	0.161539	0.146374	-0.112269	-0.186319	-0.178602	-0.383028	0.298831	0.0510893	-0.162752	-0.160424	-0.0227543	-0.0236863	0.0366377	0.0427299	0.235347	-0.168017	-0.197653	0.200676	0.0446194	0.316891	0.368267	-0.0696069	0.352086	0.119066
C21orf128	-1.12813	-1.31232	-1.20547	-1.19536	-1.22838	-1.10608	-1.24519	-1.34868	-1.11214	-1.16485	-1.23702	-1.21005	-0.920994	-1.22038	-1.2325	-1.1196	-1.2919	-1.24075	-1.20309	-1.18639	-1.2604	-1.14641	-1.07009	-1.1227	-1.13584	-1.28611	-1.07019	-1.05776	-0.984832	-0.802171	-1.10913	-1.39225	-1.22039	-1.17358	-1.02291	-1.09912	-1.10664	-1.09835	-1.29043	-1.05024	-1.35688	-1.07723	-1.22675	-1.03342	-1.19438	-1.28733	-1.10853	-1.06277	-1.15762
RAD9B	-1.58862	-1.69839	-1.58789	-1.62389	-1.4649	-1.8464	-1.52607	-1.68715	-1.41633	-1.53177	-1.45293	-1.49041	-1.60281	-1.51196	-1.47361	-1.59184	-1.41519	-1.48533	-1.64189	-1.51982	-1.52816	-1.49084	-1.62447	-1.61046	-1.55067	-1.51192	-1.64745	-1.46838	-1.39587	-1.56238	-1.38589	-1.51946	-1.66781	-1.49482	-1.41264	-1.36728	-1.4036	-1.51531	-1.47463	-1.65921	-1.44662	-1.50778	-1.53727	-1.45435	-1.70836	-1.55513	-1.51089	-1.64949	-1.6311
ZNF555	-0.308529	-0.375018	-0.297683	-0.271435	-0.0199605	-0.20801	-0.1261	0.202511	-0.12685	-0.240979	-0.385797	-0.202473	-0.317076	-0.169091	-0.141773	-0.180207	-0.264477	0.0792668	-0.0648184	-0.248942	-0.0494858	-0.0613752	-0.226657	-0.157734	-0.247218	-0.212695	-0.183258	-0.169148	-0.094138	-0.71064	-0.257419	-0.242664	-0.384204	-0.503756	-0.105742	-0.34189	-0.396142	-0.214662	-0.20102	-0.228507	-0.0430167	-0.0852308	-0.0958588	-0.174209	-0.284189	-0.0475749	-0.0468806	-0.287208	-0.239403
C7orf51	-1.18585	-1.0581	-1.21123	-1.22376	-1.0774	-1.35914	-1.1863	-1.11339	-1.16884	-1.18186	-1.14755	-1.21318	-1.04419	-1.14053	-1.03319	-1.18367	-1.14322	-1.26105	-1.13331	-1.14811	-1.16189	-1.27467	-1.09155	-1.1521	-1.06134	-1.07157	-1.15598	-1.18251	-1.11739	-1.21852	-1.27687	-0.846243	-1.17103	-1.13874	-1.20917	-1.16582	-1.16062	-1.18652	-1.10388	-1.06351	-1.09431	-1.0292	-1.09731	-1.12185	-1.07439	-1.25617	-1.03482	-1.14006	-1.17471
FLJ25006	-0.480564	-0.791564	-0.420567	-0.0726413	-0.385723	-0.722794	-0.189916	-0.350425	-0.444209	-0.330609	-0.622862	-0.524417	-0.62487	-0.451564	-0.135098	-0.123214	-0.669865	0.0332628	-0.222875	-0.284025	-0.634228	-0.288088	-0.53054	-0.35358	-0.222315	-0.252281	-0.353558	0.131402	0.0894685	-0.186496	-0.167699	-0.389533	-0.0522246	-0.109361	-0.139088	-0.337893	-0.0186823	-0.246179	-0.308291	-0.471269	-0.556241	-0.108366	-0.379303	-0.394494	-0.372485	-0.661628	-0.138031	-0.607279	-0.335504
MRGPRX3	-1.4877	-1.42471	-1.30557	-1.39895	-1.16104	-1.41411	-1.36013	-1.52319	-1.43418	-1.36673	-1.50152	-1.32736	-0.918369	-1.36358	-1.43509	-1.31431	-1.28032	-1.31318	-1.46529	-1.15768	-1.42754	-1.25416	-1.25518	-1.31702	-1.31724	-1.28854	-1.28889	-1.38263	-1.32245	-1.4612	-1.28693	-1.2971	-1.31933	-1.38762	-1.37975	-1.24538	-1.32087	-1.48442	-1.39587	-1.43117	-1.31553	-1.35315	-1.4285	-1.26894	-1.44153	-1.36823	-1.39965	-1.37034	-1.43479
GPR128	1.86778	1.9521	1.93372	1.90646	2.14845	1.45396	1.51806	0.664967	1.82157	1.72547	2.18525	1.73396	2.06781	2.13122	1.96145	2.30144	2.04239	2.0079	2.06199	2.01839	2.2089	1.7904	1.78196	1.93003	2.03803	0.965135	1.99628	2.27374	2.1941	2.07642	2.11525	1.47609	1.92624	2.06604	2.3086	1.71	1.99206	1.86804	1.95502	1.87658	1.92933	2.30076	1.85535	2.0481	1.86434	1.64772	2.17551	1.97292	1.93751
C17orf77	-1.57753	-1.71087	-1.65997	-1.67742	-1.74143	-1.69865	-1.65202	-1.58551	-1.66377	-1.62782	-1.50899	-1.74466	-1.64936	-1.6495	-1.6438	-1.5248	-1.6593	-1.74482	-1.61535	-1.57793	-1.61648	-1.6295	-1.76829	-1.56897	-1.67346	-1.6179	-1.65766	-1.61771	-1.55663	-1.46493	-1.68754	-1.66372	-1.6795	-1.68261	-1.56855	-1.44943	-1.61335	-1.73756	-1.64603	-1.45659	-1.81453	-1.47705	-1.74994	-1.63882	-1.75022	-1.68218	-1.61667	-1.70679	-1.73813
C16orf46	-0.815482	-0.78489	-0.816467	-0.755344	-0.632032	-0.682589	-0.655329	-0.736403	-0.779474	-0.746237	-0.523794	-0.953934	-0.98209	-0.87602	-0.840196	-0.840286	-0.417521	-0.94055	-0.681034	-0.579177	-0.880352	-0.519816	-0.792147	-0.77085	-0.681003	-0.627066	-0.761713	-0.79293	-0.854325	-0.838825	-0.946495	-0.81268	-0.827284	-0.742492	-0.920412	-0.711643	-1.00589	-0.86108	-0.78653	-0.676807	-0.786887	-1.00686	-0.744144	-0.859477	-0.761192	-0.820778	-0.797611	-0.766659	-0.626459
C20orf197	-1.64153	-1.72038	-1.76072	-1.68042	-1.77973	-1.77495	-1.68772	-1.73168	-1.74395	-1.70861	-1.7568	-1.60374	-1.60031	-1.69627	-1.72722	-1.62722	-1.7128	-1.71836	-1.83998	-1.71454	-1.72579	-1.59696	-1.79875	-1.74869	-1.68288	-1.68577	-1.88738	-1.59785	-1.68606	-1.70487	-1.62181	-1.79679	-1.80866	-1.76086	-1.67602	-1.79409	-1.66182	-1.67528	-1.70994	-1.77351	-1.68423	-1.62804	-1.77425	-1.74563	-1.85576	-1.8231	-1.68831	-1.67972	-1.77991
OXGR1	-1.17034	-1.13891	-1.18014	-1.13997	-1.25891	-1.05699	-1.26881	-0.230347	-1.32987	-1.1863	-1.18912	-1.1054	-1.01933	-1.19937	-1.07289	-1.09937	-0.683323	-1.28489	-0.878685	-1.00327	-1.17417	-0.849581	-1.26599	-1.08947	-1.12833	-0.963018	-1.35535	-1.15285	-1.32104	-0.663169	-1.17825	-1.22951	-1.13587	-1.21949	-1.053	-1.09772	-1.19032	-1.33673	-1.21034	-1.11627	-1.15053	-1.30044	-1.21728	-1.24144	-1.23939	-1.33466	-1.27164	-1.25677	-1.39526
CDC14B /// CDC14C /// LOC100131447	-1.74222	-1.94436	-1.84526	-1.82585	-1.79416	-1.84404	-1.82571	-1.94332	-1.77468	-1.77815	-1.8624	-1.80966	-1.72117	-1.83884	-1.78538	-1.81854	-1.72665	-1.85122	-1.87639	-1.86573	-1.71217	-1.71234	-1.80475	-1.84999	-1.74724	-1.79431	-1.90062	-1.82074	-1.67344	-1.63062	-1.81319	-1.83919	-1.83482	-1.85825	-1.79955	-1.80341	-1.78562	-1.92839	-1.9034	-1.77723	-1.81183	-1.73967	-1.86365	-1.88191	-1.83415	-1.94545	-1.81186	-1.81735	-1.95702
SULT1C4	-1.50967	-1.18839	-1.36467	-1.25845	-1.36927	-1.62802	-1.35507	-1.55768	-1.4014	-1.37747	-1.51988	-1.35775	-1.45301	-1.45433	-1.42258	-1.39978	-1.36586	-1.26176	-1.09292	-1.32967	-0.987037	-1.42229	-1.45447	-1.40287	-1.5317	-1.4089	-1.26248	-1.3026	-1.31774	-1.4	-1.45837	-1.44528	-1.52503	-1.31187	-1.4984	-1.14593	-1.31838	-1.23455	-1.46718	-1.32433	-1.51654	-1.36186	-1.33369	-1.4023	-1.34953	-1.399	-1.46265	-1.37652	-1.25371
POU5F2	-1.16262	-0.929506	-0.970283	-1.0499	-1.14623	-1.03284	-1.02505	-0.87358	-1.14149	-1.21978	-1.15772	-0.769595	-1.14046	-1.0956	-1.1699	-0.993406	-1.08109	-1.15204	-1.11539	-1.08239	-1.22617	-1.11609	-0.970433	-1.10193	-1.08785	-0.958731	-1.09537	-1.05272	-1.09192	-1.09188	-1.13987	-0.967725	-1.23854	-1.08708	-0.962739	-0.919985	-1.16691	-1.0203	-1.15425	-1.00245	-1.1584	-0.972043	-1.17887	-1.15843	-1.03052	-1.16694	-1.06053	-1.048	-1.1002
RXFP2	-1.57432	-1.46019	-1.72268	-1.62668	-1.39442	-1.73023	-1.62618	-1.67127	-1.56278	-1.50888	-1.51916	-1.756	-1.3414	-1.68094	-1.46387	-1.64155	-1.43648	-1.65647	-1.54149	-1.7294	-1.57349	-1.59707	-1.65122	-1.63701	-1.52054	-1.62472	-1.55627	-1.5693	-1.42849	-1.76092	-1.5823	-1.63238	-1.64952	-1.56191	-1.64723	-1.56468	-1.5879	-1.70679	-1.65602	-1.76997	-1.54694	-1.472	-1.50981	-1.55025	-1.70783	-1.66003	-1.3829	-1.51325	-1.5526
C7orf45	-1.76994	-1.71031	-1.68225	-1.65488	-1.58896	-1.71345	-1.79075	-1.47635	-1.69917	-1.72889	-1.60794	-1.64368	-1.7977	-1.7872	-1.60075	-1.63598	-1.67993	-1.69376	-1.75603	-1.66448	-1.72554	-1.61742	-1.6746	-1.67723	-1.57364	-1.66752	-1.53773	-1.71786	-1.57022	-1.66666	-1.6965	-1.84891	-1.69289	-1.62549	-1.55178	-1.65648	-1.78791	-1.65021	-1.63874	-1.68232	-1.68259	-1.63037	-1.69481	-1.691	-1.6416	-1.74193	-1.68561	-1.5589	-1.75233
C1orf161	-1.68003	-1.64606	-1.67921	-1.78021	-1.61091	-1.75571	-1.78184	-1.57932	-1.65569	-1.71837	-1.86856	-1.84903	-1.621	-1.64853	-0.87709	-1.70868	-1.54388	-1.71626	-1.70426	-1.84188	-1.71112	-1.539	-1.68643	-1.68933	-1.66154	-1.45044	-1.84645	-1.6329	-1.65401	-1.67077	-1.50047	-1.76347	-1.72879	-1.79725	-1.61853	-1.7037	-1.62055	-1.76452	-1.68938	-1.74205	-1.63292	-1.62635	-1.62276	-1.72541	-1.72286	-1.51831	-1.62183	-1.65009	-1.46432
FLJ34047	-0.974031	-1.09728	-1.07776	-1.06265	-1.3082	-1.03208	-1.07264	-0.99238	-1.05523	-0.888565	-1.08365	-1.00634	-0.855923	-1.05191	-1.14108	-0.855286	-1.02211	-1.11637	-1.12265	-1.11398	-1.16032	-0.788373	-1.1235	-1.02084	-1.01913	-1.17506	-1.18316	-0.721161	-0.929959	-0.638927	-1.06118	-1.1258	-1.22774	-0.671315	-1.06718	-1.15091	-0.840515	-1.08166	-0.951436	-1.05123	-1.01116	-0.818541	-1.12485	-1.06328	-0.885553	-1.09007	-0.862622	-1.35103	-1.09561
UROC1	-1.03064	-1.07911	-1.08176	-1.0737	-1.12259	-1.07879	-1.1433	-1.23734	-1.18185	-1.0139	-1.12955	-1.044	-0.920225	-1.04609	-1.2043	-1.24098	-0.848002	-1.08233	-1.20616	-1.28991	-1.22171	-1.11962	-1.12992	-1.04708	-1.06941	-1.08161	-1.09956	-1.04583	-1.10569	-0.923811	-0.948027	-1.21134	-1.04902	-1.10805	-1.04291	-1.19846	-1.0988	-1.18244	-1.06848	-1.19514	-1.21176	-1.05171	-1.10352	-1.06924	-1.14101	-1.06834	-1.16694	-1.10218	-1.27197
KCNA6	-0.841886	-0.863727	-0.875287	-0.866979	-0.736128	-0.903621	-0.794156	-0.757795	-0.840191	-0.975139	-0.917454	-0.928926	-0.805576	-0.6838	-0.679606	-0.970297	-0.85232	-0.853906	-0.767351	-0.770891	-0.847629	-0.846157	-0.731037	-0.814826	-0.90494	-0.783691	-0.845832	-0.874114	-0.720366	-0.908595	-0.950067	-0.914503	-0.726936	-0.84208	-0.844887	-0.787028	-0.811054	-0.892622	-1.05615	-0.733133	-0.920684	-0.783791	-0.682827	-0.778862	-0.865324	-0.806088	-0.867137	-0.880823	-0.753927
ERVWE1	-0.649532	-0.685166	-0.651349	-0.704011	-0.625999	-0.597644	-0.877252	-0.767378	-0.735744	-0.6303	-0.833572	-0.616596	-0.681975	-0.834229	-0.640548	-0.509715	-0.538124	-0.692974	-0.67487	-0.649397	-0.630491	-0.891939	-0.54199	-0.679982	-0.601736	-0.674937	-0.645179	-0.468196	-0.387479	-1.00433	-0.664613	-0.572138	-0.485863	-0.435978	-0.611849	-0.348431	-0.464456	-0.635626	-0.731011	-0.557401	-0.672147	-0.691169	-0.69431	-0.698563	-0.525778	-0.667217	-0.710912	-0.706398	-0.575703
FBXL18	0.563901	0.803899	0.652127	0.603791	0.761013	0.615568	0.689544	1.03183	0.366192	0.548272	0.636631	0.604185	0.539538	0.453985	0.700918	0.431722	0.628647	0.594838	0.706843	0.490706	0.784449	0.437423	0.597963	0.563068	0.437112	0.592857	0.767034	0.489724	0.421216	0.562519	0.328484	0.590962	0.600233	0.575321	0.29296	0.728379	0.477714	0.696553	0.530144	0.443386	0.448516	0.406994	0.609703	0.534793	0.671825	0.664833	0.503456	0.792798	0.60173
C6orf195	-1.36708	-1.28879	-1.35893	-1.3475	-1.34589	-1.21218	-1.31545	-0.957708	-1.30896	-1.3202	-1.40084	-1.2489	-1.39292	-1.34009	-1.24599	-1.22566	-1.22961	-1.19263	-1.40803	-1.35547	-1.33621	-1.1964	-1.22727	-1.28694	-1.30869	-1.29731	-1.31884	-1.34615	-1.27459	-1.38699	-1.35622	-1.256	-1.32719	-1.32661	-1.22835	-1.37029	-1.28885	-1.41743	-1.26808	-1.21073	-1.32283	-1.36563	-1.26801	-1.22866	-1.34436	-1.33237	-1.19663	-1.37069	-1.32157
PNPLA1	-0.812113	-0.861028	-0.910519	-1.02183	-0.800696	-0.730736	-0.91506	-0.845936	-0.900551	-0.776829	-0.845058	-1.00444	-0.641869	-0.955885	-0.976332	-0.823639	-0.828193	-0.900683	-0.806421	-0.814634	-0.960856	-0.90066	-0.892855	-0.85528	-0.711103	-1.04696	-0.761667	-0.81885	-0.736971	-0.898699	-0.953414	-0.816843	-0.739543	-0.918452	-0.791229	-0.806861	-1.06022	-1.01692	-0.88158	-0.889278	-0.905859	-0.816517	-0.833981	-0.853598	-1.04155	-0.836589	-0.915326	-0.807056	-1.0169
DEPDC4	-1.26181	-1.38933	-1.30625	-1.3485	-1.46305	-1.22812	-1.25791	-1.40078	-1.42089	-1.31265	-1.00319	-1.41881	-1.24037	-1.27669	-1.25919	-1.08329	-1.05805	-1.33893	-1.40088	-1.23772	-1.39164	-1.3283	-1.25656	-1.3412	-1.29196	-1.34771	-1.26735	-1.30429	-1.32145	-0.724231	-1.30099	-1.25853	-1.35824	-1.19106	-1.26791	-1.07517	-1.26243	-1.22403	-1.3589	-1.32951	-1.26196	-1.19778	-1.31069	-1.26384	-1.27542	-1.22048	-1.2757	-1.24876	-1.33751
COX6B2	-0.886036	-0.706575	-0.702405	-0.635827	-0.516965	-0.670694	-0.886108	-0.675761	-0.917633	-0.721381	-0.860643	-0.819374	-0.996721	-0.880779	-0.728473	-0.772568	-0.734265	-0.818805	-0.759176	-0.58406	-0.64106	-0.941929	-0.807223	-0.487856	-0.857901	-0.610152	-0.660303	-0.898632	-0.807563	-0.759668	-0.979877	-0.713289	-0.778373	-0.718833	-0.894685	-0.726377	-0.852397	-0.630052	-0.839111	-0.776162	-0.808117	-0.975992	-0.605261	-0.668403	-0.711137	-0.852713	-0.790364	-0.607479	-0.691296
WDR64	-1.27782	-1.26379	-1.2592	-1.1709	-1.09495	-1.06181	-1.32809	-1.0912	-1.2005	-1.24909	-1.23224	-1.27877	-1.14101	-1.23862	-1.09098	-1.15211	-1.01031	-1.2829	-1.34371	-1.1917	-1.13981	-1.33524	-1.14194	-1.2981	-1.34291	-1.12823	-1.39011	-1.33796	-1.07304	-0.992676	-1.0145	-1.27458	-1.21084	-1.28148	-1.1329	-0.975612	-1.18857	-1.25027	-1.29141	-1.14164	-1.3214	-1.28283	-1.17395	-1.35153	-1.17143	-1.17864	-1.35837	-1.09576	-1.19961
C17orf66	-1.26974	-1.32757	-1.31396	-1.36788	-1.41542	-1.42202	-1.43408	-1.24026	-1.31783	-1.25676	-1.34975	-1.27778	-1.2618	-1.41223	-1.3482	-1.40869	-1.37745	-1.39954	-1.26309	-1.32341	-1.26638	-1.30367	-1.23708	-1.25738	-1.35125	-1.34064	-1.32142	-1.28609	-1.24127	-1.11938	-1.40419	-1.08843	-1.28506	-1.25239	-1.39884	-1.32331	-1.15004	-1.37948	-1.36339	-1.29162	-1.54516	-1.2828	-1.32329	-1.16025	-1.29374	-1.2592	-1.26732	-1.31667	-1.08642
FLJ14816	-0.801738	-0.617273	-0.555242	-0.658601	-0.578344	-0.706659	-0.708209	-0.596465	-0.760727	-0.675358	-0.528843	-0.481617	-0.731866	-0.911654	-0.752385	-0.640647	-0.609226	-0.733806	-0.670438	-0.616817	-0.815817	-0.551589	-0.598197	-0.446333	-0.620794	-0.618197	-0.648907	-0.555314	-0.688322	-0.711886	-0.728619	-0.774232	-0.596968	-0.571457	-0.825577	-0.571242	-0.540826	-0.738592	-0.751628	-0.662235	-0.702907	-0.6699	-0.598059	-0.650118	-0.46639	-0.683948	-0.74903	-0.534172	-0.518574
CXorf58	-1.6622	-1.69295	-1.70766	-1.68356	-1.62632	-1.58253	-1.67776	-1.6736	-1.56703	-1.65673	-1.52876	-1.64208	-1.55373	-1.53091	-1.77684	-1.68475	-1.70706	-1.66415	-1.66398	-1.70241	-1.66128	-1.485	-1.51836	-1.75126	-1.79777	-1.72455	-1.67991	-1.69792	-1.685	-1.48851	-1.68051	-1.69722	-1.69063	-1.58715	-1.62903	-1.59315	-1.58025	-1.58806	-1.58191	-1.59178	-1.52823	-1.53184	-1.66627	-1.6348	-1.67924	-1.63105	-1.70592	-1.61335	-1.6278
CD200R1	-0.205723	-0.444291	-0.471359	-0.363875	-0.377399	-0.405728	-0.501224	-0.204847	-0.535589	-0.486634	-0.541622	-0.228166	-0.262721	-0.596661	-0.370774	-0.445605	-0.316974	-0.292117	-0.236536	-0.445443	-0.146646	-0.474271	-0.515586	-0.375961	-0.645669	-0.768361	-0.415349	-0.320472	-0.205246	-0.397246	-0.127389	-0.652344	-0.49605	-0.31159	-0.457249	-0.501612	-0.693532	-0.159065	-0.48536	-0.401807	-0.453525	-0.391869	-0.382382	-0.583074	-0.497152	-0.546965	-0.291103	-0.550804	-0.332376
CCDC13	0.164121	0.330525	0.266236	0.253596	0.274186	0.263493	0.228027	0.520162	0.0895628	0.164835	0.210503	0.0905964	0.178543	0.154318	0.280636	0.21035	0.606721	0.193809	0.308366	0.25416	0.244331	0.266879	0.208958	0.289414	0.195113	0.223869	0.225477	0.237914	0.175713	0.0919905	0.0856029	0.267357	0.415139	0.196379	0.114053	0.357717	0.32915	0.351386	0.22111	0.191843	0.0456148	0.124354	0.28347	0.148311	0.25411	0.30865	0.0402722	0.261092	0.223235
MRGPRX1	-1.52733	-1.43646	-1.37966	-1.48176	-1.50721	-1.32584	-1.5285	-1.53122	-1.43333	-1.43751	-1.53579	-1.33858	-1.23239	-1.46049	-1.54006	-1.37316	-1.38741	-1.44392	-1.5242	-1.54254	-1.53535	-1.25325	-1.45242	-1.49426	-1.31941	-1.23764	-1.61496	-1.42412	-1.4355	-1.38032	-1.51031	-1.33392	-1.49945	-1.49522	-1.3684	-1.348	-1.44428	-1.45093	-1.35686	-1.42971	-1.4509	-1.29287	-1.54619	-1.57982	-1.66847	-1.64914	-1.3293	-1.54323	-1.54714
RLN3	-1.30045	-1.28006	-1.29186	-1.33904	-1.38315	-1.37364	-1.34637	-1.49154	-1.34477	-1.4271	-1.31881	-1.28461	-1.15397	-1.24498	-1.19718	-1.17448	-1.3764	-1.35089	-1.27249	-1.31222	-1.27049	-1.21368	-1.38704	-1.32717	-1.26339	-1.38103	-1.37108	-1.41056	-1.28811	-1.34189	-1.25084	-1.22771	-1.41274	-1.24532	-1.30815	-1.0997	-1.3699	-1.37114	-1.28859	-1.39403	-1.32715	-1.18143	-1.21151	-1.23265	-1.25109	-1.38449	-1.371	-1.32345	-1.35413
CSMD1	-0.847126	-0.874033	-0.879271	-0.927398	-0.704778	-0.908294	-0.929199	-0.841888	-0.925832	-0.837191	-0.917086	-0.669491	-0.731677	-0.953758	-0.87347	-0.837394	-0.942876	-0.826688	-0.886106	-0.92337	-0.867272	-0.953396	-0.742899	-0.782414	-0.792909	-0.758559	-0.934182	-0.901068	-0.913245	-0.833836	-0.9577	-1.06675	-0.868861	-0.813624	-0.807375	-0.64034	-0.757563	-0.898496	-0.954651	-0.823872	-0.827636	-0.818691	-0.878587	-0.916896	-0.794438	-0.8937	-0.99534	-0.643737	-0.860002
ADAMTS20	-1.50786	-1.40831	-1.4597	-1.58558	-1.35652	-1.56374	-1.54823	-1.60846	-1.50821	-1.39013	-1.54997	-1.57751	-1.36878	-1.59256	-1.41924	-1.45555	-1.3836	-1.38341	-1.47853	-1.40331	-1.64372	-1.52488	-1.45693	-1.32121	-1.2611	-1.22703	-1.58897	-1.30197	-1.37	-1.5176	-1.40014	-1.61589	-1.408	-1.43062	-1.48447	-1.36659	-1.35161	-1.49414	-1.49589	-1.43348	-1.46216	-1.44482	-1.56146	-1.50834	-1.4473	-1.45994	-1.37462	-1.49858	-1.53802
ABCC12	-1.13541	-1.41877	-1.20759	-1.30478	-1.20644	-1.14934	-1.16054	-1.06066	-1.25967	-1.17728	-1.24684	-1.17157	-1.3568	-1.3377	-1.20138	-1.16061	-1.15631	-1.23954	-1.2906	-1.34683	-1.31338	-1.18854	-1.17714	-1.24852	-1.35907	-1.18323	-1.15112	-1.0535	-1.30089	-1.03927	-1.20373	-1.17544	-1.20718	-1.22671	-1.19593	-0.932454	-1.27465	-1.06893	-1.25004	-1.09963	-1.29926	-1.01594	-1.29956	-1.2271	-1.0736	-1.19528	-1.21709	-1.2502	-1.24861
AGBL4	-1.12759	-1.01104	-1.23712	-1.16776	-1.01848	-1.11762	-1.07668	-0.937744	-1.08242	-1.21315	-1.10398	-1.31107	-1.01607	-1.16084	-0.945865	-1.00903	-1.1306	-1.12084	-1.07641	-1.14717	-1.22792	-0.950201	-1.16705	-1.18481	-1.19189	-1.03987	-1.02795	-1.11817	-1.26027	-0.991487	-1.1194	-0.911309	-1.03969	-0.980634	-1.01129	-1.06051	-1.33157	-1.31085	-1.14552	-1.28891	-1.13756	-1.03086	-1.11623	-1.12771	-1.20386	-1.14215	-1.1093	-1.21961	-1.19786
SLC17A8	0.602066	0.341907	0.131772	0.556899	0.933147	0.0825719	-0.57734	-1.7591	-0.485589	0.576084	1.36318	0.338003	0.624058	1.26395	0.784891	1.06066	0.400468	0.861884	1.19847	0.522654	1.35701	-0.12194	0.26849	-0.815683	-0.398231	-1.35837	-0.120581	1.1504	0.113558	0.707222	1.14633	-0.431181	-0.317552	-0.40712	0.893002	0.890003	0.420091	-0.811385	0.709893	-0.0081582	0.907713	1.35751	0.310544	0.682307	0.739777	0.334559	1.12256	0.769445	0.222246
C11orf44	-1.30863	-1.26152	-1.30901	-1.37161	-1.18363	-1.40986	-1.36152	-1.24795	-1.30191	-1.4224	-1.35057	-1.53086	-1.3099	-1.25453	-1.28968	-1.28757	-1.10409	-1.14237	-1.19536	-1.09186	-1.43012	-1.37235	-1.23187	-1.21958	-1.33282	-1.37759	-1.42187	-1.4744	-1.33356	-1.23435	-1.37509	-1.45671	-1.2121	-1.28403	-1.30531	-1.21221	-1.05441	-1.4782	-1.25568	-1.30415	-1.29291	-1.17766	-1.3874	-1.26112	-1.33742	-1.27347	-1.39567	-1.31754	-1.29601
CNTNAP5	-1.20558	-1.0846	-1.1611	-1.18998	-1.14715	-1.17	-1.15383	-0.89756	-1.15914	-1.24434	-1.17733	-1.17648	-1.38114	-1.22106	-1.09906	-1.04493	-1.25623	-1.21813	-1.14971	-1.1766	-1.14997	-1.41054	-1.15366	-1.13762	-1.17075	-1.27889	-1.17105	-1.21349	-1.2284	-1.11647	-1.11871	-1.0915	-1.12891	-1.17987	-1.16945	-1.12822	-1.2106	-1.03074	-1.2739	-1.17753	-1.2073	-1.14764	-1.0803	-1.17312	-1.04552	-1.16616	-1.26749	-1.007	-1.30152
A2BP1	-0.185489	-0.325141	-0.37027	-0.183009	-0.209135	0.03717	-0.397019	0.0823708	-0.32866	-0.188474	-0.318871	-0.196842	-0.296598	-0.313544	-0.437692	-0.294031	-0.153883	-0.317282	-0.302087	-0.303056	-0.153528	-0.367616	-0.204045	-0.284696	-0.315574	-0.259203	-0.377524	-0.390028	-0.324588	-0.135153	-0.358081	-0.44963	-0.317578	-0.396695	-0.393083	-0.107603	-0.38505	-0.211683	-0.242847	-0.195552	-0.316632	-0.208736	-0.354084	-0.396001	-0.111756	-0.0826037	-0.432354	-0.259315	-0.295077
C12orf40	-1.47068	-1.33867	-1.4469	-1.35057	-1.44908	-1.60347	-1.45137	-1.35392	-1.37921	-1.47932	-1.3625	-1.30706	-1.1882	-1.27194	-1.36746	-1.39004	-1.36461	-1.46994	-1.41085	-1.34156	-1.42627	-1.41376	-1.2924	-1.35493	-1.4624	-1.39277	-1.31426	-1.54672	-1.52943	-1.46168	-1.4409	-1.36873	-1.41094	-1.41522	-1.39685	-1.28985	-1.48596	-1.36598	-1.43367	-1.48089	-1.46042	-1.485	-1.41874	-1.42182	-1.3741	-1.48398	-1.40279	-1.3168	-1.44309
WDR65	-1.00594	-0.947588	-0.960906	-0.895401	-0.812425	-1.02984	-0.962695	-0.756572	-1.06372	-1.02081	-0.843497	-1.0253	-0.902535	-1.09061	-0.947469	-0.972464	-0.9111	-1.05521	-0.963374	-1.00196	-0.721809	-1.05629	-1.06725	-1.026	-1.07422	-0.733113	-0.891616	-1.02445	-0.927879	-0.996953	-0.894112	-0.915849	-0.847975	-0.984065	-0.977783	-1.03988	-0.974534	-0.940807	-0.967198	-0.9676	-0.952776	-0.888024	-0.986983	-0.894622	-1.11544	-0.833159	-0.892376	-0.93863	-0.979234
FLJ37543	-1.52558	-1.3559	-1.40009	-1.48896	-1.33253	-1.3524	-1.34764	-1.29241	-1.3899	-1.47863	-1.07451	-1.50094	-1.31414	-1.41115	-1.4871	-1.58025	-1.53015	-1.38215	-1.42973	-1.39998	-1.41915	-1.62802	-1.44057	-1.44513	-1.53486	-1.15434	-1.42714	-1.45033	-1.52904	-1.34076	-1.47461	-1.42876	-1.56847	-1.5341	-1.531	-1.31331	-1.3516	-1.53383	-1.56929	-1.29897	-1.4356	-1.47241	-1.4777	-1.40769	-1.41158	-1.38106	-1.32042	-1.57134	-1.41671
EDARADD	-1.28697	-1.19472	-1.05575	-1.18955	-1.16194	-1.57174	-1.30622	-1.19632	-1.21907	-1.08258	-1.41632	-1.17659	-1.12443	-1.17858	-1.21194	-1.27885	-1.17769	-1.21463	-1.1426	-1.36352	-1.1717	-1.27096	-1.18179	-1.15284	-1.25769	-1.26815	-1.1314	-1.26067	-1.25432	-1.20995	-1.35702	-1.4664	-1.25522	-1.2662	-1.24109	-1.10876	-1.20855	-1.00035	-1.27768	-1.06027	-1.31323	-1.00231	-1.27117	-1.271	-1.16457	-1.32217	-1.13924	-1.26443	-1.24963
CYP4Z2P	-1.527	-1.66236	-1.49439	-1.51608	-1.44406	-1.317	-1.50886	-1.50391	-1.54381	-1.46947	-1.53609	-1.55789	-1.54409	-1.4165	-1.45572	-1.34048	-1.00506	-1.49977	-1.28149	-1.44827	-1.4734	-1.12734	-1.36397	-1.55177	-1.54659	-1.58139	-1.54268	-1.33285	-1.45913	-1.37957	-1.41043	-1.40443	-1.57912	-1.50298	-1.39604	-1.30724	-1.49335	-1.47709	-1.34054	-1.31875	-1.45521	-1.57841	-1.57262	-1.58834	-1.48606	-1.38711	-1.3705	-1.42176	-1.51708
MUC19	-1.5566	-1.49147	-1.52005	-1.48151	-1.3276	-1.63251	-1.45401	-1.33493	-1.56585	-1.49952	-1.53623	-1.40143	-1.46779	-1.50043	-1.41147	-1.49358	-1.66052	-1.42896	-1.31313	-1.47946	-1.45124	-1.41628	-1.51494	-1.40185	-1.52651	-1.50711	-1.51521	-1.52	-1.57651	-1.42547	-1.5895	-1.48346	-1.52368	-1.51499	-1.47794	-1.34379	-1.41573	-1.2849	-1.56154	-1.42213	-1.48875	-1.42729	-1.50581	-1.49289	-1.50509	-1.5599	-1.54399	-1.37477	-1.44469
C11orf72	0.0352753	0.196787	0.133451	0.159166	0.130927	0.07474	0.0593259	0.276805	-0.0227313	0.10067	0.111522	0.0982724	0.0909165	0.0118745	0.125814	-0.0259447	0.334764	0.0403918	0.163467	0.0724302	0.055629	0.131398	0.126875	0.097478	-0.0291332	0.139725	-0.0339927	-0.000663036	0.0871978	0.0224956	-0.0545845	0.177052	0.054097	-0.0329216	-0.0278071	0.242632	0.131818	0.123848	0.0182444	0.0513801	0.0331193	-0.0176651	0.0179865	-0.00335478	0.0286808	0.149658	-0.124148	0.144831	0.1392
C8orf54	-1.29814	-1.32509	-1.35217	-1.37405	-1.26867	-1.62724	-1.44297	-1.434	-1.4294	-1.31126	-1.39015	-1.57495	-1.45536	-1.48394	-1.32608	-1.52016	-1.15028	-1.42647	-1.32169	-1.36117	-1.39522	-1.39053	-1.33162	-1.31699	-1.56022	-1.42522	-1.33288	-1.37021	-1.49791	-1.31953	-1.47831	-1.54264	-1.24659	-1.28703	-1.50144	-1.14166	-1.19662	-1.43764	-1.58042	-1.50778	-1.54509	-1.46328	-1.3696	-1.34479	-1.41004	-1.47986	-1.54344	-1.33421	-1.46815
C1orf127	-0.188554	-0.063627	-0.191232	-0.0790268	-0.0921958	-0.0191905	-0.146351	-0.0114932	-0.350702	-0.207712	-0.0732123	-0.186459	-0.233447	-0.140603	-0.126573	-0.158711	0.027335	-0.162881	-0.158661	-0.118089	-0.17506	-0.28898	-0.0262048	-0.128151	-0.23205	-0.0966097	-0.144642	-0.27081	-0.38633	-0.279375	-0.228791	-0.054422	-0.0628688	-0.0884574	-0.247569	-0.0186651	-0.104654	-0.0875401	-0.212977	-0.316234	-0.271676	-0.204695	-0.0562224	-0.189418	0.0533338	-0.0942944	-0.269789	-0.0753658	-0.300629
AGBL1	-1.25588	-1.167	-1.22215	-1.31159	-1.18922	-1.06734	-1.32958	-1.09007	-1.1967	-1.33685	-1.17147	-1.08024	-1.23413	-1.31427	-1.1864	-1.14644	-1.10259	-1.07892	-1.38427	-0.968078	-1.2537	-1.1309	-1.29319	-1.19661	-1.1361	-1.12937	-1.19477	-1.23289	-1.09521	-0.987268	-1.23369	-1.3651	-1.18411	-1.05172	-1.20674	-1.15108	-1.01869	-1.33254	-1.20512	-1.29528	-1.1665	-1.27304	-1.32562	-1.24307	-1.24621	-1.26871	-0.989135	-1.08471	-1.16351
FLJ34503	-1.46544	-1.3765	-1.45844	-1.36232	-1.34395	-1.53238	-1.45039	-1.4573	-1.50067	-1.49416	-1.45055	-1.29507	-1.16095	-1.45218	-1.35944	-1.42004	-1.32381	-1.44755	-1.5375	-1.30106	-1.50803	-1.33271	-1.38682	-1.48869	-1.33803	-1.44041	-1.42768	-1.49211	-1.40853	-1.28867	-1.39643	-1.54883	-1.50974	-1.40733	-1.22358	-1.24332	-1.45829	-1.55073	-1.56631	-1.51434	-1.60461	-1.40128	-1.43799	-1.30938	-1.51514	-1.51026	-1.42098	-1.4908	-1.41789
CCDC79	-1.17765	-1.03528	-1.0426	-1.09906	-1.05114	-1.15435	-1.18349	-0.994995	-1.2779	-1.29731	-1.09132	-1.51324	-1.32243	-1.16885	-1.11078	-1.17169	-0.923658	-1.21218	-1.06743	-1.24414	-1.11741	-1.44197	-1.0215	-0.954593	-1.1364	-1.00003	-1.12184	-1.1146	-1.0034	-1.20271	-1.25371	-1.25795	-1.27105	-1.21623	-1.30536	-1.01266	-1.12132	-1.03914	-1.20617	-1.13501	-1.10247	-1.20599	-1.25931	-1.14294	-1.26807	-1.11929	-1.24527	-1.14985	-1.17474
MYO1H	-1.48335	-1.44099	-1.37457	-1.36049	-1.52329	-1.57719	-1.55912	-1.55668	-1.46964	-1.29083	-1.67671	-1.41255	-1.28912	-1.45322	-1.4537	-1.54738	-1.31462	-1.54761	-1.55271	-1.57601	-1.58362	-1.40523	-1.56028	-1.41761	-1.65312	-1.43283	-1.50205	-1.56729	-1.52107	-1.40197	-1.36484	-1.3944	-1.30842	-1.3717	-1.5041	-1.45736	-1.31338	-1.38029	-1.50842	-1.50932	-1.53746	-1.51579	-1.45717	-1.54632	-1.41693	-1.58457	-1.34893	-1.48075	-1.37647
RPTN	-1.4727	-1.57174	-1.62011	-1.6598	-1.52912	-1.76555	-1.60156	-1.35472	-1.52374	-1.51178	-1.51279	-1.25545	-1.463	-1.4794	-1.57935	-1.43671	-1.57169	-1.57732	-1.56604	-1.54389	-1.50973	-1.51646	-1.45275	-1.52896	-1.41573	-1.38906	-1.53339	-1.50064	-1.43839	-1.24245	-1.56346	-1.47621	-1.57397	-1.56127	-1.49132	-1.54176	-1.52006	-1.52337	-1.53358	-1.42501	-1.57943	-1.56876	-1.55292	-1.59024	-1.58367	-1.51	-1.47611	-1.56036	-1.44028
CXorf62	-0.437505	-0.378098	-0.434656	-0.475538	-0.241886	-0.445967	-0.597524	-0.338722	-0.615271	-0.543806	-0.389281	-0.40651	-0.31871	-0.458808	-0.408695	-0.492535	-0.24028	-0.432653	-0.381145	-0.397385	-0.430683	-0.44417	-0.427306	-0.421995	-0.421833	-0.408926	-0.286753	-0.425119	-0.295716	-0.313401	-0.578305	-0.367617	-0.401786	-0.408896	-0.541251	-0.367907	-0.45695	-0.505126	-0.38094	-0.415985	-0.434524	-0.383829	-0.475988	-0.448049	-0.498485	-0.450902	-0.393331	-0.512808	-0.406687
CCDC150	-0.892857	-0.781871	-0.887618	-0.869928	-0.779142	-0.91662	-0.804072	-0.69887	-1.0198	-1.00231	-0.827381	-1.07507	-0.783239	-0.88348	-0.844293	-0.775352	-0.682615	-0.826612	-0.830211	-0.79906	-0.808342	-0.845357	-0.915721	-0.703058	-0.709317	-0.831364	-1.00606	-0.731416	-0.837451	-0.953877	-0.882849	-0.85404	-0.980792	-1.00887	-0.838961	-0.649073	-0.94629	-0.942879	-1.05511	-0.898606	-1.04894	-0.864163	-0.930359	-0.902349	-0.88529	-0.890064	-0.962481	-0.858127	-0.840382
C2orf61	-1.23816	-1.09624	-1.02957	-1.11889	-1.31018	-1.24507	-0.937794	-1.11364	-1.19958	-0.974591	-1.28302	-1.21178	-1.26753	-1.03405	-1.06948	-1.10142	-0.767386	-0.992932	-0.934716	-1.1523	-1.16958	-1.10118	-0.873173	-0.973337	-0.923122	-1.16477	-1.16628	-0.930911	-1.01399	-1.23457	-1.13553	-1.24332	-1.10009	-1.01747	-1.03715	-1.02755	-1.10245	-1.1699	-1.27812	-1.37221	-1.21086	-0.93815	-1.10999	-1.13962	-1.1936	-1.21007	-1.16974	-1.28457	-1.12017
FAM9B	-1.38633	-1.4148	-1.23566	-1.40561	-1.20266	-1.45598	-1.27365	-1.22568	-1.37413	-1.35323	-1.20937	-1.28445	-1.381	-1.30396	-1.40531	-1.40475	-1.34732	-1.28976	-1.38612	-1.21899	-1.36259	-1.03349	-1.34462	-1.24843	-1.23748	-1.26356	-1.41986	-1.34776	-1.51842	-1.3725	-1.49004	-1.43564	-1.40785	-1.44267	-1.39958	-1.13883	-1.17737	-1.4359	-1.22148	-1.52716	-1.49753	-1.37727	-1.47903	-1.27337	-1.29399	-1.38542	-1.41735	-1.25963	-1.51299
FLJ40288	-0.213571	-0.077249	-0.139099	-0.0735123	-0.0879205	-0.0743646	-0.308805	0.061734	-0.301211	-0.140719	0.0318	-0.054321	-0.367302	-0.207347	-0.170792	-0.262484	-0.143171	-0.290353	-0.210806	-0.291994	-0.0203754	-0.307341	-0.216808	-0.179609	-0.309414	-0.0586382	-0.0732209	-0.255752	-0.181115	-0.366873	-0.454494	-0.233073	-0.0547894	-0.24035	-0.236885	0.0016825	-0.220246	-0.100871	-0.168814	-0.194923	-0.180149	-0.289313	-0.152772	-0.306874	-0.0553514	-0.175012	-0.159432	0.00656368	-0.186584
CES7	-1.00391	-1.20027	-1.10558	-1.0613	-1.11259	-1.14738	-1.05193	-1.05725	-0.995916	-1.10291	-1.13678	-1.13703	-0.842917	-1.0694	-1.27914	-0.949739	-0.825298	-1.1702	-1.12529	-1.03975	-1.05006	-0.919986	-1.08178	-1.20214	-1.14809	-1.01637	-1.22868	-1.04606	-1.00354	-0.822622	-1.04529	-1.00746	-1.18829	-1.17411	-1.1007	-1.03275	-1.03383	-1.15819	-1.05709	-0.968831	-1.15927	-1.03568	-1.16158	-1.15634	-1.05989	-1.07748	-0.964889	-0.952333	-1.02508
CXorf59	-0.823415	-0.640132	-0.566821	-0.613299	-0.689956	-0.741422	-0.581378	-0.557237	-0.667488	-0.557716	-0.680643	-0.711907	-0.564872	-0.672427	-0.732981	-0.491866	-0.416793	-0.644219	-0.508411	-0.501723	-0.757025	-0.606643	-0.462078	-0.366419	-0.671024	-0.660138	-0.61733	-0.365303	-0.427469	-0.584599	-0.439591	-0.838718	-0.728995	-0.706943	-0.662749	-0.569384	-0.625786	-0.718767	-0.744342	-0.640961	-0.570358	-0.629358	-0.635137	-0.657324	-0.591216	-0.797609	-0.659627	-0.629601	-0.632314
AMAC1	-1.51611	-1.57562	-1.68225	-1.57735	-1.5951	-1.69375	-1.57725	-1.43337	-1.60372	-1.62213	-1.56361	-1.48811	-1.65921	-1.66207	-1.48916	-1.54134	-1.55834	-1.62053	-1.68953	-1.66694	-1.66534	-1.53893	-1.62815	-1.55515	-1.44533	-1.53963	-1.67281	-1.6045	-1.59173	-1.31985	-1.54513	-1.63773	-1.62371	-1.61453	-1.48748	-1.48041	-1.5961	-1.6238	-1.54742	-1.45473	-1.54112	-1.54371	-1.67195	-1.65545	-1.60336	-1.54464	-1.48138	-1.53968	-1.58621
POTED	-1.64223	-1.82108	-1.75192	-1.82677	-1.81341	-1.68109	-1.7359	-1.85637	-1.81499	-1.70662	-1.79217	-1.56363	-1.67949	-1.83602	-1.77961	-1.59768	-1.77171	-1.76389	-1.85583	-1.65896	-1.79238	-1.72456	-1.8125	-1.75805	-1.5392	-1.77604	-1.74651	-1.57898	-1.68925	-1.69554	-1.75952	-1.76855	-1.80635	-1.74957	-1.54317	-1.90244	-1.6992	-1.80862	-1.72698	-1.74804	-1.65684	-1.602	-1.78579	-1.84473	-1.76411	-1.78844	-1.69592	-1.79229	-1.78981
PRR10	-1.14638	-0.771976	-0.996824	-1.02214	-0.958135	-0.764001	-1.18978	-1.06606	-1.1933	-1.06956	-1.05907	-1.0235	-0.888752	-0.97657	-1.03464	-1.13784	-0.862596	-1.22951	-0.955877	-1.00995	-0.898429	-1.10739	-0.88928	-0.993811	-1.05134	-1.02594	-1.10953	-0.988613	-1.12951	-1.38536	-0.998288	-1.08821	-1.09082	-1.12932	-1.26422	-1.05564	-1.07185	-0.813855	-1.21961	-1.11492	-1.23028	-1.03462	-0.965221	-1.00807	-0.989241	-0.892306	-1.15042	-0.972034	-0.956133
TMEM145	-1.19409	-1.06166	-1.03203	-1.0744	-1.05279	-1.04531	-1.28159	-1.06749	-1.14672	-1.27534	-1.04335	-1.20423	-1.13636	-1.16497	-1.04095	-1.00435	-1.01858	-1.11697	-1.06846	-1.17271	-1.03644	-1.32893	-1.08105	-1.03808	-1.06524	-0.956621	-1.11657	-1.19917	-1.22508	-1.3225	-1.0796	-0.986933	-1.13194	-1.16812	-1.06886	-1.07421	-1.17778	-1.23678	-1.14023	-1.17511	-1.17874	-1.1616	-1.14098	-1.02767	-1.11072	-1.13575	-0.932867	-1.11456	-1.06007
C15orf32	-1.53151	-1.55887	-1.57311	-1.70066	-1.44347	-1.70268	-1.51027	-1.5272	-1.60476	-1.62238	-1.64183	-1.70435	-1.42879	-1.47647	-1.67137	-1.45294	-1.45664	-1.5255	-1.64278	-1.4705	-1.57808	-1.77282	-1.56171	-1.49487	-1.65155	-1.53704	-1.47158	-1.66681	-1.54774	-1.58584	-1.63305	-1.59741	-1.53639	-1.6217	-1.58536	-1.42573	-1.51154	-1.64763	-1.52874	-1.52715	-1.62426	-1.45572	-1.55242	-1.49379	-1.67539	-1.35389	-1.61806	-1.72965	-1.56509
TSGA10IP	-0.36597	-0.226576	-0.308228	-0.379347	-0.163151	-0.134958	-0.32606	-0.12262	-0.41356	-0.273022	-0.176279	-0.366976	-0.445905	-0.316777	-0.332028	-0.346928	0.0302592	-0.354804	-0.283645	-0.335909	-0.229291	-0.02064	-0.272814	-0.267141	-0.402109	-0.321251	-0.165449	-0.276836	-0.33399	-0.34231	-0.439828	-0.264413	-0.258677	-0.385745	-0.40277	-0.166595	-0.272964	-0.45752	-0.306529	-0.335225	-0.41532	-0.348183	-0.214251	-0.321209	-0.297823	-0.238061	-0.357067	-0.252657	-0.295892
C12orf67	-1.67366	-1.61412	-1.54415	-1.73291	-1.61775	-1.65277	-1.67904	-1.4807	-1.6356	-1.55772	-1.56966	-1.5599	-1.70092	-1.71063	-1.65631	-1.44375	-1.6305	-1.69478	-1.64477	-1.55786	-1.66777	-1.54795	-1.57397	-1.65696	-1.38897	-1.54345	-1.48012	-1.62977	-1.58258	-1.57913	-1.66509	-1.57575	-1.63779	-1.66801	-1.55178	-1.47093	-1.60858	-1.5658	-1.72615	-1.67052	-1.68916	-1.45563	-1.68423	-1.70833	-1.73128	-1.67424	-1.63245	-1.58925	-1.67657
CCDC140	-1.32016	-1.23497	-1.46036	-1.23513	-1.3939	-1.32299	-1.33463	-1.20676	-1.35909	-1.37915	-1.46376	-1.38536	-1.20337	-1.4603	-1.30719	-1.39586	-1.23551	-1.39703	-1.45017	-1.33242	-1.34151	-1.45604	-1.34518	-1.38196	-1.49942	-1.38125	-1.4277	-1.38134	-1.44584	-1.47494	-1.45626	-1.39482	-1.38298	-1.37499	-1.33904	-1.46126	-1.36626	-1.42038	-1.32342	-1.33984	-1.35266	-1.52802	-1.42675	-1.44482	-1.42735	-1.50424	-1.33656	-1.54775	-1.43249
C17orf78	1.9051	3.01978	2.14096	1.87127	2.28591	1.16508	2.04366	-0.692662	1.64035	1.62582	1.91235	1.60298	1.78208	1.83803	1.93912	1.60319	0.86756	2.43435	2.38048	2.06634	2.29188	2.35452	1.67284	2.79636	2.41925	-1.26901	1.76278	1.77982	2.12452	2.24388	2.27337	1.9377	1.95218	2.63791	2.1977	1.97819	2.02163	1.54617	1.74134	2.48854	1.65675	2.16803	1.3837	2.0188	2.14833	1.35503	1.73079	1.61657	2.17449
TEKT5	-1.18948	-1.07246	-1.18092	-1.06699	-1.03885	-1.00625	-1.14669	-0.96396	-0.967425	-1.15944	-1.22924	-1.13403	-1.26747	-1.23445	-1.06936	-1.04442	-1.01919	-1.21891	-1.11595	-1.2275	-1.09429	-1.22116	-1.05359	-1.12687	-1.05799	-1.0655	-1.23384	-1.1327	-1.18015	-1.32947	-1.16243	-1.20087	-1.11679	-1.24649	-1.23539	-0.953553	-1.24251	-1.24155	-1.12407	-1.18377	-1.0536	-1.13271	-1.07382	-1.05059	-1.2952	-1.01778	-1.2319	-1.09314	-1.15762
TDH	-0.870543	-0.948958	-0.956232	-0.921945	-1.07469	-0.704732	-0.955486	-0.881346	-0.931365	-0.874997	-1.0943	-1.00161	-0.847237	-1.03356	-0.979207	-1.10345	-0.820014	-1.09911	-0.830641	-1.01528	-0.986654	-0.894863	-0.835205	-1.01376	-1.03783	-1.03538	-1.00897	-0.866251	-1.02951	-1.13128	-1.07269	-0.825374	-0.853197	-0.838447	-1.02992	-0.943235	-0.934082	-1.06555	-0.932639	-1.12772	-1.06525	-1.02674	-0.842216	-1.05771	-0.928599	-0.964758	-1.08806	-0.899646	-0.963859
C12orf37	-1.65037	-1.71994	-1.69467	-1.76148	-1.72415	-1.75744	-1.73619	-1.74186	-1.60182	-1.81499	-1.64449	-1.6984	-1.59505	-1.84926	-1.66078	-1.68718	-1.7501	-1.78213	-1.75439	-1.71924	-1.74168	-1.6997	-1.71148	-1.64634	-1.72659	-1.65314	-1.67257	-1.686	-1.73308	-1.70836	-1.71658	-1.83689	-1.72241	-1.72337	-1.68749	-1.62425	-1.62549	-1.73861	-1.79176	-1.64878	-1.58902	-1.79869	-1.73682	-1.72474	-1.71144	-1.75268	-1.70558	-1.64664	-1.78066
SERPINA9	-0.310506	-0.128321	-0.216685	-0.234652	-0.145155	-0.451081	-0.416802	-0.133659	-0.447106	-0.322695	-0.25376	0.0158769	-0.289654	-0.367761	-0.238143	-0.346128	-0.341428	-0.351227	-0.339368	-0.415471	-0.186338	-0.578705	-0.235269	-0.243472	-0.400143	-0.302029	-0.222282	-0.308335	-0.3273	-0.371229	-0.421833	-0.47161	-0.3082	-0.48293	-0.525254	-0.084091	-0.468277	0.295615	-0.329145	-0.308944	-0.491056	-0.354067	-0.316727	-0.321343	-0.202868	-0.269389	-0.346563	-0.0937484	-0.267815
MRGPRX4	-1.33829	-1.25843	-1.41371	-1.29705	-1.17279	-1.39228	-1.38345	-1.38144	-1.33489	-1.42188	-1.48937	-1.42121	-1.44993	-1.40297	-1.38486	-1.38518	-1.4206	-1.3754	-1.36752	-1.22261	-1.39094	-1.23382	-1.42792	-1.38076	-1.34894	-1.46604	-1.45234	-1.46443	-1.34288	-1.56042	-1.39102	-1.36578	-1.38076	-1.42125	-1.41752	-1.38475	-1.36056	-1.50562	-1.47583	-1.43981	-1.47112	-1.42255	-1.28609	-1.39475	-1.39866	-1.46016	-1.31111	-1.43494	-1.2975
A2ML1	-0.96195	-1.09832	-1.08022	-1.01209	-1.08606	-1.11911	-1.26375	-1.03263	-1.18616	-1.09487	-1.14043	-1.21539	-0.924473	-1.15565	-1.06208	-1.0051	-1.01509	-1.10335	-1.11949	-1.01719	-1.15552	-1.08616	-1.12089	-0.987061	-1.04634	-0.832071	-1.09035	-1.25034	-0.997503	-0.981663	-1.24286	-1.05436	-1.02167	-1.11299	-1.13294	-1.04984	-1.12491	-1.10029	-1.06454	-1.10677	-1.09715	-0.981123	-1.14429	-0.937614	-1.13722	-1.17813	-1.06012	-0.99665	-1.1724
GPR6	-0.266334	-0.0848393	-0.291862	-0.228236	-0.184451	-0.168297	-0.368801	-0.146457	-0.376747	-0.328814	-0.193026	-0.253011	-0.3755	-0.1989	-0.264579	-0.344034	-0.227366	-0.297556	-0.270168	-0.255718	-0.0990455	-0.226118	-0.215482	-0.156174	-0.286554	-0.228066	-0.340263	-0.28106	-0.251958	-0.483176	-0.396694	-0.264279	-0.356026	-0.26835	-0.379959	-0.132374	-0.365126	-0.253831	-0.3731	-0.277976	-0.318901	-0.400262	-0.335719	-0.300934	-0.32086	-0.227315	-0.336512	-0.254769	-0.311868
HOXC12	-1.33365	-0.966685	-1.26115	-1.25661	-1.13999	-1.06576	-1.27215	-1.20005	-1.32129	-1.50082	-1.20161	-1.12048	-1.16318	-1.40512	-1.14772	-1.30638	-1.16696	-1.33373	-1.18348	-1.26575	-1.01128	-1.33041	-1.20913	-1.29836	-1.19381	-1.05891	-1.20663	-1.45372	-1.27913	-1.42295	-1.17186	-0.925112	-1.24375	-1.26519	-1.21541	-1.21335	-1.36338	-1.39655	-1.23397	-1.28654	-1.19338	-1.30285	-1.19615	-1.31262	-1.19725	-1.21085	-1.38908	-1.25988	-1.16062
FERD3L	-0.741631	-0.660821	-0.821983	-0.832312	-0.850313	-0.592287	-0.761233	-0.645554	-0.769624	-0.812152	-0.773511	-0.847028	-0.723016	-0.84147	-0.853288	-0.821828	-0.82492	-0.793716	-0.703922	-0.820791	-0.918295	-0.883067	-0.73216	-0.722325	-0.754989	-0.746706	-0.862904	-0.756105	-0.805541	-0.766994	-0.842547	-0.922324	-0.731874	-0.676555	-0.840329	-0.689293	-0.704537	-0.75135	-0.782468	-0.827193	-0.62637	-0.673203	-0.751525	-0.866025	-0.710638	-0.755823	-0.749201	-0.705739	-0.79279
C21orf94	-1.74873	-1.85856	-1.76023	-1.79317	-1.80948	-1.87319	-1.79091	-1.85314	-1.77437	-1.77009	-1.68468	-1.44846	-1.40716	-1.81174	-1.82165	-1.70466	-1.75694	-1.80865	-1.87976	-1.70058	-1.81188	-1.4534	-1.84617	-1.83176	-1.64585	-1.70357	-1.75043	-1.71195	-1.87502	-1.5783	-1.78692	-1.75913	-1.83618	-1.78874	-1.69667	-1.79457	-1.69109	-1.78226	-1.83786	-1.8284	-1.68966	-1.69432	-1.70573	-1.76733	-1.86013	-1.86021	-1.6938	-1.85801	-1.89449
NLRP14	-0.860654	-0.928073	-0.880992	-0.871685	-0.959412	-1.00598	-0.874689	-0.915707	-0.8934	-0.879356	-0.74457	-0.965626	-0.904482	-0.90145	-0.710833	-0.913162	-0.850772	-0.869632	-0.71174	-0.900831	-0.934444	-0.971675	-0.749773	-0.869506	-0.891839	-0.709379	-0.850143	-0.927963	-0.893464	-0.945562	-0.960667	-0.929901	-0.935007	-0.927192	-0.8089	-0.806074	-0.91692	-0.823513	-0.910775	-1.16943	-0.880646	-0.850084	-0.797688	-0.876046	-0.894361	-0.859499	-0.697929	-0.763438	-0.940972
DGKB	-1.57314	-1.55125	-1.74178	-1.60317	-1.56803	-1.65391	-1.77308	-1.58784	-1.60182	-1.59168	-1.54699	-1.55842	-1.43229	-1.6886	-1.6468	-1.66547	-1.55728	-1.6251	-1.73565	-1.57809	-1.7211	-1.68912	-1.56248	-1.71183	-1.62729	-1.58509	-1.58228	-1.67903	-1.52355	-1.10395	-1.66569	-1.64194	-1.46361	-1.66007	-1.58983	-1.5983	-1.58197	-1.64396	-1.74795	-1.63859	-1.64876	-1.58365	-1.71233	-1.74029	-1.62003	-1.61554	-1.51547	-1.58511	-1.68439
NLRP13	-0.516317	-0.689628	-0.515734	-0.564119	-0.618907	-0.366499	-0.733255	-0.394578	-0.650014	-0.641878	-0.432148	-0.557648	-0.510795	-0.619136	-0.630837	-0.901212	-0.449876	-0.611232	-0.64446	-0.543371	-0.704805	-0.519237	-0.757769	-0.531603	-0.427594	-0.581133	-0.632785	-0.414471	-0.535012	-0.622415	-0.754867	-0.638203	-0.703379	-0.636326	-0.57118	-0.511171	-0.409094	-0.798511	-0.650944	-0.549598	-0.600865	-0.595753	-0.708095	-0.675981	-0.672507	-0.72127	-0.523026	-0.768865	-0.559398
NLRP8	-0.56639	-0.629468	-0.576774	-0.672713	-0.625228	-0.591729	-0.679371	-0.685954	-0.659246	-0.745937	-0.751028	-0.758696	-0.694035	-0.830994	-0.684453	-0.769613	-0.666486	-0.764618	-0.713914	-0.747483	-0.580858	-1.00444	-0.663061	-0.60615	-0.760889	-0.781973	-0.651883	-0.782225	-0.913602	-0.924755	-0.675885	-0.678744	-0.60937	-0.688659	-0.99015	-0.54297	-0.794447	-0.800488	-0.627387	-0.62149	-0.805192	-0.631663	-0.694868	-0.63983	-0.75534	-0.74586	-0.764459	-0.7031	-0.760812
NLRP9	-1.02536	-1.03553	-0.975189	-0.999648	-0.834006	-0.706378	-0.957394	-0.874525	-0.902243	-0.843525	-0.909192	-1.21103	-0.872685	-0.927632	-0.955915	-0.932165	-0.772054	-0.938821	-0.945044	-0.841218	-1.10654	-1.02486	-0.785414	-0.862746	-0.821749	-0.877535	-0.94177	-0.975549	-0.959801	-0.975783	-1.00557	-1.00709	-1.03157	-1.00081	-1.0295	-0.918328	-0.898693	-0.848803	-0.900722	-0.9551	-0.940961	-0.882609	-0.935748	-0.849153	-0.912825	-0.951095	-1.06546	-0.893354	-0.94013
TAS1R2	-1.0744	-1.04473	-0.959697	-1.02499	-1.09035	-1.13894	-1.03405	-0.866089	-1.10604	-1.08944	-0.873685	-1.07294	-1.25398	-0.961637	-0.971694	-1.02898	-0.674354	-1.1921	-1.04767	-1.05337	-1.09139	-0.950646	-0.867852	-0.985744	-1.01227	-1.07495	-1.11586	-1.00466	-1.02991	-1.12704	-1.14418	-1.02356	-1.12676	-1.09307	-1.10797	-0.937558	-1.03794	-0.969478	-1.10477	-1.11139	-1.00964	-0.981705	-0.946496	-0.993272	-0.961078	-1.07677	-1.08787	-1.24884	-0.969505
NLRP10	-1.42993	-1.29909	-1.34866	-1.30048	-1.18008	-1.50383	-1.46477	-1.39443	-1.40276	-1.20986	-1.42897	-1.28842	-1.55801	-1.41971	-1.328	-1.24762	-1.11044	-1.31047	-1.41653	-1.43495	-1.49439	-1.35051	-1.35791	-1.21728	-1.52366	-1.42255	-1.35935	-1.33392	-1.33867	-1.16813	-1.44615	-1.25223	-1.36824	-1.4692	-1.40678	-1.40141	-1.268	-1.33359	-1.45866	-1.2883	-1.49887	-1.22323	-1.43952	-1.4244	-1.35201	-1.3478	-1.3524	-1.38004	-1.37337
LMX1A	-1.29915	-1.44233	-1.26901	-1.39792	-1.41624	-1.69579	-1.47547	-1.26288	-1.40575	-1.32796	-1.65548	-1.24473	-1.56575	-1.487	-1.43719	-1.4139	-1.18953	-1.45497	-1.35541	-1.31573	-1.41598	-1.55099	-1.35081	-1.24253	-1.38546	-1.40722	-1.32242	-1.39221	-1.27614	-1.55972	-1.49525	-1.54185	-1.54083	-1.3799	-1.36975	-1.3158	-1.41778	-1.34861	-1.4838	-1.42506	-1.48663	-1.22964	-1.38676	-1.35681	-1.28633	-1.27119	-1.31065	-1.30276	-1.38448
CCDC125	-0.0891041	0.0672859	-0.213207	-0.377901	-0.0325825	-0.175674	0.0640796	0.0163751	-0.245592	-0.149038	-0.0952774	-0.392293	-0.279029	-0.134381	0.0210505	0.335587	-0.0774124	-0.0657188	-0.399691	0.219826	-0.0717934	0.0514202	0.111565	0.112645	0.0220422	0.146679	-0.109044	0.254829	-0.0956393	0.145483	0.25897	-0.101649	-0.160735	0.289068	0.294596	-0.221847	0.310157	-0.475228	-0.114579	-0.100281	-0.163209	0.155422	-0.147468	-0.143674	-0.358058	-0.259768	0.177734	-0.0993841	-0.186583
GPR101	-0.479489	-0.41595	-0.384103	-0.474348	-0.412158	-0.536565	-0.679744	-0.299063	-0.492532	-0.48852	-0.572517	-0.339749	-0.323951	-0.450187	-0.403105	-0.609148	-0.250039	-0.511239	-0.490284	-0.533028	-0.399801	-0.590133	-0.440756	-0.373288	-0.596966	-0.531351	-0.556636	-0.535608	-0.524322	-0.657574	-0.57176	-0.625273	-0.462134	-0.448	-0.563408	-0.40827	-0.355809	-0.248783	-0.611128	-0.341872	-0.423202	-0.560913	-0.525183	-0.498433	-0.138839	-0.188267	-0.43563	-0.409415	-0.353587
VN1R2	-1.35119	-1.15282	-1.21981	-1.30727	-1.22679	-1.43601	-1.27716	-1.24693	-1.23129	-1.26141	-1.3131	-1.39325	-1.20411	-1.18174	-1.19666	-1.23104	-1.10878	-1.3279	-1.30612	-0.976359	-1.20073	-1.10121	-1.21379	-1.13868	-1.1535	-1.29127	-1.28918	-1.28792	-1.35149	-1.19279	-1.08724	-1.32949	-1.20522	-1.19829	-1.18586	-1.22535	-1.19509	-1.24415	-1.35907	-1.24557	-1.32096	-1.1648	-1.29621	-1.2579	-1.13604	-1.31402	-1.26254	-1.14909	-1.17314
VN1R5	-1.35242	-1.29153	-1.23318	-1.40088	-1.2443	-1.49306	-1.42804	-1.34112	-1.19738	-1.20653	-1.329	-1.08003	-1.34063	-1.37124	-1.23983	-1.33819	-1.27087	-1.35426	-1.3572	-1.22664	-1.42211	-1.22593	-1.35312	-1.18936	-1.40388	-1.35923	-1.34675	-1.12358	-1.40969	-1.26073	-1.29398	-1.42023	-1.3523	-1.13519	-1.3104	-1.44393	-1.20322	-1.16666	-1.33344	-1.10207	-1.19221	-1.27782	-1.27232	-1.34672	-1.23638	-1.43191	-1.14447	-1.25836	-1.40347
TAAR8	-1.14424	-0.935537	-1.1916	-1.07977	-1.10931	-1.26211	-1.06654	-1.11962	-1.23175	-1.20838	-1.18634	-1.27863	-1.29472	-1.22063	-1.12691	-1.19963	-1.29115	-1.13745	-1.08444	-1.10481	-1.16104	-1.2559	-1.13114	-1.20277	-1.26536	-1.34797	-1.26998	-1.12285	-1.39124	-1.33609	-1.07487	-1.04645	-1.22271	-1.18582	-0.991688	-1.23152	-1.08183	-0.972293	-1.10884	-1.20567	-1.23263	-1.09149	-1.05525	-1.09112	-1.22798	-1.11213	-1.24085	-1.20428	-1.11523
TAS2R39	-1.12913	-1.32074	-1.22091	-1.0878	-1.29185	-1.38775	-1.21654	-0.996753	-1.38601	-1.10992	-1.10507	-1.01365	-1.13856	-0.941777	-1.14974	-1.10458	-1.24938	-1.33144	-1.13071	-1.17224	-1.099	-0.838941	-1.20196	-1.0572	-1.23303	-1.10872	-1.19552	-1.28396	-1.26202	-1.28369	-1.0499	-1.33822	-1.27243	-1.2995	-1.15759	-1.1748	-1.17272	-1.12946	-1.28333	-1.24779	-1.2669	-1.08127	-1.26288	-1.21302	-1.15813	-1.20088	-1.01505	-1.33312	-1.27693
TAS2R38	-0.892165	-0.869061	-0.864472	-0.797777	-0.796808	-0.800921	-1.03189	-0.681763	-0.960021	-0.90431	-0.792221	-0.747618	-0.843174	-0.696535	-0.889333	-0.651975	-0.751348	-0.934293	-0.899327	-0.867538	-0.93204	-0.876142	-0.929197	-0.691779	-0.750441	-0.861202	-0.803352	-0.870082	-0.920049	-0.744803	-0.803213	-0.91101	-0.841573	-0.849016	-0.791503	-0.69967	-0.951502	-0.708225	-0.847142	-0.749965	-0.842035	-0.79817	-0.932384	-0.91538	-0.780435	-0.797956	-0.793066	-0.796514	-0.729249
TAS2R40	-1.54065	-1.61191	-1.52235	-1.53567	-1.62306	-1.8161	-1.63998	-1.60242	-1.41821	-1.62556	-1.5251	-1.45594	-1.59985	-1.60692	-1.57959	-1.4276	-1.6203	-1.6323	-1.615	-1.55981	-1.61026	-1.54424	-1.59269	-1.5175	-1.57807	-1.55646	-1.52487	-1.5873	-1.6484	-1.70756	-1.60036	-1.66642	-1.64439	-1.51316	-1.64499	-1.51332	-1.51746	-1.54264	-1.53972	-1.57687	-1.62572	-1.58019	-1.62812	-1.58543	-1.58884	-1.62953	-1.54811	-1.58097	-1.59048
TAS2R41	-0.956465	-1.00509	-0.984233	-0.911534	-0.97144	-1.14064	-1.0394	-0.994264	-0.956965	-0.881913	-0.912025	-0.835644	-0.868523	-0.861915	-0.83535	-0.945772	-0.74232	-1.02345	-0.948076	-1.07419	-0.747236	-1.00169	-0.901427	-0.826741	-0.956793	-0.858536	-0.988899	-0.991289	-1.05622	-0.531851	-0.924816	-1.07702	-1.19241	-0.847853	-0.956482	-0.943868	-0.91242	-0.809703	-0.952001	-0.915387	-0.940372	-0.806395	-0.855284	-0.982217	-0.934338	-1.00975	-0.714716	-0.88285	-0.996757
VN1R4	-1.07285	-1.14788	-1.17382	-1.1874	-1.28602	-1.33067	-1.22393	-1.19578	-1.31074	-1.01875	-1.13031	-1.25611	-1.13586	-0.958343	-1.15945	-1.14203	-1.02061	-1.10721	-1.13683	-0.961779	-1.22748	-1.11102	-1.03521	-1.1426	-1.10367	-1.04606	-1.00879	-1.22971	-1.18056	-1.04918	-1.26131	-1.09501	-1.15351	-1.11795	-1.1013	-1.0125	-1.12724	-1.13216	-1.09135	-1.2291	-1.16521	-1.0541	-1.16141	-1.06107	-1.19967	-1.15743	-1.15873	-1.17926	-1.19221
TAS2R50	-1.39478	-1.50191	-1.26854	-1.55504	-1.34138	-1.50189	-1.49179	-1.41788	-1.54334	-1.43208	-1.53166	-1.63579	-1.53415	-1.34133	-1.51495	-1.28963	-1.54764	-1.46388	-1.48988	-1.48564	-1.46047	-1.40753	-1.52234	-1.41665	-1.3326	-1.61734	-1.49402	-1.07696	-1.44412	-1.18993	-1.45273	-1.49088	-1.49968	-1.50715	-1.46416	-1.48842	-1.28026	-1.4933	-1.55396	-1.40988	-1.51214	-1.44683	-1.44735	-1.49882	-1.41325	-1.51392	-1.23004	-1.36115	-1.58106
C12orf53	-0.382022	-0.160618	-0.284592	-0.231932	-0.279289	-0.281758	-0.404757	-0.0832659	-0.3928	-0.477209	-0.421434	-0.424058	-0.24821	-0.430863	-0.363537	-0.458892	-0.399673	-0.406629	-0.380877	-0.440308	-0.414384	-0.52286	-0.320994	-0.375529	-0.387924	-0.294475	-0.380214	-0.394011	-0.47653	-0.442428	-0.417828	-0.236105	-0.351284	-0.318861	-0.419012	-0.191587	-0.298767	-0.327516	-0.446325	-0.465113	-0.469497	-0.379734	-0.256867	-0.335862	-0.25445	-0.209905	-0.497423	-0.207629	-0.219077
IFNE	-0.970943	-1.2283	-1.07807	-0.890315	-0.939017	-1.46711	-0.849122	-1.62936	-0.863821	-1.16676	-1.06448	-1.36234	-1.29121	-1.25565	-1.01438	-0.674367	-1.14509	-0.725955	-1.01651	-0.836056	-1.29244	-0.801495	-1.04394	-0.759516	-0.410725	-1.44337	-1.11385	-1.06778	-0.562863	-0.919258	-0.858457	-1.29121	-1.3306	-0.820168	-0.642005	-1.34073	-0.809688	-0.916029	-1.12144	-0.941898	-1.14538	-0.683319	-1.06908	-0.855094	-1.16563	-1.24286	-0.866244	-1.15315	-1.02709
ND6	0.696834	0.82986	0.820131	0.951322	0.270867	0.159609	0.285221	1.07193	0.547757	0.781832	0.707284	0.371107	0.587522	0.944964	0.833542	0.571842	1.03938	0.260862	0.295956	0.326838	-0.165561	1.30745	0.285555	0.853146	0.986639	0.965701	0.362974	1.19933	0.580976	1.23043	0.728978	-0.470102	0.886425	1.1084	0.672742	0.55696	0.909031	1.03891	0.828521	0.479402	0.691776	0.581389	-0.176846	-0.233195	1.53034	0.260125	0.737071	0.734801	0.174278
SFRS12IP1	0.807597	0.885412	0.765757	0.743013	1.16513	1.07209	0.71612	1.44674	0.643147	0.565549	0.884029	0.947336	0.927241	0.892711	0.877554	1.22434	1.35407	0.940882	0.621568	1.09065	0.707185	0.936631	1.30178	1.08501	1.08317	1.08594	0.952579	1.22635	1.12956	1.14414	1.12795	0.883079	0.75948	0.87338	1.21731	0.751199	1.11219	0.728471	0.923246	1.12339	1.1265	1.04933	0.668568	0.935702	0.864994	1.06526	1.04828	0.87029	0.806075
NCRNA00095	-0.971883	-0.914451	-0.975387	-0.914807	-1.00237	-0.891817	-1.09527	-0.985216	-0.941424	-1.02086	-1.01983	-1.07157	-0.975608	-1.0369	-1.01156	-1.10408	-0.966321	-1.05613	-0.94761	-1.02348	-0.954084	-1.09974	-0.993113	-1.15385	-1.13772	-1.08824	-1.03639	-1.01416	-1.06313	-0.950249	-1.18211	-0.877284	-0.966805	-0.982142	-1.09186	-0.98246	-0.972995	-0.892051	-0.984154	-0.906226	-0.999129	-1.0931	-1.02879	-1.03565	-0.975165	-1.00521	-1.0541	-0.913644	-1.02585
INSL3	-0.241154	-0.266847	-0.289876	-0.243161	-0.255156	-0.0961571	-0.404651	-0.13786	-0.267433	-0.248655	-0.266385	-0.303337	-0.309298	-0.349738	-0.36469	-0.339385	-0.399282	-0.357601	-0.261124	-0.365566	-0.219295	-0.385727	-0.337883	-0.330518	-0.42822	-0.348843	-0.23692	-0.361246	-0.502181	-0.677806	-0.484467	-0.249075	-0.19364	-0.206244	-0.611412	-0.207875	-0.135523	-0.298629	-0.463593	-0.304585	-0.441005	-0.588087	-0.0524843	-0.343383	-0.293401	-0.30631	-0.583923	-0.274467	-0.331524
TMIE	-0.513599	-0.369595	-0.521087	-0.56574	-0.369278	-0.53725	-0.511903	-0.224346	-0.521479	-0.516089	-0.486274	-0.479159	-0.587245	-0.508854	-0.436438	-0.416254	-0.415829	-0.508642	-0.388738	-0.597654	-0.437376	-0.42076	-0.454396	-0.53286	-0.51094	-0.563198	-0.524688	-0.416934	-0.450705	-0.415596	-0.570789	-0.52721	-0.448108	-0.481526	-0.437767	-0.509404	-0.578963	-0.5119	-0.519774	-0.379458	-0.57513	-0.397147	-0.433211	-0.511636	-0.514895	-0.430897	-0.546761	-0.425001	-0.438688
MUCL1	-0.824889	-0.726414	-0.729743	-0.699338	-0.817825	-0.784889	-0.765222	-0.680545	-0.896661	-0.851328	-0.609055	-0.643784	-0.779522	-0.906477	-0.762683	-0.765838	-0.336611	-0.773943	-0.751402	-0.826985	-0.848406	-0.946763	-0.780655	-0.626684	-0.844195	-0.787433	-0.842653	-0.845735	-0.89874	-0.689092	-0.870471	-0.896556	-0.781451	-1.11219	-0.75734	-0.733336	-0.823561	-0.662066	-0.767932	-0.801818	-0.947271	-0.745059	-0.7858	-0.762157	-0.769836	-0.795934	-0.548923	-0.721303	-0.75718
ABCA13	-1.70765	-1.88035	-1.71019	-1.70913	-1.82236	-1.77997	-1.87182	-1.89761	-1.55335	-1.74764	-1.74071	-1.3902	-1.58439	-1.77099	-1.71412	-1.70473	-1.77799	-1.6602	-1.72688	-1.71927	-1.62999	-1.67858	-1.80199	-1.71372	-1.621	-1.7465	-1.70265	-1.6818	-1.60478	-1.60198	-1.7436	-1.87064	-1.74128	-1.69837	-1.59486	-1.81448	-1.65711	-1.82745	-1.68076	-1.77454	-1.61572	-1.6213	-1.85351	-1.8493	-1.809	-1.82307	-1.36084	-1.59523	-1.49093
C21orf109	-1.39983	-1.59953	-1.50003	-1.49083	-1.58935	-1.67273	-1.26244	-1.6997	-1.51225	-1.5189	-1.43561	-1.40126	-1.44151	-1.53427	-1.59729	-1.43171	-1.34316	-1.36846	-1.54788	-1.5604	-1.54167	-1.44362	-1.44017	-1.48294	-1.55954	-1.33694	-1.67939	-1.41417	-1.58332	-1.69483	-1.45588	-1.49366	-1.49037	-1.53442	-1.54038	-1.64321	-1.58814	-1.64824	-1.57532	-1.4869	-1.3718	-1.33959	-1.60927	-1.60876	-1.51641	-1.516	-1.30906	-1.47117	-1.5441
KLHL35	-0.527368	-0.567937	-0.557193	-0.465636	-0.574345	-0.439681	-0.561294	-0.597892	-0.588366	-0.565213	-0.683326	-0.789924	-0.597547	-0.586402	-0.477669	-0.457331	-0.202118	-0.575483	-0.574354	-0.511979	-0.507935	-0.475992	-0.48526	-0.672073	-0.598816	-0.66988	-0.718851	-0.627861	-0.595495	-0.717651	-0.519131	-0.623164	-0.501816	-0.565955	-0.575813	-0.453341	-0.622395	-0.69249	-0.537824	-0.667337	-0.613718	-0.675485	-0.653382	-0.576642	-0.479961	-0.621612	-0.517726	-0.455663	-0.509243
ZNF354B	-0.515082	-0.417914	-0.183386	-0.437967	-0.293104	-0.558842	-0.33348	-0.333544	-0.50231	-0.525736	-0.486283	-0.3864	-0.478483	-0.270599	-0.391865	-0.017589	-0.128971	-0.51467	-0.371911	-0.246113	-0.442047	-0.346243	-0.272804	-0.375792	-0.307218	-0.137841	-0.53561	-0.0714745	-0.148903	-0.186815	-0.107638	-0.280617	-0.277489	-0.248492	-0.220166	-0.450702	-0.352552	-0.313123	-0.452793	-0.433865	-0.468983	-0.452155	-0.429576	-0.370492	-0.500688	-0.467615	-0.173106	-0.22243	-0.495026
FLJ25694	-1.51973	-1.54165	-1.55648	-1.5844	-1.46372	-1.46309	-1.45742	-1.39371	-1.44004	-1.45319	-1.48394	-1.46703	-1.46235	-1.43152	-1.44651	-1.30154	-1.087	-1.42781	-1.52442	-1.58124	-1.47978	-1.51983	-1.54351	-1.38151	-1.49772	-1.50504	-1.47797	-1.52015	-1.48073	-1.4963	-1.41677	-1.59203	-1.3627	-1.5124	-1.33247	-1.53132	-1.53436	-1.36253	-1.51607	-1.46518	-1.47758	-1.48295	-1.46812	-1.57777	-1.38676	-1.46638	-1.65343	-1.48663	-1.45596
FSIP1	-1.46728	-1.5497	-1.63	-1.62152	-1.60595	-1.65982	-1.5107	-1.45325	-1.6368	-1.59804	-1.63433	-1.56241	-1.4289	-1.59516	-1.4921	-1.50313	-1.53569	-1.53749	-1.6419	-1.64385	-1.52587	-1.57861	-1.5085	-1.55453	-1.59189	-1.36195	-1.59207	-1.53948	-1.67525	-1.37853	-1.5433	-1.69181	-1.6038	-1.61216	-1.47129	-1.46414	-1.51228	-1.58092	-1.64809	-1.46857	-1.48765	-1.42245	-1.63377	-1.61547	-1.68081	-1.39208	-1.47897	-1.69948	-1.70181
FAM71B	-0.802493	-0.761372	-0.712738	-0.721951	-0.768656	-0.649679	-0.659274	-0.747693	-0.755408	-0.823031	-0.768936	-0.658582	-0.741451	-0.866705	-0.738508	-0.823766	-0.862637	-0.869321	-0.839195	-0.890162	-0.705647	-0.777168	-0.716577	-0.763168	-0.768563	-0.69804	-0.672713	-0.74063	-0.743583	-0.786076	-0.899276	-0.880923	-0.642164	-0.710122	-0.827349	-0.613554	-0.812138	-0.931726	-0.841531	-0.720712	-0.744391	-0.861082	-0.624873	-0.849336	-0.68521	-0.747596	-0.841912	-0.740414	-0.86264
C10orf107	-1.67317	-1.72875	-1.61155	-1.62273	-1.65255	-1.58845	-1.73711	-1.70216	-1.65715	-1.67207	-1.62631	-1.5334	-1.60222	-1.62467	-1.63895	-1.54918	-1.60274	-1.63357	-1.68978	-1.68833	-1.60782	-1.32068	-1.64895	-1.62607	-1.6049	-1.62101	-1.68079	-1.51858	-1.55649	-1.25432	-1.64748	-1.73334	-1.63053	-1.68147	-1.49707	-1.57514	-1.54178	-1.70916	-1.66331	-1.69062	-1.49708	-1.68693	-1.69687	-1.69945	-1.64003	-1.7142	-1.50347	-1.65588	-1.69665
FLJ40852	-1.03449	-0.963569	-1.13889	-1.20994	-1.07441	-1.19859	-0.940967	-0.981447	-1.10678	-0.899882	-1.01597	-1.19109	-1.20065	-1.13022	-1.02899	-1.0709	-0.651983	-0.964834	-1.03397	-1.05919	-1.054	-1.09177	-1.08252	-0.944182	-1.07185	-1.05441	-0.97859	-1.08404	-1.18938	-1.28435	-0.914544	-1.14202	-1.0536	-0.892516	-1.11564	-1.20747	-0.965918	-1.13605	-0.941739	-1.04737	-1.05723	-1.06574	-1.05335	-0.896844	-1.08941	-1.27019	-1.00128	-0.969869	-1.11465
TCTEX1D1	-1.60211	-1.73133	-1.85055	-1.63762	-1.776	-1.56832	-1.66438	-1.81131	-1.56233	-1.75017	-1.48386	-1.60896	-1.60215	-1.70582	-1.71001	-1.63425	-1.7783	-1.68904	-1.70969	-1.70433	-1.64464	-1.67504	-1.58471	-1.73829	-1.70115	-1.73956	-1.67859	-1.60167	-1.65107	-1.69728	-1.64943	-1.68399	-1.71967	-1.7256	-1.6662	-1.757	-1.63094	-1.62919	-1.65603	-1.66353	-1.68251	-1.62095	-1.6058	-1.65011	-1.76995	-1.56944	-1.62276	-1.61505	-1.67083
TMCO5A	-0.964867	-0.736761	-0.892849	-0.878124	-0.867323	-1.09468	-0.902725	-0.899622	-1.01608	-0.937316	-1.05504	-0.965673	-0.913171	-0.824519	-0.876961	-0.787952	-0.634157	-1.02124	-1.00139	-0.889755	-0.952393	-0.978081	-0.930606	-0.93404	-0.959572	-0.922488	-0.879065	-1.13947	-1.04962	-1.20349	-1.00204	-0.907469	-1.00714	-1.05041	-0.936622	-0.83064	-0.920859	-0.947244	-0.942099	-0.894503	-1.02203	-0.850579	-0.857194	-0.94714	-0.785483	-1.04499	-1.01821	-0.943232	-0.942175
TSGA13	-1.18781	-1.04083	-1.2966	-1.21484	-1.1835	-1.18835	-1.2046	-1.04617	-1.21154	-1.20019	-0.887252	-1.19575	-1.07135	-1.16538	-1.1912	-1.32355	-1.06392	-1.24425	-1.0035	-1.17032	-1.11562	-1.21613	-1.20531	-1.3236	-1.20978	-1.23867	-1.12809	-1.28526	-1.27844	-1.52597	-1.32955	-1.14538	-1.16972	-1.17871	-1.31435	-1.07422	-1.13235	-1.14258	-1.29857	-1.23578	-1.36591	-1.30937	-1.1102	-1.24001	-1.1451	-1.24683	-1.12377	-1.21504	-1.18616
C9orf163	-0.296927	-0.302275	-0.309215	-0.254785	-0.22838	-0.232026	-0.35636	-0.223589	-0.308654	-0.401241	-0.268212	-0.321809	-0.461329	-0.231176	-0.289103	-0.279055	-0.0669494	-0.380256	-0.242672	-0.345033	-0.203661	-0.4585	-0.304375	-0.311308	-0.420533	-0.322204	-0.332895	-0.3877	-0.430377	-0.469508	-0.376064	-0.393326	-0.170778	-0.319901	-0.407203	-0.391395	-0.440266	-0.346226	-0.314607	-0.310416	-0.459312	-0.400795	-0.273412	-0.326442	-0.21519	-0.26431	-0.349488	-0.230651	-0.349196
C14orf49	-1.1244	-0.95564	-0.997361	-1.13837	-0.950718	-1.05377	-0.941072	-1.00449	-1.17376	-1.11936	-1.01748	-0.965364	-1.06028	-0.94221	-1.04517	-0.913973	-1.02404	-1.03643	-0.957992	-0.950061	-1.07089	-1.16021	-1.01465	-0.816496	-0.979172	-1.04824	-0.960426	-1.07381	-0.748493	-1.0537	-1.12707	-1.05011	-1.03794	-1.0771	-0.987025	-1.08394	-1.05963	-1.03029	-1.12744	-1.07519	-1.05709	-1.03242	-1.04076	-0.963285	-0.945986	-1.04574	-1.00503	-1.01774	-0.89944
CCDC141	-1.7158	-1.74654	-1.61202	-1.73736	-1.79802	-1.91478	-1.75368	-1.9545	-1.6118	-1.71801	-1.66404	-1.50371	-1.21631	-1.57446	-1.67563	-1.55249	-1.72834	-1.74645	-1.67232	-1.62047	-1.83878	-1.63767	-1.65232	-1.8022	-1.68394	-1.68137	-1.64926	-1.68986	-1.67961	-1.29199	-1.70773	-1.68887	-1.64839	-1.67093	-1.47479	-1.67267	-1.52268	-1.79072	-1.66353	-1.7402	-1.75925	-1.6824	-1.71304	-1.7086	-1.76007	-1.65747	-1.55411	-1.79989	-1.74011
HDX	-1.46353	-1.5951	-1.52039	-1.50532	-1.41869	-1.7112	-1.57676	-1.29926	-1.5207	-1.45448	-1.55605	-1.16975	-1.17265	-1.36829	-1.42718	-1.10554	-1.47323	-1.34593	-1.50857	-1.59805	-1.43275	-1.8161	-1.42168	-1.55024	-1.45251	-1.19525	-1.51058	-1.18755	-1.40077	-1.13054	-1.35874	-1.50351	-1.52485	-1.60922	-1.38247	-1.40039	-1.42717	-1.42616	-1.34372	-1.41417	-1.44694	-1.42828	-1.56288	-1.57968	-1.53892	-1.43757	-1.22567	-1.6131	-1.51433
SYT14	-1.72839	-1.91998	-1.75645	-1.82237	-1.84049	-1.83443	-1.84913	-1.74491	-1.76934	-1.71591	-1.82566	-1.64349	-1.55417	-1.83361	-1.72964	-1.73634	-1.88479	-1.72545	-1.85824	-1.75303	-1.86649	-1.62097	-1.76532	-1.77046	-1.58478	-1.64387	-1.77803	-1.69087	-1.57346	-1.60501	-1.79294	-1.84908	-1.75479	-1.75062	-1.66701	-1.69675	-1.67655	-1.74983	-1.67237	-1.68603	-1.70869	-1.68609	-1.74942	-1.81475	-1.77826	-1.83356	-1.73794	-1.76363	-1.82607
TECTB	-0.331767	-0.366282	-0.518613	-0.434323	-0.288222	-0.432524	-0.492956	-0.174311	-0.605002	-0.46618	-0.353772	-0.684861	-0.362729	-0.518866	-0.333929	-0.499979	-0.432637	-0.503337	-0.282074	-0.330387	-0.310055	-0.542323	-0.330864	-0.314189	-0.457636	-0.366003	-0.504477	-0.512143	-0.557473	-0.552568	-0.64601	-0.32268	-0.162945	-0.432229	-0.639093	-0.293503	-0.0702202	-0.245531	-0.560195	-0.402109	-0.492836	-0.150282	-0.439629	-0.489695	-0.519495	-0.348983	-0.41342	-0.433378	-0.343152
HUS1B	-1.31871	-1.36089	-1.25112	-1.35732	-1.17654	-1.27138	-1.22715	-1.39193	-1.34759	-1.26738	-1.15406	-1.20797	-1.17128	-1.12554	-1.21402	-1.0685	-1.36162	-1.18352	-1.22524	-1.35675	-1.32817	-1.24898	-1.24845	-1.33556	-1.18803	-1.35715	-1.23105	-1.30804	-1.31415	-1.22345	-1.22197	-1.34896	-1.37868	-1.33105	-1.29117	-1.36247	-1.33404	-1.36046	-1.28772	-1.49992	-1.07285	-1.30327	-1.2857	-1.34679	-1.12346	-1.41432	-1.29657	-1.34663	-1.33301
LOC653419 /// NPB	0.00798093	0.226723	0.140876	0.0844077	0.191869	0.164435	0.0433258	0.359497	0.0333234	0.0761693	0.232521	0.115496	-0.0119925	0.124505	0.0149197	0.0624568	0.450742	-0.00771943	0.200116	0.0976056	0.152804	-0.0482102	0.091328	0.386858	-0.0479891	-0.0815973	0.267075	0.0651781	0.0480576	0.00281867	4.85e-05	-0.00487877	0.124525	0.150852	-0.029673	0.231258	0.0271618	0.174463	0.0181005	0.00208059	-0.0443855	0.093871	0.202392	0.100387	0.255983	0.191531	0.211451	0.319088	0.155335
LRRIQ3	-1.28714	-1.50143	-1.56933	-1.71325	-1.64757	-1.75113	-1.58428	-1.63095	-1.52608	-1.52271	-1.58453	-1.62824	-1.26812	-1.48989	-1.49899	-1.34387	-1.66112	-1.33763	-1.51014	-1.42311	-1.64471	-1.21202	-1.493	-1.17245	-1.2494	-1.38937	-1.46772	-1.29083	-1.39606	-1.39217	-1.33107	-1.34886	-1.52862	-1.49837	-1.39393	-1.54724	-1.47786	-1.54002	-1.53043	-1.38228	-1.57869	-1.30769	-1.714	-1.56716	-1.58004	-1.65211	-1.49625	-1.37213	-1.5631
METTL6	-0.385356	-0.469395	-0.37589	-0.238863	-0.229086	0.148559	-0.274603	-0.0709365	-0.292923	-0.0898694	-0.231699	-0.327809	-0.310254	-0.362969	-0.178476	-0.0637177	-0.423248	0.00539792	-0.0609219	-0.373326	-0.278507	-0.309777	-0.181082	-0.240579	-0.0924284	-0.422082	-0.496623	-0.00207933	-0.068537	-0.190792	-0.14332	-0.373873	-0.134524	-0.0252613	-0.171301	-0.434141	-0.0466342	-0.288548	-0.293941	-0.334587	-0.166469	-0.0883022	-0.219599	-0.280793	-0.364179	-0.271919	0.0110523	-0.284719	-0.344849
SGOL1	-0.575006	-0.568155	-0.527581	-0.725998	-0.432886	-0.557705	-0.860176	-0.411449	-0.841973	-0.691856	-0.608841	-0.689779	-0.68689	-0.563865	-0.445003	-0.495385	-0.293413	-0.621377	-0.653877	-0.70086	-0.627141	-1.00476	-0.490144	-0.335547	-0.441578	-0.533395	-0.724536	-0.505023	-0.483751	-0.472946	-0.72386	-0.99378	-0.593481	-0.398272	-0.574006	-0.67252	-0.417688	-0.607635	-0.494555	-0.679205	-0.609743	-0.544254	-0.963634	-0.490195	-0.618867	-0.552407	-0.4352	-0.586707	-0.670247
ZNF569	-1.02537	-1.12078	-1.14669	-1.08793	-0.823636	-1.0088	-1.15825	-0.876747	-0.850838	-1.07919	-1.02965	-0.910814	-0.70923	-0.927932	-1.27158	-0.466199	-1.00973	-0.982459	-0.951941	-0.771883	-1.0789	-0.761533	-1.02199	-0.997584	-0.892804	-0.959649	-1.12861	-0.435822	-0.675724	-0.686448	-0.921382	-1.06024	-1.13038	-0.970762	-0.531783	-1.13271	-0.770917	-1.006	-0.844046	-0.777197	-0.768862	-0.89661	-1.07352	-1.21719	-1.34765	-0.90326	-0.687285	-0.976221	-1.22003
ZNF791	0.96237	0.793023	0.993414	1.0933	0.670012	0.743953	1.16395	0.778911	0.931391	0.933684	1.04191	0.9726	0.754272	1.04392	1.14399	0.989782	1.20823	1.21045	1.25583	1.10716	1.11268	1.04921	0.824685	0.846243	0.908964	0.951215	1.05089	1.00321	1.00574	0.973682	1.08591	1.05887	0.859751	0.953003	1.22051	1.00215	0.967551	1.19204	0.950237	0.842794	0.791615	1.04077	0.925124	0.949342	1.2578	0.657531	0.771897	0.889897	1.00981
HTRA4	-1.36094	-1.35494	-1.23857	-1.44196	-1.26488	-1.33267	-1.43876	-1.31232	-1.255	-1.36176	-1.28337	-1.32631	-1.45179	-1.22493	-1.27552	-1.13854	-0.974353	-1.36566	-1.32857	-1.23912	-1.42104	-1.1416	-1.35267	-1.22169	-1.09247	-1.40951	-1.44456	-1.23998	-1.29636	-1.12364	-1.06258	-1.42626	-1.15411	-1.16039	-1.31714	-1.23592	-1.19182	-1.31646	-1.3417	-1.16986	-1.35309	-1.25876	-1.48392	-1.4447	-1.40635	-1.4081	-1.35304	-1.32002	-1.48027
MGC16075	-1.3888	-1.11144	-1.3117	-1.49332	-1.44138	-1.24668	-1.45072	-1.26902	-1.48039	-1.40217	-1.2486	-1.50605	-1.44807	-1.40947	-1.42517	-1.50588	-1.43038	-1.52182	-1.58068	-1.46626	-1.66539	-1.3668	-1.49914	-1.39952	-1.33803	-1.02522	-1.59679	-1.39653	-1.42452	-1.30719	-1.19149	-1.47471	-1.58047	-1.59929	-1.38622	-1.62524	-1.1644	-1.52741	-1.43994	-1.63483	-1.27749	-0.541278	-1.6346	-1.49762	-1.33357	-1.30549	-1.49459	-1.33422	-1.1162
C4orf39	-1.41905	-1.33683	-1.30289	-1.31324	-1.2972	-1.34668	-1.42309	-1.43841	-1.4115	-1.43695	-1.51934	-1.37436	-1.27675	-1.36356	-1.49749	-1.31565	-1.59602	-1.25428	-1.26966	-1.48586	-1.30845	-1.26654	-1.35544	-1.3001	-1.40311	-1.52042	-1.25764	-1.34015	-1.42205	-1.24995	-1.43386	-1.40156	-1.50731	-1.31621	-1.09515	-1.23479	-1.32269	-1.01178	-1.25626	-1.28485	-1.37777	-1.46241	-1.37074	-1.36902	-1.29329	-1.27242	-1.20997	-1.29976	-1.19451
RHEBL1	-0.360242	-0.113876	-0.258221	-0.249131	-0.231324	-0.169228	-0.41183	-0.331185	-0.333613	-0.276542	-0.113613	-0.174649	-0.168825	-0.174564	-0.408976	-0.32287	-0.0265086	-0.31046	-0.199075	-0.423593	-0.215709	-0.368902	-0.30367	-0.294327	-0.371961	-0.379913	-0.272196	-0.268185	-0.31437	-0.261027	-0.257257	-0.293386	-0.299809	-0.177877	-0.441195	-0.171467	-0.269813	-0.061943	-0.303407	-0.0368438	-0.260302	-0.240144	-0.336061	-0.248516	-0.218212	-0.315636	-0.18385	-0.244422	-0.292415
C16orf14	1.60257	1.5278	1.24054	1.27884	1.40656	1.80166	1.43241	1.07405	1.32027	1.39342	1.4745	1.2882	1.22628	1.3852	1.15046	1.22689	1.3732	1.44882	1.34646	1.09023	1.20283	1.63953	1.66427	1.06325	1.64165	1.57763	1.71805	1.40006	1.25009	1.4664	1.24929	1.4344	1.6168	0.647855	1.44345	1.62709	1.26717	1.10022	1.49592	1.32757	1.26728	1.33183	1.32609	1.47767	1.53269	1.37684	1.15383	1.19905	1.38889
ZNF548	0.240328	0.536851	0.291827	0.462887	0.513441	-0.159761	0.187184	0.615608	0.247669	0.396973	0.176067	0.206805	0.105542	0.135761	0.323431	0.275056	0.00235005	0.453828	0.598597	0.410217	0.516247	0.12278	0.237683	0.315595	0.228635	0.069043	0.324767	0.302735	0.177638	0.139367	0.165249	0.176838	0.26764	0.644829	0.272617	0.416101	0.297678	0.572078	0.363813	0.309492	0.12214	0.333316	0.196248	0.311474	0.419022	0.382113	0.258006	0.291574	0.474257
FAM123A	-0.541889	-0.515125	-0.518629	-0.694894	-0.652701	-0.579228	-0.691399	-0.590051	-0.550852	-0.624884	-0.488079	-0.582337	-0.568259	-0.629956	-0.64877	-0.610591	-0.519346	-0.651778	-0.573195	-0.466477	-0.545815	-0.572959	-0.60711	-0.609336	-0.611731	-0.668817	-0.57357	-0.668576	-0.690307	-0.657417	-0.72785	-0.548517	-0.665778	-0.637936	-0.685664	-0.603337	-0.669214	-0.599916	-0.640523	-0.650377	-0.712213	-0.528564	-0.580127	-0.662522	-0.631065	-0.567431	-0.750231	-0.719363	-0.594888
RNF152	-0.98904	-0.993186	-1.23463	-0.981429	-0.895802	-0.848554	-1.33335	-1.24834	-0.942981	-1.22005	-0.926102	-1.14477	-0.878914	-0.864128	-0.919301	-1.00745	-0.727494	-1.28756	-1.09067	-1.29187	-1.13132	-1.11813	-0.649964	-1.25322	-1.00727	-1.10475	-1.16191	-0.872887	-1.10388	-0.910915	-1.0406	-1.13269	-1.33006	-1.28895	-0.916899	-1.03408	-0.712363	-1.35212	-0.964086	-1.10141	-1.12725	-0.833743	-0.92892	-1.09875	-1.12874	-0.865322	-0.931282	-1.20435	-1.20953
B4GALNT3	-0.24591	0.0359301	-0.175206	-0.167552	-0.175835	-0.170422	-0.196757	0.119723	-0.281123	-0.130686	-0.179609	-0.226935	-0.211062	-0.0273161	-0.105192	-0.24562	-0.29603	-0.247844	-0.143148	-0.0328327	-0.114213	-0.246684	-0.259835	-0.318136	-0.189806	-0.177288	-0.0778363	-0.295381	-0.253933	-0.268807	-0.400737	-0.105467	-0.169154	-0.227571	-0.328729	-0.0245869	-0.230097	-0.212383	-0.389552	-0.20199	-0.300783	-0.173001	-0.163594	-0.131847	-0.0954146	-0.0226711	-0.219638	-0.0369463	-0.103605
LRRC43	0.679757	0.88952	0.775341	0.816098	0.808415	0.931317	0.66163	0.830522	0.533989	0.669959	0.732604	0.543955	0.640765	0.640193	0.779871	0.531124	0.814866	0.662399	0.838271	0.693891	0.791252	0.524942	0.688068	0.679522	0.435051	0.642061	0.793553	0.504306	0.401524	0.464679	0.456254	0.664306	0.776478	0.750327	0.402656	0.758083	0.64734	0.640361	0.552796	0.473581	0.482205	0.412377	0.861682	0.667272	0.732666	0.744379	0.373346	0.854878	0.888071
C1orf211	-1.4107	-1.4736	-1.53828	-1.45902	-1.39475	-1.5092	-1.51634	-1.65365	-1.61072	-1.48118	-1.47167	-1.46482	-1.60422	-1.60895	-1.43932	-1.52543	-1.69205	-1.55698	-1.47353	-1.49527	-1.596	-1.50704	-1.55422	-1.48478	-1.35054	-1.49067	-1.46705	-1.44833	-1.50031	-1.6139	-1.46255	-1.60096	-1.4605	-1.53937	-1.56853	-1.37727	-1.50121	-1.53919	-1.37158	-1.63892	-1.52037	-1.34284	-1.60282	-1.44229	-1.24953	-1.67179	-1.40045	-1.50597	-1.41539
C12orf64	-1.5457	-1.4398	-1.62581	-1.58873	-1.49948	-1.53777	-1.49621	-1.50255	-1.51337	-1.61201	-1.41656	-1.58073	-1.25798	-1.43892	-1.50101	-1.53152	-1.6222	-1.61271	-1.43637	-1.52433	-1.5835	-1.4479	-1.38429	-1.50414	-1.36839	-1.49926	-1.54222	-1.43806	-1.40576	-1.42632	-1.576	-1.61827	-1.59907	-1.53954	-1.43509	-1.46523	-1.51781	-1.59269	-1.54992	-1.68133	-1.48185	-1.41051	-1.62212	-1.65502	-1.63911	-1.64399	-1.65779	-1.53357	-1.52977
C20orf165	-1.0362	-1.26212	-1.20587	-1.27611	-1.13631	-1.17855	-1.1958	-1.15871	-1.37024	-1.26844	-1.06299	-1.34252	-1.18073	-1.21154	-1.08081	-1.01916	-1.1606	-1.23608	-1.06146	-1.28845	-1.2507	-1.0091	-1.06246	-1.23194	-1.09371	-1.25357	-1.21582	-1.1117	-1.13249	-0.981811	-1.15527	-1.15598	-1.07171	-1.21312	-1.10919	-0.962163	-1.22175	-1.26532	-1.15528	-1.3179	-1.2938	-0.982517	-1.19788	-1.08012	-1.07517	-1.18327	-1.1884	-1.06731	-1.36377
NXNL1	0.01482	0.124214	0.138791	0.0615466	0.0958731	0.485699	0.189736	0.228073	0.0493237	0.167884	0.250985	-0.153979	-0.11751	0.224544	0.200337	0.0744616	0.630397	0.110734	0.169975	0.235929	0.0679561	0.327824	0.100166	0.157082	0.0430964	0.220334	0.137953	0.0963516	-0.0684125	0.14658	0.0753324	0.0917126	0.173623	-0.0600663	-0.0118863	0.324348	-0.0935606	0.0117537	-0.0236855	0.086254	0.111761	0.024715	0.241028	0.0565992	0.0673708	0.160765	-0.0947107	0.0995319	0.0522454
C9orf70	-0.707421	-0.467668	-0.573129	-0.260945	-0.508872	-0.482423	-0.543247	-0.555442	-0.70612	-0.668042	-0.738329	-0.657667	-0.752289	-0.723007	-0.591432	-0.586963	-0.666128	-0.71136	-0.246831	-0.714594	-0.539997	-0.823188	-0.552894	-0.631513	-0.702264	-0.488529	-0.61913	-0.771923	-0.751921	-0.776831	-0.688627	-0.587169	-0.428445	-0.538201	-0.729368	-0.46736	-0.614632	-0.666924	-0.679481	-0.585496	-0.699356	-0.484341	-0.714073	-0.621705	-0.366774	-0.27958	-0.584424	-0.368581	-0.63053
KLHL32	-1.23541	-1.45032	-1.34001	-1.3492	-0.989878	-1.57894	-1.47052	-1.58804	-1.47812	-1.55523	-1.42142	-1.63326	-1.14122	-1.00906	-0.974057	-1.19172	-1.58667	-1.09779	-1.38371	-0.802669	-1.21644	-1.325	-1.25542	-1.39649	-0.669956	-1.29092	-1.53104	-1.24558	-1.25745	-1.01932	-1.02958	-1.26073	-1.48159	-1.27431	-0.951767	-1.48956	-0.896348	-1.65418	-1.08079	-1.35855	-0.576682	-0.875941	-1.67831	-1.34721	-1.56228	-1.35146	-0.280041	-0.999645	-1.41542
SLAMF9	-0.660785	-0.587209	-0.637782	-0.669343	-0.791619	-0.708738	-0.714044	-0.593302	-0.738962	-0.754148	-0.643731	-0.626013	-0.514805	-0.706719	-0.749432	-0.645311	-0.548348	-0.725829	-0.720591	-0.681728	-0.792287	-0.566241	-0.692454	-0.738491	-0.734174	-0.773428	-0.685801	-0.739051	-0.822055	-0.716386	-0.746223	-0.674763	-0.637399	-0.725065	-0.691661	-0.592366	-0.687881	-0.651244	-0.680259	-0.708226	-0.762465	-0.585363	-0.626069	-0.579518	-0.656278	-0.643184	-0.767445	-0.723107	-0.729577
FLJ31715	-0.953112	-0.698841	-0.777031	-0.835116	-0.710782	-1.00231	-0.980883	-0.928058	-0.647571	-0.864289	-1.00644	-0.869468	-0.742293	-1.13938	-0.878562	-0.929998	-0.971999	-0.946208	-0.726124	-0.975297	-0.747038	-1.32366	-0.855619	-0.856942	-1.04653	-1.24976	-0.990903	-1.05055	-0.870522	-0.932216	-1.0208	-0.938511	-0.767289	-0.726541	-0.924173	-0.677828	-0.723846	-0.853523	-0.871911	-0.900445	-0.99078	-0.804271	-0.828023	-0.91581	-0.980883	-0.813955	-0.945193	-0.842782	-0.772187
WBSCR27	-0.60896	-0.463627	-0.230501	-0.241564	-0.380617	0.00122189	-0.232473	-0.614546	-0.275514	-0.178183	-0.219579	-0.355606	-0.431837	-0.657775	-0.193646	-0.491221	-0.537548	-0.310468	-0.39122	-0.47649	-0.262322	-0.251722	-0.326499	-0.409175	-0.392048	-0.216324	-0.223565	-0.250787	-0.373394	-0.410339	-0.501765	-0.123775	-0.285892	-0.280462	-0.31813	-0.0883645	-0.396619	-0.474324	-0.242254	-0.385873	-0.52245	-0.365378	-0.401688	-0.358354	-0.452986	-0.39954	-0.525307	0.0012053	-0.552881
MGC23270	-0.0173792	0.0813957	0.0177189	0.0356828	0.100454	0.231614	-0.0945714	0.187182	0.0105036	-0.0437061	-0.0843918	0.0410266	0.0559158	-0.045947	0.0217696	-0.172453	0.233253	-0.0517654	0.122934	-0.0590782	0.0355644	-0.0726876	0.0106389	-0.107174	-0.0369997	-0.116827	-0.0975541	-0.073339	-0.00878528	-0.193543	-0.144228	-0.021092	0.0194528	0.0481663	-0.126657	0.0521455	0.0680237	-0.0589128	0.000212028	-0.118548	-0.105578	-0.0621019	0.00849025	-0.000815809	0.0297626	-0.0133001	-0.0845156	-0.0355241	-0.00543935
RASGEF1B	-0.148055	-0.127298	-0.0235328	-0.188587	0.0191439	-0.0182515	0.000312798	-0.110737	0.194947	0.318696	-0.326632	-0.351422	-0.0410385	-0.143322	-0.253579	0.0808507	-0.0119	-0.0746053	-0.0132994	-0.0185243	0.132256	0.121346	0.230256	0.0808519	-0.069047	-0.512353	-0.125019	-0.132227	0.287736	-0.23747	-0.283534	-0.255095	0.138283	0.399149	-0.223869	-0.169496	0.226352	-0.0439018	-0.209498	0.0545232	0.141089	0.249739	0.122262	-0.188826	-0.298736	-0.146574	0.0694105	-0.13681	0.000374044
C11orf45	-1.63085	-1.53243	-1.37032	-1.3109	-1.45469	-1.57988	-1.39089	-1.32677	-1.5146	-1.49798	-1.38624	-1.37687	-1.62989	-1.58995	-1.48314	-1.55916	-1.21422	-1.36606	-1.55625	-1.38637	-1.52809	-1.42095	-1.56912	-1.50567	-1.50231	-1.57285	-1.41483	-1.61351	-1.3082	-1.01983	-1.49607	-1.21019	-1.5352	-1.39639	-1.35971	-1.31509	-1.56401	-1.4072	-1.36473	-1.44852	-1.4304	-1.44309	-1.45882	-1.52244	-1.45769	-1.49411	-1.34928	-1.50973	-1.50643
STOML3	-1.21861	-1.24662	-1.29288	-1.1776	-1.20667	-1.32291	-1.27798	-1.22169	-1.30585	-1.28446	-1.20314	-1.11687	-1.17944	-1.13727	-1.23096	-1.19807	-1.09642	-1.27983	-1.22737	-1.16914	-1.25618	-1.0713	-1.23945	-1.18404	-1.18003	-1.23755	-1.34853	-1.20833	-1.07824	-1.12421	-1.11302	-1.30264	-1.28345	-1.24892	-1.1781	-1.1429	-1.20462	-1.24768	-1.11826	-1.23905	-1.34534	-1.23905	-1.29166	-1.27251	-1.25269	-1.29964	-1.21582	-1.24985	-1.25453
FLJ30594	-1.17267	-1.30831	-1.33304	-1.28465	-1.27653	-1.26584	-1.53833	-0.952336	-1.34656	-1.28173	-1.29129	-1.40335	-1.73225	-1.27636	-1.34866	-1.26465	-1.29889	-1.29694	-1.36117	-1.09513	-1.31829	-1.3838	-1.00889	-1.41773	-1.20247	-1.24806	-1.34117	-1.07107	-1.41582	-1.46101	-1.33362	-1.33601	-1.42184	-1.46885	-1.29792	-1.23162	-1.36517	-1.08143	-1.36135	-1.06384	-1.24867	-1.2516	-1.34099	-1.39846	-1.11821	-1.10551	-1.27353	-1.26262	-1.2695
SOX3	-0.905416	-1.02302	-1.08416	-0.889224	-0.911043	-1.0091	-0.895942	-0.830964	-0.906143	-0.867476	-1.04646	-0.734436	-0.855471	-0.925009	-1.00676	-0.951815	-1.05974	-1.01235	-0.922731	-1.15838	-0.941241	-0.900567	-1.00997	-0.970093	-0.909544	-1.17663	-0.830197	-0.99538	-0.956038	-1.02216	-1.18745	-0.978927	-0.988751	-1.04419	-1.16892	-0.883811	-1.04227	-0.85445	-0.904318	-0.974517	-0.8164	-0.894214	-1.00013	-1.01745	-0.965164	-0.944773	-0.835008	-1.07511	-0.961141
C17orf46	0.332695	0.568772	0.46866	0.478993	0.777578	0.534709	0.269169	0.610636	0.232034	0.329693	0.42914	0.257905	0.266846	0.250738	0.418247	0.258923	0.426342	0.378406	0.568707	0.478757	0.454835	0.0895081	0.428768	0.438603	0.171201	0.401383	0.406892	0.297341	0.157104	0.275959	0.120151	0.318407	0.459584	0.500522	0.19963	0.519759	0.397052	0.380704	0.286559	0.409262	0.184095	0.255386	0.492844	0.396488	0.412578	0.434579	0.223028	0.478935	0.492208
C3orf49	-0.833714	-0.699527	-0.695269	-0.750358	-0.785105	-0.819485	-0.810342	-0.596751	-0.796123	-0.866354	-0.606452	-1.00518	-0.61197	-0.854806	-0.764738	-0.60858	-0.81883	-0.720101	-0.635474	-0.66875	-0.732681	-0.691317	-0.807862	-0.758706	-0.777929	-0.696419	-0.862697	-0.757281	-0.679037	-0.790298	-0.716898	-0.833832	-0.786387	-0.540419	-0.803556	-0.552876	-0.64895	-0.881956	-0.731248	-0.624451	-0.901077	-0.799783	-0.754762	-0.795722	-0.719218	-0.781811	-0.779563	-0.709253	-0.742179
NKX2-3	0.444463	0.431024	0.776812	0.669987	0.0720631	0.86747	0.786502	0.375894	0.779112	0.938544	0.14736	0.46456	0.381254	0.6279	-0.50369	-0.0691876	-0.48197	0.489734	0.574845	0.165162	0.659336	-0.0174383	-0.13782	-0.0456522	0.1279	0.0684658	0.70564	-0.152721	-0.0423357	0.197271	0.470291	0.764518	0.334268	-0.330797	0.505132	-0.439972	0.295023	0.522743	0.856887	0.691509	0.509234	-0.191992	0.657919	0.492971	0.695761	0.595045	0.141856	0.570504	0.65811
C9orf71	0.581655	0.336951	0.472101	0.313194	0.579903	-0.0767653	0.0164305	-0.859707	0.300212	0.90094	-0.131537	0.655216	0.357321	0.0679827	0.175104	0.779279	0.0392376	0.284491	0.792504	-0.131821	0.429261	0.838825	0.486879	-1.03053	-1.11001	-1.02596	0.800641	0.519396	0.499936	0.261369	0.341116	0.245042	0.293671	-1.03885	0.480511	0.692479	0.134539	-1.05572	0.417351	0.227314	0.120182	1.29502	0.48652	0.654624	0.725414	-0.244343	-0.0257778	-0.303381	0.600962
MGC14436	-1.41939	-1.31728	-1.34536	-1.32771	-1.24814	-0.940873	-1.49923	-1.27843	-1.35499	-1.18992	-1.3676	-1.09949	-1.19949	-1.2601	-1.30632	-1.32404	-1.32131	-1.37563	-1.31157	-1.32482	-1.28075	-1.22779	-1.38339	-1.49361	-1.36759	-1.24538	-1.29171	-1.27605	-1.28476	-1.17171	-1.35192	-1.45748	-1.12924	-1.26291	-1.45251	-1.23214	-1.30493	-1.33511	-1.25343	-1.29942	-1.24991	-1.23045	-1.41414	-1.36117	-1.33769	-1.28432	-1.21158	-1.43829	-1.45541
LOC170082	-0.651203	-0.597745	-0.752851	-0.700032	-0.491796	-0.538149	-0.64084	-0.630829	-0.360814	-0.586599	-0.417691	-0.804718	-0.71316	-0.560457	-0.572476	-0.316565	-0.567388	-0.460706	-0.526169	-0.481208	-0.314923	-0.391733	-0.628044	-0.540142	-0.661353	-0.497823	-0.706676	-0.311157	-0.481896	-0.4306	-0.23033	-0.531673	-0.77789	-0.692132	-0.411978	-0.248816	-0.551545	-0.519141	-0.56787	-0.462185	-0.652378	-0.396791	-0.565759	-0.494928	-0.848596	-0.582678	-0.359396	-0.459464	-0.67024
RTP1	-1.58492	-1.50962	-1.50249	-1.64465	-1.68746	-1.84904	-1.61416	-1.59512	-1.48211	-1.47958	-1.6656	-1.67824	-1.55036	-1.60713	-1.57955	-1.52102	-1.51782	-1.57907	-1.59503	-1.56115	-1.57047	-1.52979	-1.58899	-1.40668	-1.4381	-1.49994	-1.57259	-1.47638	-1.55792	-1.52311	-1.58382	-1.68923	-1.48611	-1.55842	-1.58159	-1.67095	-1.53164	-1.58245	-1.58453	-1.6806	-1.71208	-1.57472	-1.55219	-1.64122	-1.6512	-1.66582	-1.59437	-1.57135	-1.55183
C16orf11	0.00468671	0.0325624	-0.160429	-0.0448479	-0.111914	-0.00983812	0.0754358	0.106157	-0.167834	-0.0807566	-0.166866	-0.00812633	-0.113188	-0.147429	-0.0266615	-0.143471	0.0568116	-0.110972	0.0111244	-0.032356	-0.085725	0.0309308	-0.0624982	-0.142432	-0.0348764	-0.0314116	-0.138586	-0.0351431	-0.118069	-0.254363	-0.144572	-0.0512627	0.00789278	0.1167	-0.219531	-0.106459	-0.079747	-0.197657	-0.16773	-0.243347	-0.0591038	-0.145223	-0.119203	-0.144565	-0.0597314	-0.075841	-0.168364	0.0161372	-0.024253
FAM55A	0.374593	0.330175	0.502774	0.436999	0.751813	-0.271687	-0.00596641	2.10566	0.331077	0.309867	0.472723	0.124715	0.484969	0.472273	1.39306	0.552708	-0.0218522	0.75085	0.567435	0.819842	0.578821	0.164721	0.419443	0.382059	0.424413	1.64023	0.412871	0.29518	0.51409	0.556964	0.501046	0.317927	0.322158	0.536181	0.687397	0.585069	0.352467	0.146897	0.57923	0.518164	0.409492	1.02183	0.491674	0.558555	0.342313	0.0914636	0.338667	0.5329	0.691763
APOBEC3D	-0.589327	-0.434605	-0.440425	-0.560468	-0.362644	-0.400376	-0.505583	-0.378299	-0.528532	-0.540968	-0.533796	-0.60293	-0.37854	-0.479574	-0.406711	-0.397703	-0.3785	-0.615145	-0.52675	-0.564935	-0.313474	-0.465702	-0.326994	-0.482167	-0.544674	-0.548336	-0.450349	-0.476046	-0.429077	-0.436443	-0.525516	-0.459264	-0.406743	-0.4455	-0.480403	-0.316248	-0.516348	-0.550501	-0.527882	-0.55435	-0.508597	-0.545875	-0.538775	-0.484318	-0.46467	-0.537838	-0.504447	-0.510456	-0.453817
C21orf93	-0.36533	-0.295568	-0.333517	-0.233548	-0.205647	-0.378595	-0.442769	-0.320168	-0.395541	-0.366213	-0.150235	-0.368947	-0.625654	-0.25479	-0.333915	-0.373008	-0.26623	-0.286074	-0.221226	-0.415822	-0.314275	-0.32421	-0.333009	-0.19307	-0.385659	-0.194733	-0.364547	-0.395545	-0.373376	-0.416621	-0.409246	-0.430552	-0.370481	-0.350787	-0.371724	-0.12713	-0.241526	-0.322568	-0.314221	-0.386485	-0.406285	-0.434861	-0.333297	-0.418039	-0.10564	-0.146265	-0.405564	-0.21894	-0.334034
COL29A1	-0.126121	-0.488563	0.0788104	-0.0371232	0.388098	0.0834666	0.293372	-0.43845	0.00130963	0.147091	0.163462	-0.0815554	-0.0291228	0.0153986	-0.225925	-0.249039	-0.398424	-0.105773	0.114679	-0.210195	-0.388649	-0.282397	-0.143967	0.0599139	-0.126594	-1.02057	0.215618	-0.353927	-0.0667897	-0.0467195	0.0610363	0.3366	-0.342028	-0.0115463	-0.176364	-0.379573	-0.379951	-0.109938	-0.167121	0.717983	-0.168702	-0.395867	-0.114366	0.141096	0.0165536	0.0218684	0.574872	-0.26059	0.443332
PGAM5	-0.597011	-0.422096	-0.608083	-0.591331	-0.59209	-0.450235	-0.598471	-0.336289	-0.534786	-0.550427	-0.61735	-0.459114	-0.558158	-0.589997	-0.58129	-0.546631	-0.625048	-0.530761	-0.505905	-0.515243	-0.595152	-0.642736	-0.400666	-0.399615	-0.53729	-0.603032	-0.418308	-0.492656	-0.622597	-0.310764	-0.600053	-0.595732	-0.399934	-0.558278	-0.510921	-0.428457	-0.427091	-0.449832	-0.558397	-0.580384	-0.540568	-0.63031	-0.543916	-0.521146	-0.44742	-0.477846	-0.520606	-0.414912	-0.598635
C4orf45	-1.64599	-1.60582	-1.74329	-1.60504	-1.54856	-1.7068	-1.60814	-1.62801	-1.66358	-1.62805	-1.51047	-1.36354	-1.54289	-1.67651	-1.63794	-1.58181	-1.32286	-1.71474	-1.76331	-1.58975	-1.6145	-1.50063	-1.46284	-1.63708	-1.54102	-1.68141	-1.62973	-1.6274	-1.60894	-1.54211	-1.65209	-1.43296	-1.58274	-1.52568	-1.64974	-1.66706	-1.54938	-1.70516	-1.64735	-1.51931	-1.54741	-1.68741	-1.64308	-1.60867	-1.65823	-1.6633	-1.54011	-1.56219	-1.59335
CCDC149	-0.18121	-0.182938	-0.242293	-0.182759	-0.190533	-0.331701	-0.267413	-0.257291	-0.248749	-0.174905	-0.495044	-0.22361	-0.322596	-0.219088	-0.308315	-0.187235	-0.105864	-0.303866	-0.255144	-0.16683	-0.161913	-0.106195	-0.215173	-0.246066	-0.34679	-0.0404621	-0.155796	-0.230394	-0.247446	-0.0876142	-0.352536	-0.307219	-0.120907	-0.105188	-0.221157	-0.170866	-0.0434398	-0.400098	-0.223383	-0.202004	-0.391538	-0.18189	-0.103156	-0.052506	-0.259892	-0.230676	-0.223062	0.00692001	-0.139102
BEND2	-1.52016	-1.5115	-1.58914	-1.54187	-1.62636	-1.37643	-1.61566	-1.58701	-1.60492	-1.61558	-1.64856	-1.55482	-1.56789	-1.60282	-1.4905	-1.60789	-1.38793	-1.50708	-1.61386	-1.54873	-1.54365	-1.52756	-1.60267	-1.51678	-1.64744	-1.56624	-1.54202	-1.57313	-1.55423	-1.72322	-1.59029	-1.61577	-1.6613	-1.63297	-1.41776	-1.44289	-1.52006	-1.68575	-1.57484	-1.63751	-1.51631	-1.63163	-1.59822	-1.58374	-1.65008	-1.61284	-1.59825	-1.52125	-1.6098
C10orf67	-0.12474	-0.129798	-0.092515	-0.192163	-0.178737	-0.146677	-0.241159	0.00317205	-0.252072	-0.222614	-0.159836	-0.295286	-0.363541	-0.290776	-0.270189	0.0152871	-0.0296492	-0.210712	-0.300873	-0.173981	-0.365038	-0.163124	-0.195439	-0.0858838	-0.136672	-0.200564	-0.217298	-0.158842	-0.235534	-0.217006	-0.24001	-0.170936	-0.0232526	-0.0554178	-0.198897	0.0800202	-0.0979297	-0.258805	-0.148134	-0.283177	-0.32092	-0.103679	-0.175524	-0.241336	-0.234248	-0.249291	-0.295871	-0.150398	-0.172034
SPERT	-0.820392	-0.75408	-0.895042	-0.804935	-0.947439	-0.689038	-0.830986	-1.01976	-0.809306	-0.935671	-0.649211	-0.974884	-0.780022	-0.716221	-0.960683	-0.797915	-0.777692	-0.941364	-0.980187	-0.959622	-0.940887	-1.04074	-0.670603	-0.787652	-0.990458	-0.91142	-0.787773	-0.935677	-0.924287	-1.08591	-0.975775	-0.867991	-0.804971	-0.871831	-0.981582	-0.764731	-0.885908	-0.809302	-0.801281	-0.776937	-1.02976	-0.815331	-0.704526	-0.937873	-0.60128	-0.911631	-0.842871	-0.763444	-0.918587
CCDC26	-1.58036	-1.52772	-1.44318	-1.57383	-1.45753	-1.63185	-1.52692	-1.52296	-1.41736	-1.55595	-1.46541	-1.44736	-1.40184	-1.51161	-1.51264	-1.48125	-1.65869	-1.4128	-1.49175	-1.46106	-1.40368	-1.41692	-1.46628	-1.36736	-1.45841	-1.42697	-1.53673	-1.39697	-1.4237	-1.28552	-1.33301	-1.48284	-1.44624	-1.49147	-1.36052	-1.62685	-1.40722	-1.53847	-1.47361	-1.3193	-1.49961	-1.34045	-1.53525	-1.52275	-1.61544	-1.56223	-1.42725	-1.58054	-1.50466
SPIC	-1.73264	-1.8547	-1.78073	-1.76025	-1.7144	-1.8063	-1.76351	-1.52501	-1.62465	-1.75453	-1.70616	-1.60721	-1.67127	-1.82105	-1.65975	-1.61065	-1.73426	-1.73315	-1.7503	-1.58079	-1.82968	-1.72855	-1.72578	-1.73347	-1.71708	-1.75585	-1.81492	-1.68295	-1.70184	-1.7311	-1.75172	-1.86306	-1.80385	-1.73587	-1.72029	-1.79402	-1.70761	-1.64604	-1.68164	-1.82016	-1.79839	-1.76143	-1.81865	-1.75088	-1.83741	-1.8941	-1.77127	-1.86219	-1.85205
P2RY10	-0.0640099	-0.534378	-0.24529	-0.0859867	-0.178416	-0.119915	-0.255141	0.268224	-0.151648	-0.244397	-0.490945	0.0904425	-0.279184	0.079416	-0.100464	-0.0996059	-0.165356	0.222008	0.166202	-0.150645	0.160177	0.00263626	-0.228309	-0.0308027	-0.479506	-0.324465	-0.443778	0.516675	0.153659	-0.201605	-0.034997	-0.416022	-0.234787	-0.26403	-0.393097	-0.452877	-0.50214	0.529127	-0.202233	-0.220191	-0.187129	0.137193	-0.4291	-0.143072	-0.39254	-0.341686	0.127722	-0.170648	-0.132056
IGSF22	-0.188725	-0.231096	-0.241205	-0.182492	-0.258565	0.0774676	-0.167284	-0.165343	-0.264261	-0.220052	-0.239499	-0.322819	-0.270136	-0.146059	-0.273616	-0.159076	-0.356013	-0.212133	-0.0358433	-0.0697185	-0.100051	-0.151998	-0.201327	-0.154749	-0.109944	-0.230758	-0.174611	-0.237942	-0.231488	-0.365517	-0.378626	-0.0788173	-0.184993	-0.153701	-0.280026	-0.243456	-0.238692	-0.424452	-0.265017	-0.246494	-0.261191	-0.347088	-0.214039	-0.0911692	-0.40913	0.0250939	-0.104655	-0.141802	-0.115727
ZBTB3	0.147039	0.0635799	0.193503	0.123889	-0.067384	0.261064	0.0358645	-0.290451	0.0660525	0.100206	-0.00270532	0.07808	0.209672	0.114466	-0.0175344	-0.0325383	0.263712	-0.125348	-0.329377	0.053903	-0.00993982	0.0723272	0.178565	0.00687822	0.145457	0.073491	0.0775962	-0.0615225	0.0166221	0.204928	0.0912272	0.173728	0.229392	0.0834808	-0.0343007	0.166613	0.279133	-0.21336	0.222178	-0.0802526	0.0678771	-0.0979539	0.165906	0.101496	0.0795919	0.0942286	-0.13142	0.230003	0.0158714
DCST1	-0.779296	-0.643059	-0.483122	-0.616856	-0.45817	-0.693701	-0.726873	-0.718846	-0.754665	-0.561544	-0.615515	-0.621299	-0.729253	-0.607706	-0.595638	-0.634406	-0.560681	-0.718803	-0.525309	-0.670773	-0.430433	-0.714436	-0.583602	-0.488213	-0.774009	-0.648064	-0.665787	-0.611305	-0.688438	-0.760803	-0.854951	-0.667991	-0.658005	-0.576835	-0.654239	-0.533192	-0.669869	-0.675529	-0.60443	-0.623085	-0.67799	-0.650902	-0.560591	-0.640684	-0.77743	-0.677815	-0.859132	-0.619646	-0.797961
C19orf34	-0.390773	-0.228497	-0.335286	-0.338055	-0.171816	-0.261148	-0.47308	-0.11934	-0.479519	-0.426103	-0.259839	-0.419878	-0.465824	-0.445645	-0.257241	-0.35915	-0.10024	-0.360844	-0.185802	-0.267279	-0.23036	-0.416667	-0.275327	-0.293647	-0.42649	-0.289554	-0.350258	-0.484579	-0.410226	-0.536033	-0.460873	-0.407838	-0.424201	-0.367895	-0.447509	-0.280588	-0.380171	-0.347161	-0.343216	-0.302455	-0.387778	-0.470405	-0.424418	-0.249178	-0.292634	-0.282577	-0.318124	-0.273603	-0.228584
KLHL34	0.378175	0.0565353	0.220569	-0.0972239	-0.084719	-0.483258	0.0884549	-0.750126	0.372856	0.114694	0.0158901	0.364637	0.472659	0.121029	-0.102875	0.0667796	0.0991439	-0.155342	-0.257001	0.117765	-0.234729	0.128216	0.269493	-0.00962681	0.346311	-0.629997	0.0778341	0.214679	0.35123	0.278698	-0.0213633	0.0677875	-0.117933	-0.0499478	0.204407	0.333859	0.268765	-0.499523	0.0709129	-0.115022	0.0391494	0.307929	0.218733	0.125041	0.0598188	-0.309116	-0.0505147	0.0504699	-0.233046
ZSCAN10	-0.386753	-0.275858	-0.408685	-0.55466	-0.367573	-0.379293	-0.52068	-0.424643	-0.411541	-0.389324	-0.225608	-0.255392	-0.258432	-0.404595	-0.468724	-0.518647	-0.250519	-0.531032	-0.268956	-0.443745	-0.360131	-0.418553	-0.43115	-0.604713	-0.458775	-0.399303	-0.343645	-0.480832	-0.401709	-0.499249	-0.508244	-0.180086	-0.309572	-0.327772	-0.475293	-0.239821	-0.451051	-0.430824	-0.363726	-0.3599	-0.41585	-0.474816	-0.334215	-0.442386	-0.456216	-0.423189	-0.469031	-0.223483	-0.525506
GOT1L1	-1.31646	-1.25875	-1.39064	-1.37846	-1.24244	-1.44103	-1.39116	-1.0952	-1.4818	-1.32825	-1.43488	-1.45563	-0.993129	-1.47705	-1.25623	-1.26016	-1.32909	-1.40838	-1.32981	-1.31924	-1.21898	-0.991494	-1.27046	-1.37589	-1.28112	-1.20381	-1.41623	-1.41602	-1.25767	-1.15664	-1.42466	-1.32827	-1.26801	-1.28466	-1.33735	-1.11875	-1.29032	-1.31022	-1.48742	-1.33196	-1.4107	-1.29475	-1.38155	-1.17538	-1.31524	-1.3738	-1.25939	-1.30942	-1.43084
C10orf91	-0.894982	-0.976304	-1.06337	-0.900143	-1.04369	-1.12772	-0.996076	-1.00043	-0.968625	-1.00995	-1.11122	-1.03417	-0.949767	-0.962628	-0.947494	-0.919182	-0.891215	-1.04305	-0.958296	-1.10176	-1.05021	-0.631604	-1.07978	-0.993456	-1.08292	-0.996782	-1.03092	-0.850732	-0.980932	-1.00881	-1.02902	-0.984843	-0.897277	-0.813981	-1.12316	-0.880569	-0.848697	-0.993715	-0.933811	-1.05326	-0.97564	-0.913253	-0.919761	-1.06845	-0.822806	-1.01919	-1.09341	-1.05264	-1.11547
ZNF99	-1.79683	-1.86145	-1.85943	-1.90909	-1.77525	-1.87415	-1.8703	-2.03567	-1.79822	-1.92893	-1.81476	-1.66967	-1.8288	-1.84933	-1.7468	-1.67986	-1.7093	-1.77616	-1.88884	-1.74563	-1.88538	-1.4091	-1.91875	-1.71576	-1.76308	-1.79501	-1.79984	-1.77657	-1.75024	-1.88327	-1.59877	-1.88457	-1.83127	-1.8256	-1.73095	-1.72316	-1.73615	-1.88463	-1.88419	-1.76303	-1.69855	-1.80029	-1.80912	-1.91136	-1.93072	-1.99714	-1.76652	-1.83527	-1.8703
FLJ40235	-1.62288	-1.69316	-1.49175	-1.55761	-1.55276	-1.67739	-1.6107	-1.48236	-1.55616	-1.70472	-1.58989	-1.52819	-1.68092	-1.56976	-1.57003	-1.63702	-1.52381	-1.55197	-1.62037	-1.48583	-1.6588	-1.31087	-1.58477	-1.61469	-1.3968	-1.60112	-1.53192	-1.54476	-1.39425	-1.4871	-1.66029	-1.70945	-1.55941	-1.57217	-1.6343	-1.5409	-1.51708	-1.53765	-1.58713	-1.51698	-1.52161	-1.5769	-1.63403	-1.53548	-1.62338	-1.62941	-1.52031	-1.58112	-1.60685
LDHAL6A	-1.64685	-1.54893	-1.64898	-1.50051	-1.65443	-1.71787	-1.59526	-1.48506	-1.53037	-1.64459	-1.67315	-1.47145	-1.53819	-1.55964	-1.62298	-1.52249	-1.77601	-1.5819	-1.5877	-1.62662	-1.67068	-1.63205	-1.47413	-1.50855	-1.47623	-1.51587	-1.48709	-1.58453	-1.55781	-1.36518	-1.59395	-1.72608	-1.59384	-1.41863	-1.58338	-1.55999	-1.47175	-1.64381	-1.54188	-1.49586	-1.60111	-1.41337	-1.65907	-1.59379	-1.50476	-1.75779	-1.56185	-1.65403	-1.65856
MRGPRX2	-0.889833	-0.851486	-0.820362	-0.828447	-0.75137	-0.95247	-0.980768	-0.691374	-0.959016	-0.876718	-0.896376	-0.995471	-0.99382	-0.756981	-0.854332	-0.881332	-0.701077	-0.970614	-0.958456	-0.902657	-0.926435	-1.13458	-0.840332	-0.83745	-1.03564	-0.966379	-0.993783	-0.704659	-0.912146	-1.1502	-0.948876	-0.908684	-0.874715	-0.925057	-0.88403	-0.897854	-0.818165	-0.97966	-0.94693	-0.96678	-1.07063	-0.928653	-0.878609	-0.762052	-0.786896	-0.793086	-1.13239	-0.871777	-0.801478
NTN5	-0.557852	-0.329051	-0.620613	-0.605457	-0.551409	-0.610614	-0.56238	-0.517003	-0.74129	-0.587869	-0.39694	-0.624742	-0.721957	-0.620192	-0.603295	-0.633651	-0.657778	-0.626022	-0.586645	-0.512285	-0.620861	-0.770581	-0.545811	-0.667361	-0.703761	-0.669568	-0.44234	-0.665579	-0.639499	-0.850983	-0.78459	-0.441125	-0.539321	-0.666991	-0.751961	-0.775057	-0.699943	-0.746338	-0.644308	-0.593066	-0.599311	-0.731071	-0.512239	-0.554396	-0.496449	-0.586689	-0.670101	-0.65351	-0.634255
KLF17	-1.26242	-1.26335	-1.3101	-1.26093	-1.34551	-1.44047	-1.27149	-1.24799	-1.24539	-1.20439	-1.35588	-1.42967	-1.44008	-1.26893	-1.31111	-1.21564	-1.45679	-1.24106	-1.17537	-1.06565	-1.24864	-1.21546	-1.28055	-1.24564	-1.39936	-1.28429	-1.34449	-1.32661	-1.26613	-1.32561	-1.24161	-1.28101	-1.25785	-1.3057	-1.398	-1.2863	-1.28809	-1.19922	-1.31566	-1.30812	-1.29326	-1.2406	-1.32125	-1.20092	-1.33153	-1.2681	-1.36776	-1.37836	-1.33409
CCDC105	-0.87574	-0.67655	-0.784452	-0.797155	-0.456558	-0.839452	-0.811716	-0.766717	-0.925241	-0.839446	-0.785628	-1.08698	-0.856013	-0.780614	-0.737224	-0.665395	-0.681494	-0.819273	-0.749196	-0.727283	-0.813471	-0.956046	-0.748016	-0.770417	-1.01113	-0.612937	-0.803123	-0.701014	-0.634091	-0.90478	-0.967011	-0.71719	-0.741067	-0.919667	-0.910713	-0.758921	-0.742994	-0.819262	-0.888415	-0.727059	-0.945967	-0.714819	-0.732805	-0.85337	-0.70986	-0.745351	-0.933013	-0.697784	-0.713702
CCDC122	-1.13634	-1.16495	-1.26748	-1.0582	-1.01541	-1.66776	-1.41045	-0.858635	-1.22399	-1.22871	-1.1654	-1.34583	-1.31446	-1.29822	-0.983561	-0.598702	-1.40658	-0.918077	-1.20371	-0.933368	-1.38263	-0.872076	-1.23335	-1.0324	-1.01334	-0.91682	-1.47296	-0.594476	-0.789787	-0.701418	-0.660908	-1.47475	-1.1729	-0.999261	-0.646938	-1.3719	-1.04331	-1.37492	-1.19275	-1.13299	-1.25868	-0.790722	-1.33041	-0.955498	-1.42781	-1.24462	-1.16847	-1.26509	-1.33515
C11orf42	-1.03498	-1.09548	-1.17526	-1.1025	-1.0293	-0.779516	-1.29672	-0.989473	-1.03879	-1.03272	-0.976678	-0.867876	-1.03822	-1.0572	-1.05388	-1.33091	-0.838598	-1.15373	-1.23482	-1.10658	-1.07521	-1.20136	-1.0207	-1.17848	-1.20217	-1.19467	-1.10465	-1.11666	-1.06708	-1.04931	-1.26367	-1.25297	-1.08246	-1.07826	-1.1873	-1.17803	-1.06694	-0.888796	-1.04051	-1.12592	-1.25354	-1.10693	-1.14377	-1.22985	-1.0398	-1.13524	-1.08634	-1.06729	-1.09282
DKFZp434L192	-1.73858	-1.72288	-1.65279	-1.63873	-1.60535	-1.65001	-1.67659	-1.53832	-1.67693	-1.65398	-1.71597	-1.6916	-1.62396	-1.73718	-1.72106	-1.67578	-1.68988	-1.60905	-1.69741	-1.52805	-1.7357	-1.39321	-1.56705	-1.59139	-1.62535	-1.57109	-1.64536	-1.56808	-1.66272	-1.52651	-1.64256	-1.59504	-1.66497	-1.63675	-1.6448	-1.69884	-1.66046	-1.7767	-1.7004	-1.63984	-1.61053	-1.57958	-1.69046	-1.71833	-1.65785	-1.74714	-1.51657	-1.62023	-1.67107
ZNF486	-1.08873	-1.17969	-1.10499	-1.06403	-1.08969	-1.24424	-1.10643	-1.07387	-1.20466	-1.16259	-1.1853	-1.22006	-0.933604	-1.17751	-0.887961	-0.996892	-1.04364	-1.08886	-1.12665	-1.05521	-1.06983	-1.17023	-1.19105	-1.15305	-1.14514	-1.08131	-1.17563	-1.06362	-1.03283	-0.955527	-0.980076	-1.20365	-1.15826	-1.05765	-0.917928	-0.951478	-0.951655	-1.12558	-1.18559	-1.11001	-1.21494	-0.888776	-1.11182	-1.17869	-1.1139	-1.27054	-1.01618	-1.12986	-1.03535
FGD2	1.07238	1.19264	1.19648	1.1757	0.986796	1.56836	1.30876	1.38134	1.13255	1.17093	1.37336	1.29414	1.20727	1.24518	1.07033	0.894256	1.24489	1.24376	1.16629	1.04215	1.12328	1.02569	1.0536	1.0129	0.872306	1.00718	1.13174	1.45591	1.07966	1.13776	1.11466	1.3938	1.35253	1.03456	0.980716	1.01606	1.17723	1.43191	1.06647	1.2722	1.02721	0.851732	1.25455	1.06482	1.22592	1.21257	0.88367	1.22381	1.25392
EXDL1	-1.64893	-1.75865	-1.72213	-1.79336	-1.72968	-1.74381	-1.73568	-1.62005	-1.69771	-1.72132	-1.76816	-1.72136	-1.65601	-1.63931	-1.54373	-1.77046	-1.7205	-1.71198	-1.70051	-1.75669	-1.77738	-1.67463	-1.63991	-1.6983	-1.67062	-1.57195	-1.72591	-1.69328	-1.67899	-1.693	-1.65114	-1.83963	-1.73119	-1.72907	-1.61124	-1.57534	-1.50762	-1.77567	-1.78819	-1.76648	-1.66865	-1.67954	-1.77135	-1.84996	-1.78817	-1.78963	-1.69661	-1.82337	-1.79675
NBPF4	-0.0552975	0.0292639	0.104472	0.0527348	0.0708317	-0.107696	-0.0700926	-0.146002	0.108979	-0.0234438	0.130636	0.0441897	-0.0316351	0.0568567	0.41478	-0.147661	-0.100232	0.668127	0.103906	0.384222	-0.0458809	-0.381569	-0.0344503	0.118251	-0.118232	-0.450246	0.0210794	0.0368899	0.449153	-0.0156352	-0.116372	-0.221984	-0.00379668	-0.250404	0.35724	0.0501596	-0.0384856	-0.31361	0.163776	0.183365	-0.00271757	0.115536	0.00528141	0.200007	0.00225208	0.0655985	0.202783	0.101893	0.230564
ZNF663	-1.34121	-1.52261	-1.3628	-1.3607	-1.52112	-1.68795	-1.49491	-1.37934	-1.48871	-1.3992	-1.40355	-1.38186	-1.16653	-1.57594	-1.48912	-1.38008	-1.29524	-1.38148	-1.28366	-1.51078	-1.40105	-1.3835	-1.41355	-1.51116	-1.32616	-1.44262	-1.44085	-1.51668	-1.44754	-1.34406	-1.48595	-1.40143	-1.43455	-1.43003	-1.35962	-1.32405	-1.42447	-1.50864	-1.50144	-1.16627	-1.46884	-1.20873	-1.59324	-1.43256	-1.32527	-1.35761	-1.32791	-1.48168	-1.44294
FLJ35424	1.19576	-0.0905772	0.788948	0.637817	-1.05482	-0.0194372	0.583946	-1.25982	0.469442	0.893385	-0.442973	0.999149	0.353981	0.183935	0.618498	0.662688	1.07964	-0.216738	1.02727	1.03533	0.592109	0.994631	0.40595	0.530344	0.244637	-1.01461	-0.126159	-1.28411	1.56001	0.719765	1.33884	0.400996	0.716122	1.14535	1.00947	0.532584	1.30595	-1.63905	-1.36362	-0.123085	0.393844	0.542663	0.0345928	0.131491	0.271376	-0.320238	-1.25457	0.590935	0.547653
MGC34800	-1.02847	-0.903303	-0.85249	-0.937187	-0.743708	-0.86627	-1.00389	-0.81704	-0.820217	-0.762645	-0.821157	-0.68682	-0.578131	-0.719588	-0.895056	-0.848873	-0.459322	-0.896148	-0.891146	-0.788639	-0.91954	-0.550665	-0.779012	-0.867537	-0.974542	-0.782918	-0.774531	-0.826672	-0.924091	-0.930476	-0.799865	-0.942909	-0.862718	-0.726313	-0.838692	-0.558128	-0.794657	-0.811465	-0.766796	-0.862086	-0.909674	-0.882378	-0.995532	-0.897774	-0.728005	-0.934593	-0.781369	-0.96425	-0.889654
C10orf126	-1.76144	-1.92756	-1.96024	-1.83577	-1.72894	-1.88171	-1.81344	-1.99312	-1.82082	-1.79885	-1.83212	-1.75771	-1.28732	-1.8757	-1.83462	-1.75132	-1.87549	-1.891	-1.80205	-1.82016	-1.89408	-1.83422	-1.80764	-1.94072	-1.80984	-1.84706	-1.91732	-1.80762	-1.72275	-1.85237	-1.79491	-1.82952	-1.85846	-1.83396	-1.81789	-1.78681	-1.81484	-1.84528	-1.71615	-1.8648	-1.65536	-1.76369	-1.93313	-1.90582	-1.88571	-1.96114	-1.80449	-1.89504	-1.88267
C21orf129	0.181843	0.571894	-0.045849	0.712473	0.169454	-0.658261	0.518387	-0.303003	0.0893121	0.513278	-0.0530357	-0.107799	-0.11318	0.301968	0.188332	0.360777	-0.100984	0.390257	0.345711	0.276472	-0.111537	0.551278	-0.204529	0.314711	0.506686	-0.759887	-0.021888	0.150612	0.148981	0.217592	0.767132	0.642255	-0.0796725	0.235987	0.599636	0.397994	0.565529	0.075267	0.35791	0.602126	0.0521114	0.913358	0.391275	0.614436	0.437883	-0.434012	0.10886	-0.0594597	0.508755
C9orf62	-0.529549	-0.59101	-0.600242	-0.679781	-0.574344	-0.674648	-0.525129	-0.626028	-0.710379	-0.63699	-0.694816	-0.621396	-0.686058	-0.637638	-0.675671	-0.446275	-0.399495	-0.674842	-0.517226	-0.706028	-0.63564	-0.553822	-0.637939	-0.691359	-0.526836	-0.659712	-0.710759	-0.678515	-0.599709	-0.745398	-0.713245	-0.561332	-0.700018	-0.604957	-0.812845	-0.457003	-0.652816	-0.68888	-0.657317	-0.659371	-0.620509	-0.68983	-0.585036	-0.602352	-0.778499	-0.628449	-0.681946	-0.568853	-0.704872
SLC22A24	-1.00699	-0.742096	-0.911752	-0.868305	-0.993144	-1.04151	-0.844811	-1.07104	-1.14628	-1.13941	-0.985563	-1.12347	-1.22459	-1.006	-0.923133	-1.03322	-0.606091	-1.12595	-0.907879	-1.05198	-1.258	-1.2924	-0.909414	-0.974356	-1.23918	-0.975231	-1.01378	-1.3496	-0.988374	-1.09644	-1.18022	-1.19128	-0.991729	-1.15692	-1.04132	-0.855714	-1.00353	-1.24594	-1.06084	-1.00772	-1.22145	-1.01351	-0.848012	-0.980468	-1.01015	-1.08521	-1.1814	-0.94108	-1.07019
FMO9P	-1.59881	-1.59195	-1.63171	-1.55931	-1.62351	-1.51474	-1.54376	-1.54722	-1.53262	-1.54189	-1.56402	-1.36112	-1.65482	-1.58924	-1.54378	-1.46259	-1.46374	-1.66027	-1.4742	-1.63284	-1.45742	-1.48196	-1.56532	-1.61405	-1.42922	-1.47266	-1.52162	-1.64754	-1.53073	-1.44594	-1.43034	-1.46276	-1.57374	-1.61079	-1.5935	-1.54058	-1.55712	-1.64304	-1.5921	-1.76677	-1.61705	-1.409	-1.55852	-1.61722	-1.54388	-1.64592	-1.48822	-1.53433	-1.57864
C7orf33	-1.37579	-1.4615	-1.36639	-1.47012	-1.33133	-1.35319	-1.48278	-1.49017	-1.27766	-1.41532	-1.46642	-1.44165	-1.45394	-1.47426	-1.44143	-1.20331	-1.21361	-1.33223	-1.33047	-1.51585	-1.42405	-1.25361	-1.37255	-1.39797	-1.27494	-1.36948	-1.55632	-1.36543	-1.34926	-1.39074	-1.35938	-1.43224	-1.32821	-1.33557	-1.40841	-1.42173	-1.3922	-1.42614	-1.32115	-1.36539	-1.40874	-1.32926	-1.41171	-1.51876	-1.28731	-1.4478	-1.33795	-1.44415	-1.41591
ACER1	-0.87598	-0.72046	-0.822526	-0.890375	-0.989434	-1.16959	-1.00065	-1.01459	-1.10519	-1.01166	-0.950058	-0.89056	-1.03497	-0.899291	-0.97701	-1.13577	-0.909525	-1.11041	-0.794285	-1.0923	-0.827045	-1.04003	-1.06198	-0.876272	-1.24406	-1.0164	-0.884494	-1.10785	-0.947746	-1.03151	-1.04734	-0.887419	-0.897288	-0.912172	-1.05057	-0.561154	-0.986026	-0.998849	-0.925571	-0.768774	-0.976765	-0.946122	-1.0667	-0.962929	-0.86677	-0.908345	-0.952737	-1.06403	-1.03414
TAAR1	-1.66927	-1.67418	-1.7524	-1.67894	-1.706	-1.74871	-1.71205	-1.68333	-1.69129	-1.7109	-1.72791	-1.42446	-1.75672	-1.66494	-1.69065	-1.59914	-1.71569	-1.75443	-1.78145	-1.69034	-1.69831	-1.65652	-1.72239	-1.60732	-1.58822	-1.77657	-1.68396	-1.64538	-1.63541	-1.6281	-1.72082	-1.81754	-1.66277	-1.68876	-1.69598	-1.65868	-1.69193	-1.67055	-1.72378	-1.66429	-1.65995	-1.53959	-1.75977	-1.70535	-1.69682	-1.82912	-1.57634	-1.75961	-1.66693
OSTCL	-1.74615	-1.77761	-1.68264	-1.6811	-1.60531	-1.57155	-1.6817	-1.67702	-1.66117	-1.67357	-1.79517	-1.6697	-1.71963	-1.7897	-1.68324	-1.63647	-1.68151	-1.67249	-1.72283	-1.7877	-1.68904	-1.72969	-1.59475	-1.61834	-1.7638	-1.82221	-1.70765	-1.72809	-1.50452	-1.79828	-1.75649	-1.75747	-1.70526	-1.6594	-1.67889	-1.75797	-1.65096	-1.805	-1.73226	-1.77063	-1.65518	-1.61844	-1.73178	-1.57363	-1.74004	-1.77174	-1.69586	-1.62106	-1.72628
C18orf20	-1.63851	-1.70678	-1.71827	-1.63041	-1.61869	-1.78383	-1.72693	-1.73278	-1.66964	-1.56791	-1.68426	-1.5306	-1.52468	-1.70358	-1.78812	-1.62816	-1.77527	-1.59427	-1.65183	-1.72508	-1.59964	-1.59488	-1.74487	-1.6914	-1.68533	-1.36439	-1.71997	-1.59077	-1.70021	-1.7106	-1.73333	-1.8281	-1.69691	-1.74244	-1.65907	-1.60263	-1.58625	-1.6978	-1.65962	-1.7233	-1.59359	-1.65608	-1.69954	-1.77101	-1.65963	-1.81444	-1.65097	-1.73437	-1.75393
MGC2848	-0.963576	-1.11905	-1.19588	-1.13213	-1.05345	-1.23142	-1.07405	-1.04086	-1.15456	-1.08663	-0.882899	-1.10078	-1.34244	-1.00379	-1.15219	-1.12394	-1.00075	-1.06571	-1.05547	-1.11733	-1.06426	-0.952648	-1.07166	-1.1767	-1.12845	-1.18754	-1.07852	-1.1024	-1.19215	-1.17108	-1.17258	-1.03484	-1.15583	-1.11298	-1.22022	-1.00294	-1.11957	-1.01251	-1.14069	-1.10367	-1.20736	-1.09806	-1.22525	-1.16606	-1.19678	-1.20244	-0.982519	-1.01952	-1.20766
NS3BP	-0.748861	-0.690482	-0.667389	-0.514175	-0.528966	-0.521876	-0.698969	-0.626758	-0.537159	-0.683993	-0.548629	-0.609534	-0.670981	-0.581368	-0.640239	-0.615112	-0.483908	-0.633239	-0.505591	-0.661686	-0.537237	-0.752992	-0.599456	-0.542172	-0.668188	-0.820363	-0.669641	-0.647137	-0.722573	-0.796026	-0.749342	-0.6181	-0.441368	-0.512603	-0.687137	-0.738136	-0.593117	-0.363269	-0.622262	-0.624124	-0.603471	-0.599822	-0.628109	-0.557773	-0.491528	-0.648607	-0.603496	-0.669858	-0.647828
GPHB5	-0.733858	-0.722241	-0.742373	-0.616093	-0.761941	-0.80847	-0.771133	-0.553995	-0.729987	-0.688278	-0.791839	-0.83714	-0.808839	-0.6944	-0.689567	-0.736804	-0.396524	-0.767254	-0.711025	-0.679668	-0.714984	-0.646515	-0.644966	-0.836181	-0.820584	-0.715235	-0.710601	-0.841327	-0.71849	-0.380428	-0.932724	-0.657582	-0.562686	-0.718214	-0.901051	-0.647768	-0.735593	-0.67111	-0.682079	-0.890208	-0.790773	-0.759681	-0.745753	-0.666957	-0.659792	-0.680604	-0.666489	-0.67431	-0.766255
DCD	-0.970508	-0.927335	-0.874367	-0.938428	-0.856696	-0.763546	-0.806838	-0.727414	-0.899938	-0.922027	-1.15888	-1.16603	-1.07257	-0.909597	-0.830424	-0.667145	-0.61777	-0.962589	-0.858099	-0.902905	-0.959254	-1.06696	-0.807158	-0.834842	-1.0023	-0.930427	-0.89864	-0.830597	-0.791526	-0.899455	-0.955838	-0.904328	-0.800697	-0.740859	-0.92852	-0.687363	-0.76782	-0.864853	-1.03065	-0.820826	-0.877834	-0.791082	-0.868521	-0.702172	-0.737541	-0.775125	-0.977382	-0.829596	-0.847414
ZDHHC19	-0.120641	0.00180611	-0.102426	-0.0491239	-0.149445	0.140875	0.00290581	0.165271	-0.141661	0.000904155	0.00729457	-0.142008	-0.186834	0.046798	-0.0477791	-0.0978141	0.0395606	-0.158265	0.093026	0.10528	0.158675	-0.181752	-0.0116256	-0.265024	-0.0912918	0.0775558	-0.005597	-0.229179	-0.16785	-0.0559645	-0.125178	-0.0461249	0.0913788	-0.0284801	-0.138818	0.0993471	-0.00314552	-0.243815	-0.116552	-0.140377	-0.140559	-0.256899	0.108941	-0.0785793	-0.146618	0.0163631	-0.145574	0.121263	-0.138558
ALG14	0.949914	0.911233	1.01998	1.09914	1.4072	1.83874	0.900508	1.48304	0.966343	0.906503	1.05526	0.860958	1.05779	1.07138	1.12287	1.08232	0.948936	1.2136	1.34789	1.18936	1.35724	1.14888	1.18464	1.21134	1.2184	1.19008	0.903698	0.98749	1.18848	1.03686	1.07113	0.983054	1.03175	1.1247	0.931856	0.871015	1.19782	1.13551	1.12835	1.00096	1.28559	1.08673	0.920821	1.0355	0.676769	1.33668	1.38696	1.05887	1.09861
KLRAQ1	0.961833	0.760725	1.01484	0.920364	1.072	0.704001	0.973742	1.03916	0.928179	0.887478	1.03556	0.858885	0.956194	1.10291	1.19213	1.22449	0.63948	1.19407	1.14874	1.08878	0.902134	1.01951	0.734846	1.22909	1.20493	0.922675	0.935295	1.15045	1.17444	1.19521	1.32261	0.876348	1.03576	1.25286	1.16362	0.938241	1.14611	1.20987	0.938897	1.25499	0.916745	1.10354	0.801402	1.01442	0.963973	0.702439	1.14644	0.871609	1.02186
ALS2CR4	-0.868096	-1.16963	-0.828558	-0.874007	-0.758064	-0.475173	-0.892612	-0.59079	-0.745722	-0.867937	-0.932569	-0.808108	-0.567304	-0.567201	-0.857354	-0.865414	-0.936218	-0.659792	-0.5892	-0.891269	-0.451399	-0.754482	-0.759327	-0.588096	-0.80763	-0.527088	-0.898431	-1.04022	-0.750095	-0.893122	-0.864683	-0.814019	-0.972258	-0.821952	-0.896598	-1.04145	-0.668366	-0.666182	-0.900796	-0.963599	-0.467618	-1.01046	-1.09883	-0.890888	-1.07334	-0.481499	-0.690315	-0.881376	-0.815495
ZNF564	0.534806	0.619952	0.595904	0.60554	0.727929	0.515536	0.658426	0.754897	0.460014	0.450873	0.600928	0.490086	0.533676	0.483951	0.714877	0.786965	0.721268	0.64607	0.601364	0.703795	0.611616	0.557645	0.596529	0.59586	0.618766	0.616727	0.626549	0.604102	0.62136	0.596613	0.783584	0.588698	0.488839	0.496883	0.787636	0.764783	0.464176	0.538431	0.600451	0.568369	0.503383	0.725786	0.558957	0.58783	0.619108	0.677862	0.679567	0.642454	0.6758
B3GALT6	0.38557	0.0513847	0.196352	0.295192	-0.247198	1.03589	0.11466	-0.331432	0.500246	0.346818	0.303265	0.405163	0.256092	0.252141	-0.180634	-0.12173	0.0195259	0.0414409	0.105193	0.0191208	0.284854	0.132306	0.335009	-0.0926464	0.0572808	0.0274862	0.0622669	0.0828355	0.0166837	-0.0388777	0.0874127	0.442587	0.261297	-0.017993	-0.0338911	0.0192453	0.142325	0.216463	0.233089	0.0737636	0.321668	-0.0525197	0.339279	0.160146	0.222391	0.354123	0.0348112	0.317154	0.10692
SNX21	-0.136928	0.0897089	0.0574053	-0.0623546	-0.0544982	0.0479515	-0.111624	-0.0351908	-0.119477	-0.0449556	-0.0374443	-0.0524084	-0.2782	-0.156563	0.0767538	-0.135297	0.0684132	-0.114339	-0.259424	-0.209827	-0.274777	-0.20406	-0.111396	-0.0884082	-0.289953	-0.195825	-0.0794897	-0.138965	-0.216201	-0.289823	-0.155834	-0.0821787	-0.0907817	-0.0567946	-0.168963	0.122041	0.114393	-0.231936	-0.0113828	-0.0513778	-0.221079	-0.0902994	-0.114284	-0.0737368	0.166856	0.0546985	-0.0709052	-0.0657461	-0.0854989
tcag7.1177	-0.335804	-0.466475	-0.412608	-0.202128	-0.368355	-0.716073	-0.101916	-0.650257	-0.266002	-0.241735	-0.521732	-0.517238	-0.319731	-0.153528	-0.280497	-0.198077	-0.471066	-0.368689	-0.360293	-0.298517	-0.838001	-0.0467025	-0.431227	-0.310917	-0.228917	-0.631012	-0.351088	-0.318829	-0.187791	-0.149531	-0.170492	-0.212145	-0.236187	-0.00997461	-0.157823	-0.00587646	0.0264802	-0.196919	-0.0666127	-0.0262203	-0.469984	-0.270973	-0.144031	-0.320409	-0.128923	-0.739376	-0.387859	-0.235747	-0.270996
CBS	1.01543	0.928189	-0.108858	1.22524	0.905164	0.518469	1.02178	-0.0674058	0.858958	1.06971	1.17384	0.833304	0.91744	0.692779	0.70436	0.44566	0.938409	0.665054	1.0271	0.700227	1.02413	1.03367	0.813	0.361433	0.682265	-0.070306	0.781549	0.750153	0.616608	0.87742	0.985126	0.821949	0.853287	0.162984	1.06365	1.34605	0.711134	0.0685521	1.17174	0.704949	0.274904	0.730538	0.998247	0.816487	1.15132	0.480466	0.230026	0.807973	0.707529
SPINK6	-0.941972	-0.976092	-0.922364	-1.00561	-1.04307	-1.08472	-1.01708	-0.910018	-1.30076	-1.13414	-0.980339	-1.11781	-1.08163	-1.01681	-0.907022	-0.907864	-0.611107	-1.01274	-1.023	-1.04517	-1.07283	-1.01232	-0.913738	-0.970687	-1.01971	-0.905801	-1.13345	-0.942296	-0.854287	-0.79794	-1.01631	-1.1297	-1.08007	-1.04949	-1.02286	-0.768047	-0.906291	-0.945008	-1.03434	-0.937954	-1.05374	-1.06863	-1.00166	-1.0427	-0.914106	-1.02666	-1.05327	-0.880566	-0.965365
C22orf39	0.230825	-0.357444	0.117699	0.0436536	-0.141733	-0.0525722	-0.0130994	-0.0751176	0.330364	0.322374	-0.173129	0.250638	0.0318157	-0.0125609	-0.375722	0.121445	-0.0994269	0.00793496	0.299309	0.164005	0.349105	0.0969971	0.0226369	0.214637	0.374138	0.171385	0.109808	0.168948	0.238546	0.173881	0.169315	0.0772438	0.0324877	0.177313	0.154434	0.0930905	0.232823	0.397853	0.334197	0.147742	0.313663	0.136207	-0.346404	0.0999959	-0.114718	-0.387507	0.297915	0.0772577	-0.402322
CYP39A1	-0.286884	-0.319344	-0.384273	-0.431931	-0.308137	-0.55425	-0.428882	0.131278	-0.47044	-0.242366	-0.357922	-0.429948	-0.634604	-0.415597	-0.301674	-0.572741	-0.531517	-0.43679	-0.44192	-0.500191	-0.301408	-0.288967	-0.432588	-0.301337	-0.470489	-0.443685	-0.260503	-0.599035	-0.530814	-0.575682	-0.601758	-0.553646	-0.450577	-0.589202	-0.568721	-0.271665	-0.427502	-0.279765	-0.365296	-0.535522	-0.323647	-0.32479	-0.403092	-0.400092	-0.337487	-0.431498	-0.35626	-0.423189	-0.585744
LOC100133072 /// MEF2B	0.412662	0.395926	0.420577	0.31549	-0.0220179	1.0696	0.378539	-0.0689223	0.290966	0.335185	0.177964	0.386301	0.437092	0.409982	0.231961	0.189863	0.590135	0.227391	0.229684	0.296198	0.308148	0.191823	0.289341	0.219863	0.0972294	0.248153	0.434541	0.226199	0.150909	0.0996156	0.249779	0.565612	0.344127	0.0833133	0.0591452	0.473068	0.320365	0.193428	0.382462	0.117927	0.397745	0.186634	0.377843	0.335013	0.416307	0.426043	0.187381	0.390396	0.259461
DTYMK /// LOC727761	0.739282	0.376888	0.798083	0.821498	0.31148	1.4732	0.725151	0.542452	0.647033	0.59654	0.573426	0.474381	0.795177	0.785519	0.51575	0.154472	0.564275	0.537017	0.784195	0.670553	0.771338	0.428243	0.561582	0.444267	0.70687	0.784724	0.791414	0.324745	0.470368	0.482479	0.557485	0.813254	0.633459	0.410899	0.415295	0.447096	0.546976	0.691517	0.573796	0.202065	0.84678	0.222374	0.710378	0.640338	0.832834	1.02966	0.324492	0.797667	0.713552
C12orf47	0.533255	0.471827	0.555482	0.861865	0.536768	0.631421	0.757708	1.0296	0.591719	0.696068	0.361172	0.347531	0.40581	0.564934	0.753219	0.334639	0.272209	0.801285	0.908453	0.49749	0.767314	0.635912	0.50525	0.588065	0.68607	0.674815	0.339288	0.509759	0.66817	0.602506	0.444445	0.332709	0.490084	0.420999	0.566791	0.475183	0.466614	0.897561	0.496782	0.670833	0.425875	0.622002	0.607506	0.685036	0.68508	0.433216	0.570331	0.433395	0.7265
ATP6V1C2	-1.07647	-1.06814	-0.96579	-0.992553	-0.899098	-0.973065	-1.00176	-0.763591	-1.04196	-1.01824	-1.08726	-0.963352	-1.16667	-0.93326	-0.703311	-1.09357	-0.478653	-0.912013	-0.764197	-0.903321	-0.875427	-0.829377	-0.852963	-1.01803	-1.03274	-0.969821	-0.915283	-0.884866	-1.08181	-1.08195	-1.12705	-0.961151	-0.649158	-0.672316	-1.02526	-0.948147	-0.531864	-0.853654	-0.91358	-1.0583	-1.13461	-0.930286	-0.963212	-0.97108	-1.01984	-0.956904	-0.911729	-1.06198	-0.937518
C16orf79	-0.16035	-0.172305	-0.235004	-0.232994	-0.467022	-0.0941901	-0.166626	-0.167327	-0.405878	-0.22412	-0.339545	-0.738806	-0.459797	-0.211332	-0.233595	-0.245985	-0.322821	-0.0909075	-0.245976	-0.157833	-0.267202	-0.345043	-0.472532	-0.363741	-0.193255	-0.188557	-0.195074	-0.43505	-0.151087	-0.442937	-0.217789	-0.0142227	-0.26208	-0.629616	-0.283881	-0.157233	-0.372403	-0.284202	-0.0767968	-0.346485	-0.403145	-0.383149	-0.222098	-0.180447	-0.0777473	-0.3253	-0.309048	-0.23808	-0.164096
NBR2	0.331619	0.10746	0.510248	0.0941756	0.03288	-0.158366	0.250083	0.283358	0.401493	0.212722	-0.219824	0.0459111	0.133345	0.527385	0.366697	0.10357	0.100455	0.387863	0.204368	0.243455	0.150968	0.206705	0.114241	0.211028	0.595572	0.155771	0.155672	0.112133	0.401938	0.269239	0.108739	0.122297	0.49622	0.431023	0.33511	-0.11272	0.403625	0.467548	0.226886	0.426026	0.416447	0.546538	0.0719556	0.293471	0.449856	-0.232704	0.558168	0.211297	0.456822
ASPHD1	-0.19611	-0.293113	-0.12357	-0.151582	-0.263374	-0.2384	-0.221964	-0.211013	-0.162899	-0.244184	-0.190974	-0.133485	-0.33386	-0.238172	-0.171955	-0.295048	-0.240628	-0.317519	-0.178413	-0.245631	-0.152195	-0.210335	-0.229556	-0.226614	-0.335702	-0.128092	-0.260927	-0.28877	-0.314877	-0.3718	-0.365576	-0.230695	-0.0368605	-0.19341	-0.358914	-0.0668724	-0.20367	-0.215494	-0.248475	-0.282597	-0.199938	-0.289516	-0.163769	-0.212155	-0.198198	-0.260942	-0.28925	-0.0268741	-0.299269
OSMR	-1.05456	-1.036	-0.877293	-0.838611	-0.957886	-0.981342	-1.10981	-0.871178	-0.686842	-1.04379	-1.28745	-0.506601	-1.02827	-1.04708	-0.997172	-0.86451	-0.950228	-1.01775	-0.893045	-1.04782	-0.857072	-0.913792	-1.01339	-0.845409	-1.09225	-0.826942	-0.82264	-1.03725	-0.770049	-1.26931	-0.978973	-0.999877	-0.949627	-0.924382	-1.09979	-0.916016	-1.15918	-0.997689	-0.938574	-1.05566	-0.905538	-0.967032	-0.818257	-0.944673	-0.848914	-0.877864	-1.12547	-0.849628	-0.911806
RSPO2	-1.56935	-1.51973	-1.0851	-1.58286	-1.52888	-1.61505	-1.27478	-1.60374	-1.38563	-1.51048	-1.20243	-1.74917	-1.66775	-1.45123	-1.6622	-1.57051	-1.68087	-1.16334	-1.54514	-1.65627	-1.32356	-1.62954	-1.80107	-1.45441	-1.45102	-1.48306	-1.50845	-1.47351	-1.46856	-1.23652	-1.52207	-1.79306	-1.59327	-1.37466	-0.965713	-1.60336	-1.23028	-1.02091	-0.771097	-1.2777	-1.31077	-1.50931	-1.80995	-1.41662	-1.57018	-1.47914	-1.68538	-1.65082	-1.48692
C16orf57	0.292529	0.213174	0.368221	0.251959	0.141567	0.238925	0.312666	0.172882	0.294283	0.227294	0.275634	0.336051	0.249238	0.149471	0.286546	0.180454	0.328751	0.137011	-0.115115	0.340405	-0.00912873	0.262752	0.271796	0.203455	0.287999	0.417984	0.438481	0.264969	0.107556	0.208079	0.253312	0.695868	0.323738	0.152191	0.162285	0.511284	0.298639	-0.105444	0.29905	0.183048	0.30081	0.01057	0.310587	0.331274	0.426887	0.531761	0.315323	0.288672	0.230852
C6orf182 /// C6orf182P	-0.971142	-0.958351	-0.863289	-0.896824	-0.415959	-0.994859	-0.883426	-0.629751	-0.617131	-0.897845	-0.820924	-0.788729	-0.648298	-0.940605	-0.770742	-0.494451	-0.857915	-0.512977	-0.514501	-0.9349	-0.521219	-0.889289	-0.886568	-0.656004	-0.636818	-0.927736	-0.854062	-0.814513	-0.533014	-0.466265	-0.408121	-0.869855	-0.904014	-0.780729	-0.437444	-0.95968	-0.880289	-0.741359	-0.854968	-0.820305	-0.515079	-0.610343	-0.906148	-0.694706	-1.00325	-0.909101	-0.407949	-0.919577	-0.767354
C20orf141	-0.2243	-0.237654	-0.272975	-0.209983	-0.192063	-0.184628	-0.383016	-0.175584	-0.426004	-0.391596	-0.225022	-0.292655	-0.314386	-0.306113	-0.334079	-0.289831	-0.236813	-0.449349	-0.0575498	-0.3856	-0.239933	-0.268725	-0.246993	-0.234157	-0.239828	-0.428952	-0.33183	-0.27479	-0.119154	-0.521334	-0.418909	-0.284333	-0.162793	-0.206213	-0.399608	-0.158695	-0.294758	-0.269259	-0.352847	-0.207977	-0.354288	-0.23171	-0.381251	-0.292641	-0.192421	-0.269229	-0.309349	-0.213979	-0.250648
MRAP	-0.941941	-0.837447	-0.77631	-0.847897	-0.898573	-0.906542	-0.88472	-0.819666	-0.972372	-0.85391	-0.884124	-0.739375	-0.796585	-0.808081	-0.842072	-0.945708	-0.634827	-0.916766	-0.692821	-0.909406	-0.804731	-0.563658	-0.861603	-0.809365	-0.91147	-1.00832	-0.949292	-0.86947	-0.940134	-0.57172	-0.974351	-1.11025	-0.766274	-1.05219	-1.02242	-0.854502	-0.861659	-0.913175	-0.92796	-0.959834	-0.817694	-0.84211	-1.00365	-0.887367	-0.895864	-0.980789	-0.920458	-0.716461	-0.891934
SMPDL3B	-0.226941	-0.0357334	-0.204353	-0.203446	-0.0109291	-0.156475	-0.183796	0.169024	-0.313918	-0.289188	-0.202015	-0.361406	-0.269954	-0.394701	-0.17166	-0.308608	-0.237001	-0.315249	-0.235326	-0.253014	-0.137045	-0.485525	-0.217156	-0.0101885	-0.30954	-0.202624	-0.0509423	-0.382085	-0.491598	-0.512787	-0.355931	0.0327688	-0.123265	-0.270267	-0.519648	-0.272259	-0.12197	-0.0747514	-0.326429	-0.147273	-0.292524	-0.318504	-0.223827	-0.239711	-0.052624	-0.114244	-0.250551	-0.0923799	-0.191454
LOC645676	-0.0262698	-0.277545	0.128218	0.140031	-0.130487	0.255874	-0.0016151	0.00110831	0.121652	0.115223	-0.153562	-0.191904	0.0893095	-0.00175088	0.0790551	-0.00902643	-0.0422677	0.0214821	0.00875134	-0.0359513	-0.101977	0.0483013	0.159806	0.101464	0.126898	-0.00839343	-0.030762	0.108923	0.22413	0.101525	0.105329	0.0840231	0.18425	0.378028	0.0122895	0.0974428	0.372778	0.176592	0.324644	0.0559902	0.0748079	0.153629	-0.0659956	0.0690995	0.116419	-0.0145442	-0.0173526	-0.0407366	-0.0279008
XG	-1.48561	-1.42946	-1.45313	-1.45613	-1.37145	-1.65656	-1.49735	-1.25858	-1.2989	-1.54381	-1.57378	-1.52152	-1.60175	-1.5034	-1.39246	-1.33434	-1.56388	-1.41205	-1.41694	-1.53371	-1.44486	-1.20045	-1.39309	-1.44152	-1.45192	-1.34414	-1.37942	-1.30935	-1.49482	-1.51561	-1.3782	-1.44089	-1.53966	-1.49407	-1.45847	-1.42586	-1.43734	-1.38691	-1.52587	-1.53876	-1.50263	-1.50399	-1.40316	-1.47215	-1.53769	-1.52177	-1.48752	-1.41768	-1.52507
C8orf76	-0.34213	-0.453679	-0.666318	-0.414	-0.493549	-0.352398	-0.364574	-0.380526	-0.474301	-0.554201	-0.415045	-0.649044	-0.479852	-0.170228	-0.403718	-0.391343	-0.476428	-0.501001	-0.504667	-0.361073	-0.642743	-0.494347	-0.36541	-0.230225	-0.311035	-0.483079	-0.566379	-0.426948	-0.450743	-0.567828	-0.418478	-0.469377	-0.537008	-0.282699	-0.506951	-0.427994	-0.297718	-0.448414	-0.478004	-0.454781	-0.541606	-0.437717	-0.669445	-0.514234	-0.357781	-0.507198	-0.440093	-0.448218	-0.435333
C12orf66	-0.297675	-0.986664	-0.744707	-0.738388	-0.485313	-0.242504	-0.57896	-0.938558	-0.212514	-0.279955	-0.390584	-0.270835	-0.120272	-0.401593	-0.653415	-0.331572	-0.565593	-0.588106	-0.635111	-0.575028	-0.510017	-0.513167	-0.644287	-0.32808	-0.142102	-0.349606	-0.774409	-0.0432956	-0.183734	-0.191108	-0.37013	-0.410484	-0.416865	-0.451017	-0.46831	-0.588362	-0.518208	-0.289141	-0.273626	-0.220761	-0.126508	-0.732899	-0.668786	-0.352321	-0.8924	-0.363001	-0.442642	-0.665523	-0.524886
SLFNL1	-0.289001	-0.116455	-0.0468346	-0.249699	-0.182759	-0.213378	-0.173179	0.0453603	-0.330345	-0.255033	-0.136649	-0.389387	-0.333269	-0.233259	-0.0687281	-0.306685	-0.0789213	-0.308503	-0.112332	-0.0848395	-0.159174	-0.305011	-0.122689	-0.1431	-0.134274	-0.133298	-0.253029	-0.222335	-0.309405	-0.32117	-0.262829	-0.178718	-0.0747305	-0.110972	-0.429771	0.000962202	-0.111095	-0.336054	-0.240542	-0.326268	-0.263183	-0.317646	-0.117913	-0.227164	-0.177167	-0.158629	-0.394699	-0.0886519	-0.149086
TMEM136	-0.459943	-0.499282	-0.592173	-0.453801	-0.495355	-0.348741	-0.431112	-0.481925	-0.390025	-0.504427	-0.863701	-0.53449	-0.507234	-0.470649	-0.653683	-0.777028	-0.516462	-0.710655	-0.497905	-0.619728	-0.30514	-0.451903	-0.62379	-0.704037	-0.858582	-0.973322	-0.563429	-0.497996	-0.51453	-0.567704	-0.616977	-0.559194	-0.549807	-0.518371	-0.670571	-0.505395	-0.773644	-0.436844	-0.670196	-0.596397	-0.559457	-0.495149	-0.468441	-0.598918	-0.623377	-0.591402	-0.532167	-0.561138	-0.542833
TMEM53	0.896257	0.857454	0.867373	0.82568	0.818992	1.12598	0.524145	0.779583	1.01339	0.807211	0.577316	0.819493	0.986345	0.855964	0.744893	0.745385	1.01868	0.45361	0.877062	0.718992	0.927276	0.835123	0.956882	0.55971	0.456234	0.752694	0.85561	0.555107	0.906897	0.532484	0.508387	0.856281	0.856522	0.920663	0.249687	0.897702	1.04022	0.438179	0.944154	0.59782	0.819122	0.670827	1.03507	0.806301	0.829375	0.893523	1.01658	1.02274	0.745677
DNAJA3	1.09877	0.897232	1.11218	1.17486	0.75848	1.18215	1.28423	0.799474	1.1542	1.10008	1.03756	0.858747	0.924111	1.06335	0.956853	0.932048	0.94893	0.934535	0.951894	0.891875	0.948642	1.11822	0.973379	0.999994	1.05608	1.1921	1.09853	1.06059	0.87282	0.924032	0.828551	1.13013	1.02366	0.91757	0.942738	1.15423	0.91404	1.05997	1.0748	0.904436	0.948722	0.766199	1.13919	0.994142	1.3306	1.29267	0.652582	1.05236	1.04879
GALNTL4	-0.637729	-0.502603	-0.522788	-0.549031	-0.64452	-0.403947	-0.341223	-0.690088	-0.538256	-0.56119	-0.277557	-0.568472	-0.688549	-0.132181	-0.808905	-0.716417	-0.321062	-0.657038	-0.702657	-0.851675	-0.460972	-0.637622	-0.711461	-0.658363	-0.752637	-0.443083	-0.68674	-0.621887	-0.739947	-0.583037	-0.651844	-0.385229	-0.404358	-0.522912	-0.557227	-0.770083	-0.457517	-0.495615	-0.50748	-0.519002	-0.509189	-0.659876	-0.419756	-0.56176	-0.398167	-0.358931	-0.668674	-0.343761	-0.378007
DDX51	-0.611099	-0.840729	-0.686382	-0.425486	-1.07173	-0.539718	-0.548291	-0.938092	-0.556216	-0.582663	-0.64569	-0.59472	-0.505357	-0.685563	-0.681436	-0.737923	-0.534859	-0.642053	-0.766342	-0.914185	-0.521153	-0.78915	-0.66179	-0.941484	-0.757905	-0.613542	-0.778008	-0.72999	-0.68668	-0.962657	-0.802311	-0.644763	-0.452361	-0.583067	-0.628384	-0.706216	-0.918687	-0.74612	-0.659068	-0.967692	-0.947955	-0.953952	-0.647748	-0.645523	-0.620705	-0.616258	-1.07089	-0.909775	-0.772829
LOC554202	0.546333	0.172527	0.327466	0.238144	0.0094942	0.0556311	0.352828	-0.586696	0.375151	0.200419	0.182995	0.302717	0.325094	0.132687	0.248721	0.281493	0.0129678	0.244595	0.290018	0.185803	0.182087	0.397448	0.255299	0.462449	0.731671	-0.433218	0.162384	0.0841711	0.452409	0.239055	0.131411	0.234118	0.142795	-0.0135087	-0.0202063	0.0116276	0.290828	0.172199	0.245134	0.219793	0.0770981	0.389376	0.328931	0.133433	0.070934	-0.0468912	0.0766141	0.170179	0.183951
TMEM185A	-0.350965	-0.304495	-0.205561	-0.0145688	-0.385391	-0.113458	-0.11707	-0.318502	0.00686524	-0.12436	-0.157339	-0.394166	-0.384842	-0.32756	-0.129064	-0.232532	-0.329473	-0.0253876	-0.0574456	-0.178969	-0.0708469	-0.087295	-0.338961	-0.44234	-0.311805	-0.336338	-0.210175	-0.140693	-0.013151	-0.318751	-0.453109	-0.119388	-0.418243	-0.203976	-0.278032	-0.403603	-0.10155	-0.23531	-0.356355	-0.54085	-0.282147	-0.193213	-0.077146	-0.283464	-0.18606	-0.454259	-0.165605	-0.28021	-0.310695
NBEAL1	0.796266	0.765695	0.90521	0.737203	1.04897	0.522425	0.737102	0.923261	0.566268	0.824289	0.848879	0.246729	0.588411	0.871619	1.11905	1.03139	1.10163	1.27323	1.10697	1.10155	0.77399	1.29105	0.720197	1.06579	1.19378	0.763518	0.670436	1.2663	1.22517	1.24651	0.996575	0.00399588	0.99905	1.38067	1.33995	0.695626	1.11081	0.683178	0.710124	0.526184	0.557805	1.37597	0.453387	1.00363	0.271323	0.342011	0.945623	0.910432	0.71823
LOC133874	-0.88893	-0.83105	-0.677583	-0.863592	-0.79339	-0.93846	-0.928008	-0.846318	-1.04006	-0.996715	-1.05146	-1.03798	-0.90253	-1.01383	-0.957177	-0.96972	-1.03432	-0.907314	-0.954872	-1.21855	-0.844319	-1.02811	-0.8176	-0.664764	-1.03227	-0.833128	-0.851604	-0.955765	-0.985978	-0.840847	-1.09588	-0.985958	-0.934487	-0.814586	-1.04451	-1.01913	-0.845927	-0.822641	-0.863052	-0.685987	-0.96167	-0.770748	-0.939782	-0.935909	-0.908773	-0.957832	-0.708547	-0.83338	-0.972918
CCDC60	-0.539806	-0.354135	-0.387853	-0.430957	-0.513745	-0.235087	-0.488067	-0.411081	-0.518933	-0.48362	-0.364966	-0.42832	-0.556017	-0.720293	-0.376903	-0.588049	-0.500966	-0.509297	-0.49789	-0.517515	-0.360278	-0.569076	-0.485477	-0.516302	-0.59399	-0.600785	-0.361411	-0.619937	-0.496795	-0.601686	-0.638977	-0.514102	-0.470733	-0.424838	-0.578813	-0.434082	-0.488161	-0.464699	-0.486594	-0.498391	-0.456279	-0.503633	-0.354079	-0.472993	-0.448382	-0.435674	-0.430271	-0.339899	-0.445652
ADIG	-0.343618	-0.0560801	-0.138052	-0.32619	-0.227241	-0.100605	-0.283624	-0.119977	-0.168952	-0.0691346	0.0432284	-0.490128	-0.232774	-0.102981	-0.208099	-0.137935	0.240952	-0.219007	-0.0506788	-0.102354	-0.237645	-0.334436	-0.0717817	-0.264765	-0.235777	-0.299717	-0.0440889	-0.0831157	-0.304107	-0.102764	-0.221078	-0.0323655	-0.281704	-0.303785	-0.149877	-0.319769	-0.21307	-0.123552	-0.288943	-0.191348	-0.132258	-0.218397	0.0470468	-0.00504235	-0.213546	-0.0191069	-0.395124	-0.236125	-0.252238
LOC100130423 /// SUGT1L1	-1.46012	-1.40534	-1.39356	-1.45386	-1.28873	-1.54669	-1.46028	-1.55115	-1.42328	-1.28807	-1.56621	-1.47483	-1.53606	-1.37366	-1.43662	-1.1651	-1.60153	-1.27596	-1.37666	-1.16825	-1.33411	-1.16014	-1.49176	-1.24705	-1.14576	-1.56169	-1.42601	-1.18425	-1.2946	-1.27539	-1.30363	-1.4818	-1.46684	-0.860826	-1.06962	-1.31731	-1.0969	-1.21337	-1.45491	-0.956371	-1.43127	-1.17339	-1.38045	-1.24213	-1.36969	-1.60141	-1.22274	-1.3452	-1.3709
CLDND1	1.09386	1.10092	0.957647	1.01569	1.45641	1.0591	0.88912	1.57776	1.0144	1.13246	1.1791	1.18444	1.30524	1.0292	1.00164	1.43815	1.25003	1.27245	1.27486	1.12057	1.31836	1.23567	1.36502	1.40679	1.24517	1.16465	1.13451	1.35772	1.27009	1.22835	1.2767	1.11734	1.12276	1.32327	1.31149	1.03469	1.26298	1.176	1.14728	1.38406	1.13376	1.31407	0.971895	1.08893	0.884626	1.06965	1.36062	1.06051	1.19018
GDAP2	0.146107	0.430517	0.642864	0.508125	0.938633	-0.52561	0.17603	0.711579	0.192548	0.325511	0.467329	-0.249212	0.253436	0.296628	0.749091	0.875522	1.02282	1.00284	0.634235	1.13786	0.588146	0.697129	0.558458	0.789686	0.550954	0.651476	0.183077	0.781777	0.653446	0.670764	0.707651	-0.188659	0.881138	0.828327	1.02529	0.582257	0.972181	0.0733419	0.471154	0.0472356	0.143671	0.854284	0.385959	0.979208	-0.094756	0.0164076	0.392289	0.579814	0.435389
WFDC8	-0.661585	-0.706361	-0.559389	-0.550433	-0.702721	-0.75319	-0.816744	-0.627495	-0.697406	-0.554208	-0.726633	-0.841129	-0.644962	-0.813553	-0.731667	-0.589583	-0.64191	-0.68325	-0.709719	-0.692434	-0.640748	-0.626647	-0.672693	-0.584089	-0.533471	-0.798726	-0.676531	-0.833973	-0.745589	-0.765741	-0.737482	-0.800552	-0.664941	-0.674382	-0.831738	-0.556831	-0.606378	-0.750331	-0.832432	-0.690008	-0.869463	-0.637189	-0.64232	-0.728265	-0.717921	-0.702873	-0.704845	-0.623263	-0.681202
LOC255374	-0.0225001	-0.149894	-0.290692	-0.161399	-0.388804	-0.128524	-0.23523	-0.270809	-0.33674	-0.186973	-0.352468	-0.0727574	-0.253766	-0.426984	-0.459182	-0.268144	-0.233652	-0.416106	-0.372859	-0.324494	-0.214106	-0.217549	-0.382658	-0.251736	-0.403372	-0.363152	-0.24432	-0.384012	-0.456849	-0.369763	-0.323111	-0.0777008	-0.229649	-0.440012	-0.410942	-0.288233	-0.28953	-0.423523	-0.323888	-0.22558	-0.344001	-0.309284	-0.112705	-0.262469	-0.172023	-0.316043	-0.395568	-0.187019	-0.368864
CD300LB	-0.0458732	0.0646987	-0.055663	-0.129119	0.0447946	0.0388066	-0.132019	-0.0990985	-0.0730068	0.0286624	-0.0466304	-0.113325	-0.0851333	-0.178814	-0.0126185	-0.185095	0.0176694	-0.186347	-0.0683026	-0.0439874	0.00384388	-0.0545926	-0.0630341	0.042319	-0.150318	-0.119017	-0.0323878	-0.0491914	-0.0352728	-0.15749	-0.28105	-0.202885	-0.00273768	0.00416858	-0.246015	-0.146929	-0.101194	-0.083024	-0.108193	-0.0927649	-0.23127	-0.0724786	-0.0703259	-0.139557	-0.0671163	-0.0857048	-0.0771634	-0.0460079	0.0408721
C3orf33	-1.53907	-1.70687	-1.712	-1.57964	-1.57619	-1.56311	-1.54884	-1.79764	-1.54203	-1.57803	-1.6257	-1.24307	-1.63871	-1.4751	-1.6266	-1.59494	-1.81642	-1.49698	-1.67238	-1.62956	-1.6013	-1.5552	-1.62546	-1.65622	-1.56592	-1.53599	-1.66341	-1.58392	-1.57863	-1.42967	-1.47368	-1.78176	-1.62662	-1.53002	-1.59884	-1.58241	-1.58655	-1.61878	-1.53318	-1.71184	-1.65139	-1.65289	-1.63387	-1.68823	-1.66857	-1.64143	-1.68638	-1.60591	-1.67948
LYNX1	-0.246835	-0.0669011	-0.118302	-0.213096	0.00228629	-0.0579877	-0.389779	-0.142113	-0.415807	-0.221371	-0.143837	-0.393192	-0.548712	-0.0839756	-0.188706	-0.266838	-0.102952	-0.299111	-0.221087	-0.472915	-0.173916	-0.343934	-0.173649	-0.242716	-0.363202	-0.386833	-0.122621	-0.314103	-0.302789	-0.324696	-0.48278	-0.353855	-0.174318	-0.209014	-0.191305	-0.0824315	-0.213143	-0.170001	-0.35573	-0.136622	-0.287194	-0.314529	-0.293088	-0.231406	-0.134015	-0.221346	-0.266068	-0.263697	-0.317362
LOC554206	-1.29694	-1.40651	-1.36776	-1.36457	-1.35994	-1.24166	-1.25569	-1.57728	-1.22795	-1.26688	-1.41751	-1.54945	-1.45605	-1.44743	-1.4179	-1.27137	-1.35959	-1.20959	-1.38023	-1.37001	-1.28764	-1.3936	-1.47633	-1.34928	-1.34503	-1.06349	-1.44799	-1.4862	-1.16063	-1.26595	-1.34509	-1.39957	-1.34566	-1.22965	-1.27123	-1.30176	-1.32541	-1.32761	-1.35502	-1.52451	-1.13508	-1.05363	-1.21777	-1.25611	-1.46244	-1.44811	-1.36007	-1.42203	-1.441
C11orf53	-0.423621	-0.33462	-0.412865	-0.353126	-0.286838	-0.201773	-0.467045	-0.287792	-0.558844	-0.362728	-0.10322	-0.574203	-0.49261	-0.413025	-0.370524	-0.55126	-0.262082	-0.447974	-0.380259	-0.34312	-0.357744	-0.516725	-0.416326	-0.47145	-0.525743	-0.424716	-0.374549	-0.421571	-0.48392	-0.425778	-0.622483	-0.294397	-0.504479	-0.192307	-0.431057	-0.317859	-0.412803	-0.253857	-0.470885	-0.384337	-0.315251	-0.48682	-0.526129	-0.485412	-0.327858	-0.333003	-0.43419	-0.360104	-0.380072
C4orf23	-0.326722	-0.188498	-0.378805	-0.251097	-0.275512	-0.210289	-0.312624	-0.328336	-0.41111	-0.328343	-0.322999	-0.284245	-0.346226	-0.371868	-0.389772	-0.396423	-0.44441	-0.43027	-0.234272	-0.334074	-0.371954	-0.484027	-0.297106	-0.359851	-0.437878	-0.337828	-0.215129	-0.283281	-0.293466	-0.535834	-0.421636	-0.206682	-0.173543	-0.114209	-0.420891	-0.274351	-0.250172	-0.282908	-0.307898	-0.380323	-0.301014	-0.436966	-0.123218	-0.47571	-0.318116	-0.327102	-0.402939	-0.229344	-0.301368
C5orf46	-1.13382	-1.03402	-1.15391	-1.20446	-1.00218	-0.970439	-1.01594	-1.14737	-0.996034	-0.989601	-0.975166	-0.966889	-1.1283	-1.10071	-1.09248	-1.13464	-1.0093	-1.20063	-1.07703	-1.17085	-1.22307	-0.980893	-1.0465	-1.13964	-1.20557	-1.06935	-1.09725	-0.962421	-1.26544	-1.36936	-1.15602	-1.20367	-1.15684	-1.1898	-1.13407	-0.874818	-0.836548	-1.10521	-1.06185	-1.12016	-0.995226	-1.0515	-1.16535	-1.09744	-1.10873	-1.02246	-1.12903	-1.05328	-1.15632
IZUMO1	-1.62954	-1.57937	-1.54419	-1.47991	-1.49352	-1.68244	-1.55875	-1.61362	-1.4714	-1.45412	-1.49357	-1.34767	-1.4137	-1.61418	-1.5556	-1.59527	-1.22168	-1.54014	-1.61378	-1.69812	-1.69969	-1.05117	-1.40132	-1.51289	-1.44639	-1.59398	-1.61276	-1.47983	-1.27419	-1.54891	-1.52983	-1.62521	-1.66132	-1.5505	-1.67258	-1.60167	-1.57267	-1.55636	-1.43654	-1.39021	-1.56319	-1.41378	-1.58549	-1.65723	-1.73115	-1.67721	-1.13418	-1.60456	-1.62325
CABP4	0.119676	0.308642	0.206984	0.431583	0.335822	0.265327	0.126946	0.557616	0.0493303	0.0833846	0.329523	0.304496	0.348856	0.204587	0.247341	0.123583	0.314614	0.13857	0.101368	0.210502	0.205375	0.0422204	0.255833	0.341674	0.0499442	0.236166	0.205241	0.167804	0.126801	0.163332	-0.000511059	0.15458	0.157524	0.295794	0.18592	0.340592	0.124098	0.406227	0.193539	0.279832	0.151033	0.138982	0.128797	0.150542	0.563433	0.346166	0.242678	0.253391	0.284625
NCRNA00110	-1.36912	-1.34975	-1.41317	-1.38685	-1.43422	-1.36453	-1.33381	-1.39049	-1.3669	-1.26468	-1.62514	-1.54863	-1.42356	-1.47597	-1.42396	-1.4003	-0.954735	-1.42278	-1.4028	-1.4212	-1.45946	-1.441	-1.4876	-1.38795	-1.45061	-1.37268	-1.37243	-1.30549	-1.3676	-1.53339	-1.43234	-1.4786	-1.42311	-1.29272	-1.29888	-1.11151	-1.22401	-1.35698	-1.26679	-1.48668	-1.35019	-1.2573	-1.39336	-1.3018	-1.29929	-1.44286	-1.31891	-1.35407	-1.43245
MEI1	0.17835	0.285732	0.385975	0.313683	0.171519	0.42987	0.109107	0.371392	0.189862	0.120973	-0.0213554	0.127217	0.14164	0.187466	0.260448	-0.193412	0.212121	0.438076	0.171552	0.109561	0.291549	-0.127648	0.140839	0.143689	0.0524188	0.392321	0.174362	0.00964725	0.116598	-0.0437955	0.153004	0.120165	0.218191	0.242295	-0.126346	0.216508	0.113659	0.629571	0.194181	0.087203	0.388663	-0.00431723	0.245643	0.139343	0.052278	0.39834	0.325974	0.521671	0.220357
ZCCHC13	-1.21683	-1.24494	-1.53769	-1.25539	-1.36203	-1.45343	-1.34997	-1.33125	-1.16357	-1.216	-1.04515	-1.30292	-1.29075	-1.30988	-1.24996	-1.13956	-1.43148	-1.37824	-1.25282	-1.33391	-1.27106	-1.06595	-1.26541	-1.31098	-1.3026	-1.28571	-1.28526	-1.34017	-1.31201	-1.17032	-1.39483	-1.42903	-1.28952	-1.3993	-1.34663	-1.36655	-1.30617	-1.23762	-1.48453	-1.31448	-1.19627	-1.12179	-1.24933	-1.36368	-1.26067	-1.39176	-1.26312	-1.22602	-1.37103
KCNS2	-0.706277	-0.506301	-0.646615	-0.610414	-0.806591	-0.800343	-0.652898	-0.582789	-0.861816	-0.747878	-0.661715	-0.721678	-0.661119	-0.558584	-0.60134	-0.750097	-0.448359	-0.646605	-0.761911	-0.717446	-0.744046	-0.83846	-0.561858	-0.556198	-0.679555	-0.555146	-0.670046	-0.642404	-0.547608	-0.520775	-0.733646	-0.737659	-0.704625	-0.578034	-0.66095	-0.676155	-0.63718	-0.600906	-0.702948	-0.663776	-0.819755	-0.584702	-0.669987	-0.65992	-0.455055	-0.6283	-0.713875	-0.664518	-0.587119
MGC45922	-0.3269	-0.251308	-0.325882	-0.223557	-0.321297	-0.447831	-0.481731	-0.0094933	-0.462879	-0.38506	-0.340781	-0.306721	-0.358173	-0.463027	-0.230609	-0.543969	-0.172433	-0.489263	-0.444393	-0.356644	-0.37518	-0.4611	-0.382168	-0.294298	-0.539913	-0.422288	-0.354823	-0.267005	-0.341519	-0.467985	-0.598377	-0.343323	-0.0791165	-0.170317	-0.574933	-0.203587	-0.272327	-0.289037	-0.444984	-0.308635	-0.451875	-0.432111	-0.239602	-0.494352	-0.177434	-0.306584	-0.43229	-0.213565	-0.416768
C8orf56	-0.747303	-0.787059	-0.735893	-0.755412	-0.764323	-0.68349	-0.78037	-0.638986	-0.845065	-0.805759	-0.78056	-0.730866	-0.792969	-0.987743	-0.843725	-0.665432	-0.473838	-0.844958	-0.709395	-0.823892	-0.731009	-0.888937	-0.844447	-0.73176	-0.986091	-0.855272	-0.60211	-0.844266	-0.894295	-0.665266	-0.815963	-0.699124	-0.770791	-0.783236	-0.661291	-0.504734	-0.790324	-0.962459	-0.861763	-1.02427	-0.946186	-0.777141	-0.733403	-0.837073	-0.804381	-0.599202	-0.980254	-0.753904	-0.78593
ZNF396	-0.774219	-0.753324	-0.717589	-0.631152	-0.73336	-0.766354	-0.665651	-0.555179	-0.945127	-0.860622	-0.602404	-0.91816	-0.80613	-0.894442	-0.609491	-0.765188	-0.570547	-0.650635	-0.594358	-0.660889	-0.596777	-0.775986	-0.713153	-0.731095	-0.803853	-0.776849	-0.697968	-0.693476	-0.611385	-0.650421	-0.709345	-0.942266	-0.710989	-0.549074	-0.662321	-0.452384	-0.60318	-0.71322	-0.778648	-0.805513	-0.848681	-0.611223	-0.739381	-0.713619	-0.574259	-0.841782	-0.728611	-0.759809	-0.725393
KATNAL2	-1.24933	-1.39505	-1.44865	-1.31346	-1.30808	-1.3529	-1.37966	-1.3288	-1.31227	-1.31221	-1.45907	-1.31955	-1.33385	-1.26081	-1.3525	-1.35409	-1.41566	-1.3997	-1.30939	-1.18828	-1.33512	-1.39241	-1.25412	-1.40469	-1.45992	-1.34797	-1.4788	-1.47524	-1.30584	-1.52099	-1.39847	-1.41639	-1.14746	-1.19402	-1.45726	-1.18466	-1.14634	-1.4382	-1.22772	-1.35438	-1.33218	-1.19986	-1.37262	-1.43549	-1.32285	-1.43722	-1.42122	-1.27846	-1.32621
ITGAL	0.105679	-0.394936	-0.211389	0.214401	-0.716824	-0.0259094	0.231141	-0.552049	0.166697	0.156889	-0.312759	0.753031	0.133951	-0.103469	-0.0768833	-0.569875	-0.0456964	-0.296209	0.0636383	-0.226602	0.0247435	-0.423354	-0.339741	-0.614772	-0.587868	-0.742073	-0.0113508	-0.117333	-0.0496026	-0.461509	0.0352942	-0.0734897	-0.224714	-0.0714189	-0.176708	0.0704322	-0.168795	0.523043	-0.0385186	-0.431033	-0.140556	-0.591476	0.131714	-0.19141	0.145987	-0.28917	-0.430445	-0.337836	-0.0595722
COCH	0.0109973	-0.174395	0.206341	-0.209207	-0.0878359	-0.268553	-0.462222	-0.0547132	0.10897	0.00668491	0.168451	-0.0430902	-0.159923	0.0778122	0.445843	0.30072	0.400575	0.0729902	-0.24159	0.199668	-0.23182	0.247265	0.0648416	0.389004	0.323931	0.197545	-0.189895	0.433384	0.353628	0.144074	-0.0428173	0.238329	0.120805	0.135277	0.0315024	0.0547847	0.183836	-0.369727	0.176554	-0.345783	0.127323	0.26757	-0.272723	-0.129834	-0.251955	-0.41736	0.161248	-0.0814191	-0.42505
C1orf210	0.239359	0.378416	-0.0401367	0.517959	-0.191561	0.722959	0.626228	-0.220793	0.273567	0.542356	0.502415	0.513555	0.459923	0.133363	0.503099	0.155899	0.177034	0.121987	0.718098	-0.0488585	0.608834	0.0110222	0.254472	-0.0352824	0.360673	-0.114235	0.135998	0.024963	0.0556315	-0.249941	0.0409473	0.0868412	-0.00747589	0.237504	-0.0549515	0.253874	-0.0733299	0.339244	0.163283	-0.285782	0.0712578	0.100561	0.346411	0.126574	0.655136	0.406384	-0.0248588	0.0653024	0.275407
LASS3	-0.717761	-0.558441	-0.663413	-0.712799	-0.584783	-0.670806	-0.717947	-0.251381	-0.681364	-0.752088	-0.481934	-0.581781	-0.703774	-0.667269	-0.695438	-0.578771	-0.482167	-0.72636	-0.632661	-0.503669	-0.561767	-0.796275	-0.538164	-0.554395	-0.713949	-0.668438	-0.559035	-0.577541	-0.82009	-0.527761	-0.829847	-0.664163	-0.702892	-0.857138	-0.97867	-0.518005	-0.746573	-0.688335	-0.75823	-0.671218	-0.88501	-0.748984	-0.638888	-0.829742	-0.637057	-0.722225	-0.631446	-0.7017	-0.662318
DNAJC5B	-0.340709	-0.226394	-0.417696	-0.257501	-0.291619	-0.0607238	-0.402337	-0.120683	-0.323101	-0.313615	-0.10795	-0.15952	-0.51597	-0.0491681	-0.376361	-0.119228	-0.331327	-0.160499	-0.213009	-0.373403	-0.202564	-0.303406	-0.308119	-0.148286	-0.430081	-0.42258	-0.334652	-0.201821	-0.165703	-0.276549	-0.107678	-0.384999	-0.192372	-0.518284	-0.436508	-0.139333	-0.201821	0.108946	-0.47627	0.0972842	-0.247898	-0.393229	-0.44692	-0.439099	-0.164215	-0.221498	-0.218281	-0.285822	-0.392168
C9orf43	-1.05635	-0.994001	-0.927567	-1.11937	-1.02075	-0.92223	-1.05463	-0.860967	-1.03675	-1.00792	-1.0559	-0.958865	-1.34014	-0.896706	-1.04612	-0.795341	-0.688283	-0.914902	-0.97347	-0.941356	-1.00628	-1.18055	-0.976488	-0.867097	-1.0813	-0.964947	-1.10755	-1.08583	-1.0752	-1.02512	-0.96591	-0.990443	-1.05749	-0.854716	-0.849635	-0.919038	-0.945023	-0.985311	-1.04268	-1.00007	-1.04554	-0.920708	-1.00425	-0.935559	-0.968981	-1.02498	-1.10213	-0.879411	-0.953565
FLJ25758	-0.57711	-0.425675	-0.445523	-0.478532	-0.358321	-0.498137	-0.570962	-0.193005	-0.603547	-0.580713	-0.414738	-0.213743	-0.538222	-0.526048	-0.389716	-0.410848	-0.290771	-0.577082	-0.489604	-0.614361	-0.520022	-0.581483	-0.504468	-0.49513	-0.52181	-0.403491	-0.505488	-0.52555	-0.37044	-0.78686	-0.621844	-0.649293	-0.65559	-0.50799	-0.615401	-0.444352	-0.532742	-0.396755	-0.594909	-0.489202	-0.676485	-0.4365	-0.563673	-0.443817	-0.428081	-0.412717	-0.645983	-0.469067	-0.38154
SVOPL	-1.1908	-1.17192	-1.06901	-1.30999	-1.03235	-1.06987	-1.24325	-0.947219	-1.15232	-1.17396	-0.914712	-1.30071	-1.14418	-1.06305	-1.13749	-1.14474	-0.766856	-1.11956	-1.18268	-1.18794	-1.07602	-1.20884	-1.2321	-1.06562	-1.17248	-1.0403	-1.26788	-1.19085	-1.0863	-1.26389	-1.11085	-1.22095	-1.33772	-1.16152	-1.19332	-1.11486	-1.15638	-1.23571	-1.27161	-1.03398	-1.12442	-1.02189	-1.27447	-0.941089	-1.3016	-1.31152	-1.21411	-1.11779	-1.35529
LOC645591	-1.4057	-1.43149	-1.22609	-1.41484	-1.34709	-1.47599	-1.44427	-1.20144	-1.29988	-1.39491	-1.25623	-1.48404	-1.37546	-1.39792	-1.42442	-1.27765	-1.39958	-1.40307	-1.43555	-1.35835	-1.36663	-1.32427	-1.34254	-1.20993	-1.38377	-1.25464	-1.45788	-1.44516	-1.47262	-1.29695	-1.37945	-1.37557	-1.31872	-1.41054	-1.25769	-1.35316	-1.32939	-1.38907	-1.46069	-1.29068	-1.5064	-1.30271	-1.38285	-1.36311	-1.38576	-1.3459	-1.22063	-1.31495	-1.38693
MGC20647	-0.74156	-0.804242	-0.759958	-0.850511	-0.857802	-0.720282	-0.898629	-0.922445	-0.931584	-0.844438	-0.82158	-0.829381	-0.815168	-0.86337	-0.743352	-0.935872	-0.835874	-0.805645	-0.856788	-0.916344	-0.895762	-0.830338	-0.808151	-0.81013	-0.797736	-0.984184	-0.810728	-0.822355	-0.757587	-0.926492	-0.880379	-0.911256	-0.841103	-0.782827	-0.901411	-0.75639	-0.92365	-0.92907	-0.851569	-0.829301	-0.814477	-0.813965	-0.833038	-0.711224	-0.733132	-0.881985	-0.883816	-0.762935	-0.907368
LRRC18	-0.875815	-0.886351	-0.848675	-0.979346	-0.828466	-0.822509	-0.781116	-0.577518	-0.980469	-0.855735	-1.09129	-0.820969	-1.01388	-1.04333	-0.970241	-0.99725	-0.712651	-0.912686	-0.883601	-0.733343	-0.781811	-1.01953	-0.959237	-0.86245	-0.953733	-1.0633	-0.781092	-0.928468	-0.890075	-0.910299	-0.958469	-0.950057	-0.952804	-0.724773	-0.876272	-0.685602	-1.01832	-0.904445	-1.03497	-0.837977	-0.907789	-0.867865	-0.875984	-0.880973	-1.15388	-0.881352	-0.908696	-0.879333	-0.914751
hCG_2018279	-0.167799	-0.191474	-0.139731	-0.0931126	-0.0845173	-0.0446123	-0.191478	-0.186285	-0.184369	-0.14378	-0.00511342	-0.236692	-0.324243	-0.0381934	-0.170713	-0.445749	-0.356455	-0.243085	-0.197826	-0.186763	-0.0574759	-0.327337	-0.209227	-0.245277	-0.236229	-0.111473	-0.144762	-0.379867	-0.236305	-0.332244	-0.219168	-0.261362	-0.145263	-0.108844	-0.370633	-0.0739846	-0.267924	-0.199895	-0.189058	-0.168442	-0.0709325	-0.217247	-0.199158	-0.129619	-0.0870755	-0.00658773	-0.291996	-0.105095	-0.0988807
HEL308	0.0694534	0.151134	-0.0379536	0.134991	0.309984	0.319055	-0.0328258	0.267218	0.223244	0.174657	0.103541	0.0164834	0.190268	0.124985	0.112725	0.326411	0.131531	0.0938442	0.137546	0.226693	0.302657	0.0104372	0.100283	0.0343648	0.221851	0.0499417	0.245914	0.342978	0.160115	0.297922	0.253715	-0.173346	0.270551	0.350963	0.239208	0.0878162	0.219975	0.0590363	0.0871667	0.244096	0.0310163	0.290404	0.132594	0.10261	0.0832732	0.19232	0.225522	0.154875	0.0376282
DENND4A	0.335717	0.188179	0.230969	0.335516	0.63819	0.336273	0.558068	0.510369	0.524324	0.435558	0.346068	0.535202	0.488167	0.367917	0.419448	0.498006	0.36857	0.517047	0.364213	0.401341	0.44024	0.345822	0.495962	0.614746	0.500775	0.404188	0.406888	0.75411	0.495429	0.321453	0.374443	0.167488	0.373582	0.48543	0.409516	0.063677	0.266305	0.530374	0.259665	0.418691	0.500781	0.602787	0.333909	0.469178	0.326443	0.370618	0.583659	0.336332	0.475718
CALHM1	-1.01306	-1.02319	-0.982236	-0.932509	-0.96752	-1.00493	-0.972597	-0.84303	-1.13359	-1.09881	-0.948808	-1.17308	-0.999644	-1.14683	-0.883785	-1.05959	-0.853646	-1.00137	-0.995521	-1.01733	-0.967669	-1.05719	-0.987936	-0.883889	-0.993114	-1.04967	-1.0787	-1.00016	-1.03353	-0.90208	-1.08173	-1.1224	-0.95979	-0.985442	-1.14058	-1.08812	-1.15491	-1.01391	-1.17648	-0.864979	-1.22572	-1.00333	-1.0121	-0.950698	-0.873467	-1.00899	-1.15591	-1.0557	-0.930922
TP73	-0.485712	-0.273139	-0.396552	-0.439595	-0.446281	-0.367275	-0.542424	-0.276133	-0.47859	-0.488851	-0.430986	-0.201391	-0.457003	-0.437816	-0.450894	-0.687623	-0.247565	-0.506679	-0.438579	-0.601137	-0.48224	-0.59279	-0.353683	-0.592709	-0.636803	-0.416281	-0.564668	-0.472938	-0.394443	-0.551889	-0.748356	-0.589346	-0.456888	-0.539161	-0.653979	-0.304105	-0.575791	-0.469109	-0.554176	-0.412143	-0.5433	-0.454679	-0.422418	-0.539555	-0.450338	-0.311386	-0.447676	-0.503062	-0.475909
LOC200261	-0.299068	-0.195288	-0.36672	-0.234256	-0.118077	-0.144085	-0.354173	-0.0363954	-0.446077	-0.250528	-0.0852748	-0.272417	-0.383498	-0.372138	-0.241006	-0.36265	-0.285877	-0.347563	-0.230761	-0.380142	-0.378026	-0.288166	-0.284342	-0.197816	-0.291495	-0.333977	-0.290821	-0.348663	-0.232659	-0.390768	-0.414625	-0.506976	-0.310903	-0.330432	-0.365597	-0.220205	-0.2351	-0.222474	-0.301231	-0.25795	-0.361434	-0.408352	-0.3475	-0.494908	-0.219226	-0.289087	-0.386881	-0.320477	-0.2866
CST9	-0.796931	-0.736648	-0.833366	-0.721197	-0.650563	-0.897656	-0.691987	-0.83352	-0.927787	-0.679978	-0.880437	-0.791665	-0.809545	-0.801648	-0.735346	-0.719185	-0.484325	-0.801484	-0.644001	-0.734069	-0.651266	-0.720971	-0.784271	-0.618324	-0.81664	-0.794458	-0.710894	-0.620875	-0.75893	-0.94366	-0.854128	-0.715802	-0.778649	-0.673262	-0.852178	-0.654665	-0.781974	-0.841304	-0.761335	-0.880221	-0.683067	-0.61057	-0.634667	-0.677006	-0.740667	-0.84437	-0.695178	-0.76597	-0.642246
LYG2	-1.20516	-1.1963	-1.17801	-1.19054	-1.11439	-1.29225	-1.15146	-0.99107	-1.18048	-1.15787	-1.15695	-0.846521	-0.948422	-1.09248	-1.21249	-1.04863	-0.838196	-1.12329	-1.08335	-1.10506	-1.04351	-1.1456	-1.15299	-1.09046	-1.15731	-1.06594	-1.15724	-1.06208	-1.0357	-1.12552	-1.20201	-1.00819	-1.08738	-0.920661	-0.927349	-0.964978	-1.10119	-1.19367	-1.16146	-1.11409	-1.23843	-1.08219	-1.02798	-1.06176	-1.06737	-1.11067	-1.0775	-1.07098	-1.04294
NCRNA00161	-1.46124	-1.51983	-1.57966	-1.48587	-1.5285	-1.46244	-1.43265	-1.52292	-1.47544	-1.5064	-1.4956	-1.30263	-1.41202	-1.48689	-1.53606	-1.50723	-1.56014	-1.50659	-1.46951	-1.33428	-1.49674	-1.49171	-1.46503	-1.59536	-1.4289	-1.54732	-1.54598	-1.48531	-1.41579	-1.43309	-1.43316	-1.65707	-1.46953	-1.37768	-1.5129	-1.4673	-1.33749	-1.51372	-1.47839	-1.4358	-1.45359	-1.38825	-1.38293	-1.33468	-1.48024	-1.50908	-1.51421	-1.47344	-1.40287
TK1	0.426385	0.0542502	0.416333	0.543072	0.00100825	0.621156	0.409144	0.055144	0.375309	0.42013	0.112853	0.136325	0.576823	0.0331852	0.132153	-0.280772	0.191253	0.0437473	0.381265	0.143489	0.473144	0.0109362	0.0510658	0.180592	0.191271	0.318866	0.523343	-0.0293614	-0.140485	-0.00615767	-0.0440245	0.220455	0.404995	0.364235	-0.0124034	0.0540611	0.114203	0.197548	0.548778	-0.096117	0.573729	-0.216385	0.33826	0.312423	0.370113	0.545208	-0.0648275	0.44426	0.478449
OSGIN2	0.0523701	-0.361167	-0.165199	-0.126302	0.0598649	-0.116508	-0.164559	-0.171856	0.257599	0.352619	-0.368122	0.172692	-0.0411032	-0.0952141	-0.390924	0.0738487	-0.262457	0.0665208	0.318243	-0.353467	0.449762	-0.176578	-0.167429	0.0274418	0.0420616	-0.139512	-0.20449	0.03905	0.127137	-0.0705717	-0.0798123	-0.380174	-0.103041	-0.0423461	-0.0189015	-0.225008	0.150768	0.25679	0.0282941	-0.0725998	0.209494	0.473004	-0.346941	0.0799456	-0.433972	-0.489307	0.382328	-0.196319	-0.534802
FBXO7	1.67748	1.71028	1.72639	1.75907	1.65677	1.46217	1.79023	1.27224	1.73166	1.76339	1.53462	1.55623	1.86878	1.56457	1.76215	1.36402	1.41708	1.65549	1.83075	1.62646	1.802	1.5898	1.45323	1.65547	1.49716	1.41228	1.58116	1.26163	1.45154	1.33063	1.45087	1.30349	1.69995	1.68962	1.21918	1.60863	1.66246	1.7702	1.61766	1.59803	1.47389	1.53672	1.71791	1.73225	1.67328	1.61875	1.55206	1.71294	1.88356
FAM165B	-0.240152	-0.0728355	-0.178472	-0.036949	-0.031308	0.14849	-0.116708	-0.220117	-0.217219	0.00825327	0.0693261	-0.238406	-0.172246	-0.339961	-0.321461	-0.142315	-0.309599	-0.0542002	0.0906283	-0.0910763	0.13136	-0.215396	0.00502393	-0.228514	-0.188829	-0.356014	-0.334302	-0.105023	-0.113702	-0.214607	-0.236706	-0.263227	-0.314485	-0.107461	-0.153172	-0.170676	-0.0923028	-0.0470962	-0.228876	-0.177519	-0.252961	-0.173247	-0.172162	-0.293171	-0.168955	-0.0668313	-0.254907	-0.213929	-0.211494
BEST1	0.149783	0.487787	0.296888	0.375174	0.348198	0.312918	0.300345	0.700593	0.0915841	0.190266	0.352159	0.0497363	0.109979	0.159138	0.395535	0.156218	0.347652	0.228073	0.339597	0.45684	0.488228	0.0462248	0.299951	0.244523	0.036993	0.442332	0.296198	0.170141	0.141491	0.0536282	0.0724057	0.465835	0.383272	0.299025	0.0982115	0.35457	0.130616	0.411591	0.1268	0.302895	0.191948	0.138321	0.398344	0.213235	0.43022	0.464063	0.242084	0.317391	0.373659
LOC554203	0.371837	0.296099	0.185242	0.229494	0.332071	-0.0726586	0.494275	0.551557	0.255578	0.170555	0.367605	0.304002	0.201985	0.207758	0.669099	0.850828	0.742691	0.595847	0.326394	0.879773	0.180356	0.411989	0.392064	0.422869	0.722509	0.790485	0.0156849	1.10078	0.939968	1.1303	0.944167	0.258909	0.380642	0.713962	1.12292	0.0052632	0.697359	0.63438	0.22622	0.664113	0.268946	0.902317	0.461072	0.217598	0.337644	0.47872	0.374636	0.162051	0.270324
DNAJC14	-0.262577	-0.659989	-0.469427	0.100862	-0.649462	-0.460217	-0.056521	-1.17501	0.00797692	0.214379	-0.312882	-0.119045	-0.349258	-0.454862	-0.323762	-0.814065	-0.508423	-0.3814	0.119612	-0.826436	0.0453844	-0.689532	-0.557572	-0.718673	-0.411387	-1.03792	-0.591837	-0.388146	-0.630373	-0.666888	-0.477559	-1.20377	-0.203628	-0.548163	-0.553476	-0.301659	-0.330024	-0.219977	-0.328031	-1.03906	-0.493467	-0.61828	-0.305957	-0.523119	-0.267065	-0.891885	-0.863507	-0.60606	-0.578232
LINS1	0.426064	0.0819257	0.479936	0.186688	0.423277	0.278128	-0.0777993	0.701295	0.293848	0.130093	0.273003	0.468638	0.412916	0.189781	0.635205	0.879979	0.709819	0.523466	0.264826	0.539226	0.23814	0.541832	0.524009	0.603899	0.6952	0.84078	0.375097	0.838072	0.781861	0.731561	0.713159	0.254322	0.503561	0.722604	0.697701	0.343354	0.614007	0.454351	0.455215	0.455696	0.63164	0.625626	0.107968	0.374182	0.0509625	0.43817	0.677701	0.290459	0.257599
CFHR3	-1.34115	-1.16966	-1.26863	-1.37226	-1.36225	-1.25214	-1.35994	-1.1842	-1.32336	-1.26985	-1.36726	-1.15806	-1.19487	-1.32274	-1.28085	-1.37183	-1.28632	-1.3285	-1.43184	-1.25486	-1.35589	-1.25116	-1.23834	-1.31503	-1.23634	-1.3069	-1.35882	-1.45633	-1.32506	-1.34704	-1.37102	-1.32781	-1.4119	-1.29388	-1.30958	-1.22762	-1.35608	-1.29882	-1.32543	-1.32609	-1.31227	-1.25489	-1.34211	-1.34709	-1.25122	-1.27677	-1.3194	-1.23377	-1.35835
ZNF808	-1.33994	-1.42566	-1.27553	-1.35717	-1.31505	-1.65623	-1.34411	-1.314	-1.37502	-1.33025	-1.61339	-1.47902	-1.51742	-1.4749	-1.03425	-0.847786	-0.984248	-1.31869	-1.23879	-1.14524	-1.45403	-0.881243	-1.39241	-1.43703	-1.36702	-1.25309	-1.36368	-1.22526	-1.27183	-1.25523	-1.06691	-1.62648	-1.24072	-0.898224	-0.684141	-1.19097	-1.07493	-1.42292	-1.28072	-1.48221	-1.47312	-1.11769	-1.49429	-1.39584	-1.14752	-1.40511	-1.34229	-1.26299	-1.499
CARD8	0.687908	0.426687	0.478362	0.769468	0.587245	0.380496	0.529757	0.411824	0.633983	0.649793	0.51042	0.79722	0.499997	0.696875	0.589756	0.801078	0.517941	0.90919	0.569701	0.591658	0.758433	0.70206	0.524996	0.600346	0.576918	0.438534	0.384994	0.915817	0.797603	0.790275	0.783257	0.305827	0.607334	0.668561	0.636824	0.177636	0.465327	1.00646	0.469653	0.735476	0.686251	0.353902	0.525759	0.385714	0.517129	0.333759	0.765923	0.323671	0.913085
ARMC10	0.377389	0.21863	0.442033	0.456106	0.0133587	0.465495	0.227368	0.394444	0.543985	0.388761	0.399624	0.643841	0.495255	0.620775	0.288244	0.224977	0.24541	0.326027	0.411447	0.16078	0.490955	0.101181	0.377494	0.362393	0.462762	0.56278	0.432531	0.369856	0.308852	0.527112	0.33965	0.529315	0.698544	0.715546	0.486092	0.210695	0.699997	0.511296	0.477851	0.365694	0.566082	0.11662	0.288814	0.286497	0.28854	0.450857	0.288698	0.362503	0.21503
TMEM37	1.74946	1.66486	1.8421	1.64863	1.28546	0.98693	1.43727	0.15514	2.04413	1.63131	1.98327	1.9876	1.66511	1.63886	1.22237	1.25374	1.91381	1.02303	1.67263	1.07072	1.4779	1.62575	1.46411	1.1184	1.3191	0.511337	1.37057	1.66333	1.69898	1.24004	1.43223	1.23189	1.62149	1.26415	1.33154	1.91594	1.7311	1.20451	1.55756	1.37817	1.30716	1.65533	1.69091	1.62452	1.71173	0.894822	1.18461	1.557	1.04744
OSCAR	-1.02609	-0.893953	-0.986537	-0.945051	-0.932554	-0.831629	-1.09989	-0.924427	-0.883453	-1.0105	-0.760392	-0.872145	-0.923402	-0.938211	-0.925254	-1.01328	-0.964793	-0.923943	-0.95596	-0.883114	-1.04977	-0.826455	-0.854069	-1.01491	-1.13215	-0.894233	-1.01731	-1.08045	-1.02775	-1.07919	-0.933697	-0.858344	-1.0431	-0.874944	-1.1621	-0.981486	-0.801608	-1.00412	-0.773227	-0.86806	-0.959463	-0.882034	-0.960529	-1.10752	-0.935691	-0.975547	-0.929554	-0.873538	-0.904981
LOC203274	-0.0762601	0.0881148	0.0214672	-0.0508724	-0.138346	0.142026	-0.102889	0.0855832	-0.18588	-0.112494	-0.0111098	0.00281456	-0.122598	-0.192579	-0.00155328	0.0216428	0.369624	0.0275335	-0.0338763	-0.0517568	0.0324338	-0.163001	-0.0970663	0.00602179	-0.0971003	-0.120759	-0.103157	-0.0844672	-0.0634616	-0.0438147	-0.161997	-0.0329899	0.119043	0.18875	-0.0404937	0.171231	0.0991433	0.180014	-0.174666	-0.0408895	-0.138204	-0.0550599	-0.0602263	-0.0607581	0.160855	0.15093	-0.103491	0.0626578	0.00794685
CD80	-0.767842	-1.02504	-0.346279	-0.762458	-0.75496	-0.264647	-0.703768	-0.503311	-0.406728	-1.03719	-0.622602	-0.463685	-0.216644	-0.79452	-0.780568	-0.594702	-0.639221	-0.293956	-0.54931	-0.854553	-0.214902	-0.912912	-0.505803	-0.484593	-0.943525	-0.516645	-1.05349	0.0920697	-0.36957	-0.736518	-0.343456	-0.730667	-0.521568	-0.156192	-0.586111	-0.822999	-0.655692	-0.0589499	-0.792228	-0.469388	-0.502213	-0.390202	-0.600209	-0.78247	-0.739924	-0.466653	-0.31796	-0.579862	-0.628744
OLFM3	-1.59864	-1.69866	-1.51868	-1.60928	-1.75901	-1.62007	-1.62142	-1.58461	-1.64375	-1.59297	-1.7289	-1.54851	-1.44415	-1.61618	-1.56226	-1.56264	-1.58017	-1.59356	-1.66776	-1.60203	-1.60407	-1.6206	-1.55554	-1.55425	-1.67852	-1.54059	-1.57801	-1.61949	-1.58899	-1.35295	-1.62043	-1.70508	-1.62004	-1.66855	-1.5437	-1.58465	-1.61803	-1.58057	-1.63365	-1.52313	-1.67799	-1.53953	-1.57744	-1.70929	-1.63827	-1.63414	-1.43254	-1.66872	-1.67874
VSTM2A	-1.25238	-1.28872	-1.1635	-1.18967	-1.14773	-1.16565	-1.30573	-0.560426	-1.15263	-1.32702	-1.20527	-1.18849	-1.14633	-1.33315	-1.15485	-1.22117	-1.33337	-1.26455	-1.29176	-1.30282	-1.23124	-1.31171	-1.25677	-1.07002	-1.26435	-0.793414	-1.12263	-1.28141	-0.986475	-1.15979	-1.28625	-1.19426	-1.19029	-1.23936	-1.09733	-1.29092	-1.23838	-1.32007	-1.2268	-1.27954	-1.25351	-1.29178	-1.28162	-1.10739	-1.36784	-1.41624	-1.19981	-1.28906	-1.23192
APOBEC4	-1.34039	-1.32589	-1.29056	-1.19	-1.16226	-1.50966	-1.41193	-1.00326	-1.35968	-1.42102	-1.31273	-1.45853	-1.50373	-1.28445	-1.31162	-1.27422	-1.42329	-1.39533	-1.26769	-1.18337	-1.34368	-1.48459	-1.27571	-1.16475	-1.3261	-1.32606	-1.21312	-1.16375	-1.52613	-1.3268	-1.36493	-1.4354	-1.11385	-1.06672	-1.48895	-1.40488	-0.928835	-1.22802	-1.44998	-1.32253	-1.37905	-1.16465	-1.46452	-1.19906	-1.33636	-1.34071	-1.41921	-1.15773	-1.23623
FAM13C1	-0.0629748	-0.128804	-0.0396318	-0.0828988	-0.0605873	-0.117563	-0.0662589	0.191269	0.00208774	-0.0521631	0.388002	-0.378985	-0.669402	0.445845	-0.421797	-0.0329069	-1.01629	-0.0361801	-0.0590853	-0.471884	-0.127502	-0.0552441	-0.238094	0.0848241	0.254222	-0.576618	-0.360887	0.0623621	-0.19094	0.0521844	-0.115546	-0.367845	-0.163751	0.0581677	0.274065	-0.681986	-0.118676	0.173179	-0.113248	0.0939801	0.0157089	-0.428109	-0.328228	-0.423715	-0.269122	-0.0920422	0.083965	-0.257164	0.0233808
SETD6	-0.125314	-0.378047	-0.127189	0.154219	-0.0227412	-0.222393	0.117258	-0.204774	0.113022	0.197778	-0.0247075	-0.0871116	-0.123727	-0.0187404	-0.185551	-0.00734028	-0.683675	0.118796	0.20531	0.0394203	0.0295182	0.0705775	-0.114824	-0.0678041	-0.0647265	0.0687766	-0.00350605	0.252141	0.24879	0.0471559	-0.0368808	-0.0865939	0.20501	0.407785	0.191955	0.0899898	0.398602	0.124973	-0.116097	-0.122681	-0.044837	0.0190372	-0.0518259	0.0739946	-0.211351	-0.152651	-0.162592	-0.115214	-0.137217
GPR62	-0.279808	-0.131161	-0.0956897	-0.129354	-0.0782015	-0.163764	-0.287066	-0.0506952	-0.356278	-0.26395	-0.269242	-0.253787	-0.384109	-0.176051	-0.275057	-0.237924	-0.329001	-0.362513	-0.313907	-0.161105	-0.330728	-0.306418	-0.331945	-0.22309	-0.362859	-0.268479	-0.173133	-0.42238	-0.464503	-0.390144	-0.358377	-0.323597	-0.0529644	-0.323196	-0.484318	-0.21624	-0.346836	-0.23326	-0.398078	-0.221676	-0.405832	-0.284269	-0.256957	-0.269148	-0.199775	-0.165838	-0.35948	-0.0823136	-0.221165
SUV39H2	-0.0530689	-0.474515	-0.238849	-0.0397652	0.0717658	0.521424	-0.205052	0.486913	-0.0627657	-0.103255	-0.380914	-0.166223	0.0719943	-0.0858649	0.024109	-0.143594	-0.353876	0.029426	0.12313	-0.126288	0.219245	-0.313951	-0.163967	-0.0133606	0.195247	0.250613	-0.135833	-0.0293355	-0.0217285	-0.151912	-0.233554	-0.107077	-0.344517	-0.0905621	-0.211797	-0.740469	-0.0112484	0.106894	-0.197057	-0.282099	0.224414	-0.102366	-0.313983	-0.14374	-0.334024	0.373295	-0.0414882	-0.127228	-0.118715
ZNF70	-0.298214	-0.205706	-0.182031	-0.365757	-0.331796	-0.396677	-0.324791	-0.328197	-0.32566	-0.25112	-0.274019	-0.195576	-0.326069	-0.375185	-0.281885	-0.372041	-0.25666	-0.349198	-0.311688	-0.278193	-0.33887	-0.260869	-0.280364	-0.278989	-0.378927	-0.393865	-0.312966	-0.183915	-0.235739	-0.235864	-0.369184	-0.329778	-0.359904	-0.325312	-0.399547	-0.15425	-0.379674	-0.269682	-0.280319	-0.377774	-0.356805	-0.426619	-0.172289	-0.303296	-0.374063	-0.382839	-0.238808	-0.215482	-0.171017
MYO18B	-1.23776	-1.17171	-1.29892	-1.1386	-1.2408	-1.33213	-1.24227	-1.14505	-1.1753	-1.26292	-1.43682	-1.31702	-1.40498	-1.20326	-1.36583	-1.20295	-1.26386	-1.31224	-1.21216	-1.16886	-1.13849	-1.12867	-1.19265	-1.27754	-1.2474	-1.14514	-1.28015	-1.2972	-1.11394	-1.29366	-1.24082	-1.247	-1.11025	-1.14196	-1.23817	-1.20192	-1.31625	-1.33639	-1.43281	-1.43035	-1.18726	-1.12631	-1.14906	-1.36869	-1.12517	-1.10162	-1.36523	-1.36584	-1.22119
C12orf72	-0.577124	-0.383817	-0.399521	-0.506204	-0.668737	-0.805237	-0.469767	-0.631075	-0.304969	-0.438275	-0.459159	-0.75377	-0.284836	-0.310331	-0.31762	-0.149571	-0.43072	-0.505927	-0.501676	-0.418273	-0.397071	-0.471609	-0.669048	-0.478111	-0.564518	-0.532248	-0.543639	-0.50212	-0.553772	-0.382363	-0.539797	-0.427403	-0.673604	-0.709318	-0.562395	-0.39019	-0.424538	-0.587335	-0.466449	-0.721021	-0.569528	-0.360765	-0.292952	-0.567855	-0.370885	-0.44487	-0.593531	-0.362338	-0.526538
LRRC48	-0.868534	-0.768651	-0.731296	-0.763302	-0.618767	-0.783578	-0.826188	-0.758737	-0.912553	-0.822479	-1.01525	-0.798415	-0.778974	-0.886145	-0.783059	-0.816742	-0.463807	-0.833689	-0.862412	-0.869665	-0.701387	-0.455408	-0.742893	-0.750258	-0.828972	-0.827936	-0.87686	-0.759632	-0.766051	-0.863511	-0.73566	-0.729428	-0.770176	-0.678201	-0.848043	-0.792589	-0.791511	-0.917647	-0.795005	-0.934489	-0.783704	-0.694819	-0.817902	-0.795049	-0.70747	-0.730264	-0.742623	-0.880243	-0.841894
RHOBTB2	0.688046	0.805845	0.128601	0.39895	0.350601	0.342748	0.787912	-0.366508	0.534468	0.70693	0.971315	0.566669	0.513237	0.604256	0.288321	0.216144	0.499173	-0.0927034	0.217274	0.649698	0.0189887	0.730978	0.674119	-0.128876	0.193162	-0.266133	0.599713	0.356568	0.427157	0.715739	0.52463	0.588731	0.678894	0.00247618	0.455862	0.932773	0.451385	0.0789103	0.401068	0.623708	0.097804	0.387204	0.996333	0.589903	0.914915	0.163433	-0.103345	0.540609	0.532943
TTC30B	-0.500823	-0.471904	-0.48155	-0.419522	-0.454214	-0.782435	-0.669186	-0.478343	-0.542697	-0.449089	-0.716269	-0.873227	-0.405595	-0.613331	-0.24025	-0.0360736	-0.637073	-0.664314	-0.584018	-0.628882	-0.336743	-0.520933	-0.542061	-0.462517	-0.375747	-0.36006	-0.743178	-0.284397	-0.212553	-0.291752	-0.0776438	-0.550966	-0.730842	-0.57045	-0.0922732	-0.577934	-0.334549	-0.748458	-0.35157	-0.7203	-0.25513	-0.0795016	-0.672368	-0.294103	-0.675238	-0.477886	-0.273953	-0.549459	-0.639605
LENG9	-0.605983	-0.783005	-0.610615	-1.01852	-0.568311	-0.540781	-0.837263	-0.870313	-0.748563	-0.678019	-0.531581	-0.539243	-0.665788	-0.775499	-0.860078	-0.698437	-0.603874	-0.809746	-0.682867	-0.537516	-0.510535	-0.561537	-0.669415	-0.525994	-0.639816	-0.665171	-0.588162	-0.591266	-0.64937	-0.560498	-0.661996	-0.577916	-0.553371	-0.516668	-0.670534	-0.477088	-0.641003	-0.650501	-0.648301	-0.721816	-0.781097	-0.729788	-0.756068	-0.518892	-0.659488	-0.501591	-0.761037	-0.45986	-0.939485
GDEP	-0.416723	-0.100565	-0.326636	-0.308014	-0.339101	-0.43879	-0.541477	0.0203616	-0.377046	-0.328025	-0.378083	-0.516975	-0.402633	-0.235033	-0.265426	-0.229259	-0.046154	-0.285373	-0.473496	-0.391525	-0.412912	-0.39077	-0.319933	-0.265864	-0.443692	-0.426799	-0.480927	-0.285329	-0.418426	-0.256221	-0.494099	-0.544275	-0.49888	-0.446538	-0.361159	-0.181713	-0.330154	-0.310437	-0.45323	-0.340518	-0.48859	-0.184636	-0.460103	-0.391248	-0.325493	-0.28553	-0.341162	-0.35299	-0.306989
SYMPK	0.767896	0.567652	0.784205	0.483763	0.486174	0.561418	0.795961	0.727518	0.500756	0.358603	0.272004	0.3115	0.333537	0.542033	0.769944	0.650781	1.36425	0.644411	0.455397	1.01005	0.326678	0.93979	0.645769	0.9623	0.828831	1.01439	0.978224	0.835398	0.805414	0.824394	0.843804	0.558433	0.925519	0.900685	0.646828	0.881523	0.981327	0.611624	0.778846	0.756634	0.614049	0.643028	0.668869	0.667544	0.738938	0.579893	0.489913	0.968927	0.621897
NKAIN2	-1.44544	-1.3634	-1.49241	-1.49397	-1.3386	-1.46857	-1.3706	-1.23024	-1.33361	-1.35377	-1.52577	-1.31786	-1.21499	-1.49142	-1.38573	-1.33023	-1.24825	-1.37319	-1.47843	-1.36467	-1.4031	-1.09974	-1.37153	-1.29278	-1.38822	-1.40813	-1.33718	-1.49962	-1.33127	-1.19516	-1.29884	-1.51217	-1.43893	-1.43228	-1.31045	-1.40064	-1.2897	-1.41311	-1.37352	-1.30932	-1.47928	-1.35288	-1.50484	-1.3104	-1.36135	-1.53571	-1.31967	-1.38407	-1.41003
SIRPB1	-1.17503	-1.10174	-1.10919	-1.11499	-1.12861	-0.993721	-1.19959	-1.15886	-1.20725	-1.20179	-1.22774	-0.987768	-1.31909	-1.20991	-1.05847	-1.20934	-1.08025	-1.22717	-0.873228	-1.19946	-0.828869	-1.22078	-1.03027	-1.12594	-1.22465	-1.25496	-1.13127	-1.15765	-1.14649	-1.06581	-1.22959	-1.11866	-1.14399	-1.17898	-1.1888	-1.03219	-1.16072	-1.13885	-1.27041	-0.865041	-0.940566	-1.20325	-1.14197	-1.19148	-1.16214	-1.08909	-0.830477	-1.03968	-1.20713
ASCC1	0.287879	0.450794	0.279203	0.396049	0.582666	0.0385082	0.366102	0.770105	0.452875	0.442421	0.154494	0.249248	0.19096	-0.018293	0.450926	0.291284	-0.056185	0.726395	0.592471	0.0790983	0.632064	0.239636	0.327473	0.561022	0.288995	0.229673	0.255263	0.385719	0.366494	0.243264	0.239515	0.12605	0.236181	0.442572	0.0269104	0.132548	0.61572	0.667225	0.532154	0.44796	0.450629	0.671594	0.350532	0.464905	0.0982883	0.338482	0.554724	0.368085	0.444247
ZNF57	0.909071	0.897867	0.540012	0.879922	1.04091	0.748513	0.635134	1.30217	0.543725	0.648347	1.21234	0.725663	0.479099	0.670521	0.900659	0.967427	0.654474	0.941731	0.899471	0.855998	0.824595	0.851916	0.69743	0.833614	0.945912	0.915118	0.9305	0.833019	0.764056	0.868071	0.772982	0.924509	0.874429	0.786359	0.964198	1.07172	0.630562	0.450512	0.826956	0.681274	0.779184	0.951968	0.489616	0.711332	0.850065	0.580072	0.945277	0.735373	0.808177
MYT1L	-1.41787	-1.29029	-1.33746	-1.35528	-1.41876	-1.23391	-1.39383	-1.24938	-1.34418	-1.32302	-1.38146	-1.4301	-1.28239	-1.40534	-1.41528	-1.16092	-1.41005	-1.41266	-1.26163	-1.41424	-1.58325	-1.02927	-1.52462	-1.3991	-1.11155	-1.39367	-1.50015	-1.25326	-1.19988	-1.26201	-1.27412	-1.37141	-1.36547	-1.43206	-1.31828	-1.48599	-1.35382	-1.56521	-1.38752	-1.55677	-1.4557	-1.36142	-1.55336	-1.48716	-1.48508	-1.23875	-1.34156	-1.45091	-1.46164
NPAS3	-0.318226	-0.131911	-0.398395	-0.329084	-0.339233	-0.226611	-0.301361	-0.185284	-0.444448	-0.410265	-0.281513	-0.358028	-0.333716	-0.308649	-0.42304	-0.414056	-0.151503	-0.490325	-0.201685	-0.684603	-0.356843	-0.386921	-0.382936	-0.441091	-0.515603	-0.39767	-0.359157	-0.293005	-0.555416	-0.550605	-0.681354	-0.213741	-0.453696	-0.498141	-0.569218	-0.426362	-0.431662	-0.360678	-0.460236	-0.457241	-0.401559	-0.351138	-0.32404	-0.397989	-0.318043	-0.19079	-0.525519	-0.418405	-0.308195
PALM2	-1.62948	-1.65008	-1.6411	-1.64487	-1.51879	-1.69503	-1.63363	-1.62276	-1.56181	-1.58182	-1.41967	-1.64436	-1.639	-1.52215	-1.50966	-1.59339	-1.58454	-1.56596	-1.53094	-1.66041	-1.72202	-1.54986	-1.61468	-1.72485	-1.5396	-1.52139	-1.68749	-1.58124	-1.65741	-1.52696	-1.61242	-1.78139	-1.53159	-1.65954	-1.55835	-1.52503	-1.65709	-1.58791	-1.54945	-1.64092	-1.72943	-1.53129	-1.74508	-1.6575	-1.74914	-1.62616	-1.59807	-1.73751	-1.70784
RNF32	-0.363701	-0.32171	-0.295781	-0.252587	-0.306332	-0.540096	-0.286133	-0.136252	-0.414482	-0.380136	-0.226621	-0.369098	-0.18524	-0.419931	-0.268912	-0.325657	-0.0458137	-0.335733	-0.310801	-0.19306	-0.38607	-0.195245	-0.238124	-0.265016	-0.242513	-0.447101	-0.396168	-0.405898	-0.16467	-0.0633439	-0.399635	-0.405573	-0.39473	-0.3367	-0.224032	-0.19354	-0.235426	-0.411631	-0.187964	-0.30929	-0.378103	-0.238577	-0.470757	-0.307111	-0.389565	-0.4031	-0.333203	-0.211681	-0.305195
RPRML	-1.10329	-1.134	-1.27095	-1.19126	-1.31725	-0.937571	-1.1075	-1.19541	-1.0576	-0.982189	-0.98284	-1.48486	-1.42877	-1.07102	-1.39309	-1.14852	-1.29944	-1.22653	-1.16954	-1.23276	-1.13311	-0.933514	-1.1162	-1.39493	-1.14567	-1.21738	-1.24191	-1.00729	-1.14102	-1.16592	-1.14032	-1.16064	-1.28041	-1.29182	-1.1677	-0.932021	-1.31132	-1.21685	-0.947631	-1.37252	-1.18729	-1.13075	-0.943161	-1.20422	-1.18367	-1.23504	-1.2193	-1.17833	-1.32506
C20orf26	-0.75419	-0.604086	-0.754612	-0.709084	-0.635588	-0.746161	-0.598069	-0.571133	-0.721618	-0.845721	-0.803921	-0.633473	-0.726189	-0.858193	-0.763058	-0.689779	-0.373373	-0.787956	-0.701695	-0.678017	-0.6733	-0.579155	-0.683366	-0.73716	-0.698449	-0.745488	-0.563984	-0.751313	-0.83919	-0.849781	-0.744902	-0.808855	-0.656058	-0.647845	-0.759408	-0.477443	-0.771738	-0.725963	-0.748071	-0.695829	-0.822156	-0.639363	-0.79211	-0.740369	-0.515598	-0.579241	-0.741894	-0.747406	-0.654603
C17orf47	-1.12581	-1.03197	-1.14235	-1.21426	-0.904009	-1.20472	-1.2898	-0.990936	-1.11036	-1.24231	-1.48356	-1.13255	-1.10502	-1.14954	-1.09552	-1.15263	-1.04882	-1.21935	-1.25165	-1.08734	-1.11887	-0.966282	-1.11806	-1.06237	-1.0906	-1.06534	-1.11851	-1.23171	-1.12426	-1.05944	-1.36172	-1.19928	-1.12792	-1.09476	-1.16069	-1.08055	-1.24978	-1.08342	-1.09006	-1.1589	-1.24183	-1.0652	-1.05336	-1.2114	-0.984616	-1.13373	-1.05283	-1.11272	-1.11841
LOC100130950	-0.548279	-0.60763	-0.604023	-0.713612	-0.551839	-0.524801	-0.627625	-0.534453	-0.724858	-0.576921	-0.660611	-0.842224	-0.630527	-0.724767	-0.562829	-0.637248	-0.545844	-0.682346	-0.53477	-0.584828	-0.654745	-0.554425	-0.650714	-0.599714	-0.643096	-0.598566	-0.638962	-0.580266	-0.657626	-0.790746	-0.767828	-0.71908	-0.566431	-0.651269	-0.808147	-0.527198	-0.450564	-0.562352	-0.730863	-0.730387	-0.694461	-0.639749	-0.700146	-0.625459	-0.67413	-0.690098	-0.769921	-0.569868	-0.62032
METTL8	-0.171924	-0.365559	-0.450166	-0.153541	-0.148838	0.00315363	-0.231782	-0.0697337	-0.0756133	-0.0678031	-0.222464	-0.0668041	-0.100769	-0.291044	-0.0151521	-0.107197	-0.306583	0.0554592	0.0548216	-0.236213	0.18054	-0.251113	-0.0461574	-0.0934319	-0.0529232	0.16647	-0.245438	0.515786	0.146242	-0.033142	0.0510339	-0.43582	-0.218141	0.0462198	-0.0252647	-0.524685	0.0905209	0.26362	-0.250555	-0.303865	-0.027198	-0.0735465	-0.407077	-0.283622	-0.593223	0.106291	-0.0947848	-0.359367	-0.125048
FAM151A	1.54205	1.86465	-0.138417	0.502474	0.930345	0.857953	0.111679	-0.739688	1.4623	1.44582	1.55145	1.15607	1.16216	0.431043	0.201693	1.02238	1.46151	-0.329231	0.672249	0.813981	0.160957	1.35079	1.48692	-0.900759	-0.542606	-1.32358	1.71599	0.983637	0.456938	0.698666	0.956383	-0.218506	0.547554	-0.465824	1.08893	2.03273	0.450486	-0.985027	0.226752	0.573468	0.472744	0.972717	1.27061	0.506479	1.53462	0.73282	0.00880598	1.49184	1.33695
SYCE1	-1.46926	-1.39967	-1.44219	-1.54336	-1.51662	-1.46038	-1.49617	-1.47767	-1.55707	-1.46782	-1.54725	-1.40445	-0.939536	-1.55574	-1.46111	-1.46678	-1.39585	-1.57984	-1.37034	-1.5287	-1.48886	-1.45849	-1.55656	-1.48177	-1.60028	-1.51652	-1.48439	-1.42271	-1.47574	-1.52195	-1.46336	-1.5381	-1.52421	-1.45934	-1.3936	-1.48408	-1.44893	-1.55296	-1.48666	-1.40259	-1.46321	-1.4267	-1.52487	-1.53031	-1.4367	-1.57284	-1.47908	-1.58519	-1.4857
NALCN	-1.41729	-1.14715	-1.35773	-1.32016	-1.19682	-1.45326	-1.29375	-1.45929	-1.26785	-1.29049	-1.27099	-1.4258	-1.28923	-1.20162	-1.26223	-1.45388	-1.4551	-1.4	-1.33284	-1.20916	-1.41548	-1.23604	-1.15986	-1.41084	-1.26745	-1.40776	-1.16644	-1.27772	-1.41483	-1.33618	-1.4199	-1.38065	-1.36152	-1.37216	-1.29311	-1.33509	-1.37772	-1.37455	-1.39825	-1.23786	-1.26471	-1.28927	-1.29489	-1.34029	-1.34955	-1.32973	-1.28106	-1.28658	-1.29563
OR2L13	-1.75527	-1.9565	-1.76185	-1.78473	-1.66737	-1.84044	-1.73897	-1.97824	-1.69264	-1.71194	-1.76551	-1.60644	-1.63942	-1.77552	-1.72003	-1.64693	-1.67349	-1.75552	-1.83629	-1.78633	-1.8536	-1.35953	-1.87312	-1.65701	-1.72942	-1.7952	-1.85412	-1.79064	-1.6852	-1.68844	-1.66322	-1.9051	-1.78244	-1.79725	-1.61728	-1.59454	-1.72135	-1.86108	-1.68033	-1.85262	-1.79306	-1.78906	-1.80056	-1.86435	-1.86053	-1.94081	-1.78327	-1.9484	-1.87985
C9orf68	0.0927992	-0.210115	-0.0598168	-0.282847	-0.23521	-0.413381	-0.212085	-0.738689	-0.226728	-0.296783	-0.332971	-0.59799	-0.587301	-0.083237	-0.200298	0.0515665	-0.745914	0.0823151	-0.170665	-0.0485443	-0.263008	0.047064	-0.380022	-0.17205	-0.0603548	-0.21998	0.0200934	-0.283686	0.172724	0.162441	-0.230119	-0.266197	-0.189214	0.285955	0.11253	-0.273321	0.00661695	-0.183046	-0.180406	-0.235923	-0.0930764	0.011232	-0.394924	-0.183625	-0.332653	-0.147711	0.244716	-0.313647	-0.179765
CALHM3	-0.90422	-0.866045	-0.896598	-0.811146	-0.936427	-1.01326	-0.982442	-0.920307	-0.945662	-0.999264	-0.953293	-1.06686	-0.950533	-0.983069	-0.942724	-0.999812	-0.489788	-0.905899	-0.864834	-1.10298	-0.941294	-0.765266	-0.887453	-0.713925	-0.924048	-1.14735	-1.02583	-0.855076	-0.879685	-0.813663	-1.00532	-1.0732	-0.989607	-0.772573	-1.03663	-0.751798	-0.952643	-0.888565	-0.898475	-0.99329	-0.931106	-0.650975	-1.0698	-1.02718	-0.957771	-1.03544	-0.873971	-1.0044	-0.918584
GLYATL2	-1.36921	-1.36984	-1.30965	-1.35353	-1.215	-1.39862	-1.42538	-1.08695	-1.24417	-1.39153	-1.23505	-1.23644	-1.3258	-1.30448	-1.2424	-1.29096	-1.14572	-1.37521	-1.26361	-1.2375	-1.42787	-1.23547	-1.27408	-1.13141	-1.32933	-1.22883	-1.36218	-1.27678	-1.29187	-1.34555	-1.23473	-1.38351	-1.31867	-1.33389	-1.32177	-1.13023	-1.275	-1.27926	-1.28108	-1.27401	-1.29616	-1.49701	-1.2688	-1.41182	-1.2779	-1.33833	-1.28764	-1.38514	-1.37338
C15orf50	-0.973141	-0.923841	-1.02389	-1.04101	-0.992283	-1.09415	-1.00961	-0.920488	-1.10566	-1.11918	-1.09927	-1.10223	-1.11161	-0.972402	-1.04432	-1.07584	-0.821005	-0.99338	-0.92772	-0.972402	-1.04375	-1.07097	-1.09715	-0.999173	-1.12472	-1.02204	-1.02987	-0.986622	-1.07847	-1.06353	-1.20539	-0.96753	-1.09214	-1.04653	-1.13488	-1.09533	-1.09491	-1.10888	-1.14214	-1.21728	-1.14612	-1.04067	-1.044	-1.03632	-1.07274	-1.00635	-1.24866	-1.03997	-0.863396
MGC24125	-0.663333	-0.520312	-0.697902	-0.59097	-0.684432	-0.553791	-0.46194	-0.466222	-0.75032	-0.690403	-0.71696	-0.666758	-0.715257	-0.724782	-0.334285	-0.73901	-0.842648	-0.606936	-0.582398	-0.794876	-0.55122	-0.670088	-0.709449	-0.581826	-0.676106	-0.730881	-1.01836	-0.806977	-0.604274	-0.50534	-0.797896	-0.745405	-0.627219	-0.453476	-0.856832	-0.796393	-0.6118	-0.519218	-0.698525	-0.775884	-0.712987	-0.544959	-0.723566	-0.57904	-0.550049	-0.647061	-0.695855	-0.734274	-0.462473
CLCNKB	-0.48744	-0.339746	-0.461285	-0.512396	-0.457861	-0.367886	-0.42565	-0.174661	-0.56653	-0.58745	-0.499835	-0.633022	-0.48644	-0.444537	-0.398565	-0.392901	-0.326224	-0.554685	-0.340056	-0.241249	-0.434044	-0.502607	-0.561175	-0.519293	-0.507959	-0.32773	-0.42755	-0.560277	-0.585239	-0.667611	-0.643424	-0.402679	-0.548946	-0.406881	-0.586242	-0.360497	-0.631985	-0.61047	-0.545275	-0.411311	-0.536343	-0.364086	-0.527875	-0.478983	-0.504748	-0.337163	-0.577211	-0.371861	-0.481898
SNIP	-0.335825	-0.16173	-0.13185	-0.27054	-0.105701	-0.248979	-0.3148	-0.132736	-0.385151	-0.361642	-0.277908	-0.250128	-0.277668	-0.316965	-0.307615	-0.342774	-0.194126	-0.364174	-0.152751	-0.246703	-0.315096	-0.512947	-0.302034	-0.263685	-0.359413	-0.305945	-0.159552	-0.183153	-0.341165	-0.364248	-0.307541	-0.347049	-0.297254	-0.27528	-0.384563	-0.24075	-0.252668	-0.320374	-0.375174	-0.208337	-0.305783	-0.279469	-0.187254	-0.243548	-0.0399118	-0.255989	-0.326701	-0.348547	-0.18585
UBE2DNL	-1.36969	-1.20163	-1.4083	-1.38553	-1.05872	-1.28458	-1.45013	-0.953038	-1.36201	-1.51221	-1.41308	-1.50225	-1.23186	-1.40114	-1.31629	-1.27189	-1.20418	-1.4196	-1.17435	-1.26108	-1.18403	-1.31915	-1.3122	-1.40282	-1.41511	-1.36856	-1.21113	-1.4022	-1.5013	-1.13792	-1.31288	-1.39202	-1.45252	-1.30975	-1.4369	-1.25708	-1.30351	-1.33174	-1.39925	-1.2751	-1.48341	-1.39422	-1.2653	-1.45543	-1.35937	-1.36562	-1.40736	-1.40499	-1.23445
C11orf64	-1.20888	-1.15039	-1.37194	-1.39209	-1.23032	-1.35381	-1.40649	-0.9816	-1.28091	-1.39233	-1.45019	-1.33341	-1.31627	-1.19299	-1.28702	-1.3823	-1.5136	-1.42521	-1.29859	-1.31729	-1.25731	-1.22847	-1.33518	-1.33908	-1.38542	-1.26115	-1.32436	-1.42055	-1.34969	-1.33604	-1.39813	-1.34633	-1.25213	-1.2353	-1.42985	-1.22143	-1.29432	-1.33654	-1.29006	-1.28348	-1.40078	-1.30057	-1.32116	-1.30446	-1.28092	-1.28602	-1.3783	-1.3061	-1.35316
WFIKKN2	-0.839701	-0.899188	-0.79723	-0.882743	-0.695696	-0.803592	-0.767041	-0.86443	-0.721485	-0.832346	-0.800007	-0.826269	-0.766693	-0.807682	-0.836024	-0.886729	-0.587289	-0.907266	-0.705711	-0.749664	-0.758189	-0.888613	-0.851997	-0.731936	-0.823348	-0.795121	-0.828806	-0.852804	-0.735009	-0.86256	-0.71854	-0.831966	-0.696751	-0.860254	-0.745158	-0.565334	-0.66638	-0.748368	-0.851783	-0.819027	-0.805636	-0.761894	-0.800877	-0.676347	-0.76805	-0.80228	-0.742047	-0.723916	-0.844964
DPP6	-0.841427	-0.672017	-0.63397	-0.773007	-0.679305	-0.811314	-0.667482	-0.6498	-0.562428	-0.749309	-0.633031	-0.845291	-0.572585	-0.549115	-0.750459	-0.669663	-0.437775	-0.715111	-0.624904	-0.612347	-0.642373	-0.476289	-0.682888	-0.697421	-0.859319	-0.733053	-0.761619	-0.91425	-0.805503	-0.751039	-0.661327	-0.702474	-0.545725	-0.64615	-0.781533	-0.603276	-0.600991	-0.760545	-0.572751	-0.594595	-0.837601	-0.783135	-0.606702	-0.602377	-0.780149	-0.63303	-0.644454	-0.718266	-0.595011
SYT16	-1.52233	-1.7372	-1.63709	-1.74367	-1.73983	-1.79801	-1.89682	-1.61965	-1.52363	-1.69692	-1.72552	-1.61321	-1.62606	-1.68017	-1.69251	-1.59794	-1.66909	-1.61546	-1.70074	-1.61833	-1.72377	-1.49037	-1.54723	-1.46248	-1.56691	-1.6688	-1.59758	-1.65897	-1.51149	-1.65034	-1.60633	-1.85811	-1.71721	-1.69937	-1.63845	-1.71806	-1.55578	-1.71396	-1.67961	-1.50064	-1.63637	-1.56506	-1.78804	-1.64712	-1.81004	-1.76938	-1.6918	-1.74443	-1.63874
RAB39	-0.983065	-0.747386	-0.908976	-0.937162	-0.911742	-0.86444	-0.943478	-0.892986	-0.950009	-0.976649	-0.742963	-0.995137	-0.930342	-0.874741	-1.02192	-0.826501	-0.844354	-0.969769	-0.899145	-0.913191	-0.817909	-0.825425	-0.875405	-0.888077	-1.02978	-0.974107	-0.940441	-0.869393	-0.785787	-1.11768	-1.00432	-1.01956	-1.10198	-0.951439	-0.877094	-0.949328	-0.811233	-1.01968	-1.04814	-0.93834	-0.849579	-0.957822	-0.957865	-0.910711	-0.927957	-0.965398	-0.958157	-0.927573	-0.937814
C5orf40	-1.56348	-1.39458	-1.47532	-1.49773	-1.39355	-1.64099	-1.52231	-1.43471	-1.65789	-1.47827	-1.47878	-1.58262	-1.60515	-1.45255	-1.49676	-1.45815	-1.62521	-1.48712	-1.50104	-1.37797	-1.4979	-1.55386	-1.53437	-1.46137	-1.46878	-1.47597	-1.4367	-1.47082	-1.44105	-1.54436	-1.59168	-1.59416	-1.42446	-1.5433	-1.49813	-1.42645	-1.53163	-1.4133	-1.56469	-1.44538	-1.38386	-1.41828	-1.5932	-1.48001	-1.47929	-1.48021	-1.51891	-1.52917	-1.42477
TRIM72	-0.642046	-0.60206	-0.599784	-0.533215	-0.621838	-0.650019	-0.646435	-0.529011	-0.655629	-0.725797	-0.607593	-0.62824	-0.425585	-0.445124	-0.524538	-0.525066	-0.483912	-0.633618	-0.651924	-0.506994	-0.656352	-0.531947	-0.58312	-0.571309	-0.594937	-0.620833	-0.581342	-0.463067	-0.606998	-0.467244	-0.688064	-0.750757	-0.475636	-0.531367	-0.428726	-0.452844	-0.615291	-0.507095	-0.681903	-0.602364	-0.768731	-0.535959	-0.696584	-0.691608	-0.626567	-0.617827	-0.613036	-0.558221	-0.579194
CLDN19	0.190902	0.625289	0.359783	0.45309	0.40759	0.474286	0.346952	0.688894	0.167529	0.231308	0.330085	0.284293	0.146166	0.157782	0.220905	0.178526	0.102954	0.301162	0.239104	0.316841	0.389636	0.151636	0.256879	0.316796	0.155463	0.174261	0.462048	0.174419	0.117638	0.072385	-0.00879403	0.0919662	0.252749	0.377064	-0.016078	0.466074	0.239627	0.395338	0.27791	0.33227	0.117335	0.121122	0.295952	0.218908	0.4924	0.450174	0.103798	0.360955	0.33723
FBXO8	0.717756	0.890533	0.841782	0.823405	1.26792	0.720529	0.707907	1.26304	0.955452	0.870087	0.657609	0.889212	0.943508	0.798611	0.832866	1.19285	0.853641	1.0925	1.17615	0.946997	1.23246	1.03332	0.912258	0.972829	0.87342	0.659961	0.724495	1.03968	1.03713	1.02032	1.00946	0.703096	0.569823	1.0587	1.08144	0.702874	1.15532	0.977079	0.977764	0.909052	0.960123	1.25788	0.732706	0.898663	0.590089	0.725227	1.29438	0.778047	0.812762
LOC389199	-0.588836	-0.386115	-0.479476	-0.592329	-0.539378	-0.243347	-0.543029	-0.468686	-0.629115	-0.473177	-0.645092	-0.495024	-0.52957	-0.658172	-0.510414	-0.661938	-0.487978	-0.544643	-0.482157	-0.536654	-0.541713	-0.459159	-0.434409	-0.52255	-0.638581	-0.623627	-0.491469	-0.616394	-0.708586	-0.716243	-0.673212	-0.564724	-0.516626	-0.475997	-0.669607	-0.524224	-0.556021	-0.617217	-0.622688	-0.534985	-0.723198	-0.51071	-0.309878	-0.63232	-0.581631	-0.549866	-0.616474	-0.457517	-0.602357
CLDN20	-1.23868	-1.28242	-1.34802	-1.35962	-1.39428	-1.395	-1.27466	-1.38353	-1.29635	-1.09368	-1.44056	-1.21055	-1.22288	-1.19128	-1.26359	-1.16309	-0.826351	-1.27585	-1.24861	-1.26543	-1.4552	-1.05257	-1.44623	-1.2725	-1.22686	-1.37148	-1.22329	-1.26593	-1.2626	-1.08103	-0.999662	-1.37582	-1.10559	-1.18801	-1.28513	-1.16023	-1.16402	-1.26034	-1.22326	-1.29212	-1.2423	-1.23741	-1.42586	-1.3256	-1.46239	-1.50012	-1.35846	-1.38575	-1.36699
ITGA11	-0.29676	-0.247196	-0.301924	-0.238617	-0.327604	-0.295594	-0.257923	-0.138369	-0.523625	-0.336971	-0.423069	-0.433635	-0.306785	-0.361766	-0.283451	-0.404137	-0.00677804	-0.478453	-0.31346	-0.456412	-0.460428	-0.38874	-0.31728	-0.419711	-0.296245	-0.317253	-0.264648	-0.350942	-0.353215	-0.306743	-0.411498	-0.350611	-0.265947	-0.40131	-0.419697	-0.0842256	-0.295108	-0.395812	-0.49074	-0.356854	-0.323167	-0.338933	-0.261991	-0.456025	-0.345453	-0.229046	-0.232965	-0.103915	-0.333011
CIDEC	-0.571425	-0.435229	-0.561326	-0.513931	-0.606423	-0.53715	-0.495561	-0.694078	-0.589635	-0.514119	-0.625398	-0.593817	-0.533806	-0.656283	-0.561733	-0.542602	-0.314228	-0.54554	-0.466768	-0.64511	-0.469588	-0.491059	-0.654602	-0.604869	-0.552823	-0.538428	-0.444022	-0.534673	-0.662587	-0.652031	-0.485962	-0.665111	-0.518538	-0.564607	-0.58459	-0.429949	-0.584406	-0.658596	-0.508636	-0.580717	-0.6984	-0.546303	-0.595595	-0.549186	-0.572737	-0.680446	-0.560826	-0.567418	-0.486993
SLC12A1	-1.29032	-1.05012	-1.08619	-1.2265	-0.993251	-1.24578	-1.15329	-1.02276	-1.27379	-1.21724	-1.09767	-1.03811	-1.05193	-1.06066	-1.20064	-1.28917	-1.30429	-1.20048	-1.13849	-1.07736	-1.06351	-1.22886	-1.12846	-0.989792	-1.31482	-0.956331	-1.06288	-1.1687	-1.19019	-1.32416	-1.09106	-0.77839	-1.04198	-1.16038	-1.26665	-1.07404	-1.14963	-1.09945	-1.05077	-1.2406	-1.21321	-1.31485	-1.09341	-1.14144	-0.93194	-1.11367	-1.21569	-1.02634	-1.15356
ATP6V1B1	-0.952884	-0.720499	-0.965951	-0.994698	-0.887782	-0.749907	-0.871397	-0.55927	-0.901662	-1.03846	-0.835879	-0.937201	-0.907719	-0.926342	-0.888238	-0.739583	-0.882248	-0.900473	-0.962087	-1.00978	-0.909199	-0.60932	-0.977981	-0.610518	-0.687904	-0.942279	-0.798515	-0.940914	-0.925892	-1.0282	-0.859041	-0.861783	-0.95008	-0.892971	-0.753505	-0.781422	-0.987001	-0.888634	-0.892396	-0.919499	-0.74475	-0.86614	-1.05563	-0.876615	-0.868287	-0.897426	-0.838724	-1.00558	-0.893477
KIAA1257	-0.982366	-0.976294	-0.956616	-1.05025	-0.861838	-0.945604	-0.882088	-0.858439	-1.04636	-1.06077	-0.854405	-0.77017	-1.06874	-0.832235	-1.00421	-0.974856	-1.12651	-0.984772	-1.0346	-0.891129	-0.853667	-0.855748	-0.981579	-1.00116	-1.05122	-0.832561	-1.04786	-1.0421	-0.895421	-0.700354	-0.850808	-0.987234	-1.00748	-0.965115	-0.813059	-0.974324	-1.02384	-1.03884	-0.996241	-0.905524	-0.958617	-1.1359	-1.00848	-1.0072	-0.860218	-0.872786	-0.944064	-0.964709	-0.954998
DOK5	-0.199206	-0.201622	-0.175008	-0.310136	-0.23706	-0.129885	-0.293496	-0.323195	-0.361566	-0.207785	-0.233766	-0.412786	-0.456174	-0.429883	-0.216024	-0.473236	-0.194775	-0.354153	-0.0580918	-0.280931	-0.296931	-0.39304	-0.378736	-0.346717	-0.299962	-0.272912	-0.275579	-0.371918	-0.284593	-0.358951	-0.443285	-0.365284	-0.140874	-0.291135	-0.372945	-0.436939	-0.363195	-0.341371	-0.181837	-0.0714317	-0.29874	-0.359993	-0.126162	-0.327709	-0.0996575	-0.0518622	-0.157968	-0.321804	-0.292085
PRR16	-0.810604	-0.498277	-0.677533	-0.639119	-0.749804	-0.511712	-0.6463	-0.349959	-0.530034	-0.825948	-0.594244	-0.593195	-0.568035	-0.746198	-0.567189	-0.70164	-0.784673	-0.639934	-0.724631	-0.702816	-0.400431	-0.813342	-0.867725	-0.757511	-0.798101	-0.63247	-0.889835	-0.880578	-0.638211	-0.702622	-0.624991	-0.730025	-0.589864	-0.693723	-0.717589	-0.831243	-0.815191	-0.619382	-0.774919	-0.459705	-0.655704	-0.699688	-0.658374	-0.78351	-0.69321	-0.512273	-0.65358	-0.667375	-0.91222
HMGCLL1	-0.938185	-1.02052	-0.874312	-0.840673	-0.95073	-1.00755	-0.943866	-0.841038	-0.702755	-0.767771	-0.931869	-0.911476	-1.14116	-0.801154	-0.890544	-0.900524	-1.03029	-0.916779	-0.818564	-0.672208	-0.888853	-0.869312	-1.01999	-0.813335	-1.013	-0.839278	-0.950823	-1.07048	-0.91323	-0.985151	-0.88783	-1.17196	-0.938884	-0.794081	-1.05319	-0.960604	-0.950597	-0.821626	-1.00629	-0.814488	-0.893587	-0.911006	-1.00247	-0.998879	-0.995141	-0.971866	-1.03801	-0.812118	-0.79284
S100Z	-1.11336	-0.938739	-1.09522	-1.09566	-1.19872	-0.95323	-0.774316	-1.09723	-1.14445	-1.02526	-1.10488	-1.23792	-0.861257	-1.11119	-1.23871	-1.25764	-0.918266	-1.12171	-0.989717	-1.06296	-1.08742	-1.14426	-1.08005	-1.04632	-1.12873	-1.12774	-1.08048	-1.05157	-1.07965	-1.08692	-1.08282	-1.10974	-0.975537	-1.10376	-1.11434	-1.11975	-1.03298	-0.847	-0.963593	-1.05544	-1.15995	-1.13654	-0.930696	-1.14505	-1.2088	-1.08913	-1.10393	-0.970157	-1.01256
DKFZP434K028	-0.320835	-0.161419	-0.298406	-0.297937	-0.237821	-0.315858	-0.265473	-0.232207	-0.439611	-0.374451	-0.276132	-0.361105	-0.343795	-0.419023	-0.386207	-0.371639	-0.17572	-0.423923	-0.243764	-0.316481	-0.288147	-0.305665	-0.337462	-0.286672	-0.479292	-0.363635	-0.309178	-0.449783	-0.470928	-0.40254	-0.543658	-0.202263	-0.42479	-0.272491	-0.56032	-0.226423	-0.339627	-0.457646	-0.379619	-0.430729	-0.422184	-0.526417	-0.263946	-0.278596	-0.394739	-0.269292	-0.674216	-0.15496	-0.320987
RHBDL2	-0.762066	-0.777118	-0.800616	-0.814522	-0.877112	-0.87959	-0.918354	-0.705617	-0.920635	-0.943883	-0.820615	-0.870352	-0.672332	-0.880023	-0.670599	-0.856301	-0.874916	-0.841514	-0.749102	-0.875037	-0.878578	-0.571743	-0.715628	-0.925058	-0.881423	-0.480773	-0.845742	-0.896763	-0.85912	-0.749061	-0.954118	-0.819619	-0.756822	-0.532234	-0.927702	-0.784971	-0.700967	-0.706508	-0.862449	-0.955719	-0.736043	-0.916563	-0.918106	-0.914814	-0.720464	-0.745426	-0.786116	-0.917924	-0.897599
HYDIN	-1.55196	-1.40869	-1.43205	-1.59812	-1.37622	-1.49887	-1.57582	-1.41783	-1.57485	-1.64075	-1.49414	-1.63006	-1.34212	-1.56346	-1.54843	-1.54605	-1.47677	-1.53261	-1.56741	-1.60801	-1.67658	-1.36007	-1.52191	-1.56371	-1.41912	-1.60043	-1.66413	-1.57935	-1.55782	-1.45887	-1.51032	-1.45578	-1.56621	-1.58288	-1.39339	-1.45858	-1.51127	-1.38978	-1.4818	-1.54394	-1.5089	-1.34353	-1.41893	-1.48621	-1.57673	-1.5271	-1.57978	-1.56753	-1.49819
ABCC11	-0.564494	-0.495614	-0.466997	-0.533143	-0.387505	-0.495483	-0.551014	-0.484178	-0.666075	-0.55326	-0.458279	-0.619178	-0.639009	-0.470828	-0.492996	-0.51568	-0.370627	-0.620945	-0.47015	-0.471647	-0.503226	-0.713632	-0.431399	-0.435342	-0.606839	-0.542182	-0.50321	-0.597059	-0.391487	-0.683429	-0.561592	-0.640841	-0.504775	-0.531359	-0.535372	-0.460546	-0.435444	-0.550728	-0.674309	-0.550786	-0.691095	-0.57062	-0.331597	-0.543225	-0.37989	-0.478352	-0.674935	-0.451782	-0.499991
ZSWIM2	-1.66184	-1.68423	-1.74033	-1.7818	-1.77011	-1.94335	-1.83868	-1.87146	-1.71463	-1.8011	-1.76979	-1.64729	-1.65131	-1.82091	-1.67538	-1.64264	-1.90618	-1.75734	-1.83505	-1.76695	-1.7864	-1.56777	-1.71758	-1.7628	-1.68145	-1.70769	-1.68604	-1.74302	-1.69673	-1.59565	-1.79704	-1.72452	-1.76257	-1.72003	-1.69413	-1.85831	-1.6778	-1.80363	-1.80844	-1.60932	-1.68597	-1.68304	-1.76581	-1.71713	-1.77292	-1.72904	-1.64344	-1.69746	-1.77661
LOC388882	-1.10881	-1.18804	-1.25684	-1.08359	-1.00335	-0.85128	-1.04277	-0.80889	-1.19009	-1.13904	-0.932532	-1.17781	-1.26587	-0.805757	-1.12606	-0.8467	-1.24302	-1.11544	-1.08522	-0.897516	-1.08685	-1.0479	-1.0497	-1.13199	-1.05336	-0.947526	-1.11011	-1.17184	-0.997347	-1.26784	-0.918904	-1.18858	-1.00376	-1.05117	-1.05235	-1.13719	-1.26567	-1.1637	-1.18178	-1.12491	-1.09494	-0.872233	-0.975887	-0.968271	-1.09453	-1.0717	-1.13543	-1.30659	-1.12207
KLHL14	-0.568219	-0.640329	-0.701676	-0.551141	-0.580443	-0.409059	-0.563216	-0.572426	-0.605211	-0.51187	-0.402664	-0.5235	-0.495703	-0.411444	-0.562834	-0.613549	-0.498658	-0.56103	-0.404192	-0.460902	-0.465286	-0.552329	-0.467231	-0.574612	-0.634001	-0.569921	-0.659613	-0.530944	-0.771064	-0.547031	-0.601525	-0.658392	-0.622905	-0.623064	-0.800228	-0.284164	-0.664662	-0.548182	-0.678069	-0.700153	-0.593589	-0.533859	-0.51188	-0.576413	-0.472418	-0.487855	-0.714481	-0.575168	-0.708395
C21orf90	-0.985567	-0.758475	-0.647309	-0.805417	-0.63902	-0.914844	-0.821565	-0.675256	-0.932188	-0.841157	-0.80416	-0.766898	-0.677975	-0.820669	-0.809013	-0.676633	-0.901707	-0.810447	-0.678606	-0.675636	-0.813078	-1.19747	-0.669901	-0.75649	-0.79336	-0.844709	-0.763406	-0.754728	-0.846256	-0.750527	-0.730703	-0.762211	-0.689481	-0.646335	-0.817623	-0.564683	-0.729763	-0.759986	-0.859762	-0.736095	-0.884169	-0.726802	-0.778676	-0.930666	-0.715341	-0.833579	-0.899645	-0.717992	-0.803921
C1orf110	-1.7162	-1.85262	-1.74912	-1.71368	-1.81693	-1.78087	-1.83569	-1.74855	-1.72277	-1.69736	-1.62787	-1.72086	-1.67905	-1.73712	-1.72296	-1.73426	-1.61365	-1.69003	-1.73151	-1.72927	-1.75608	-1.6856	-1.69473	-1.7795	-1.62671	-1.7752	-1.69982	-1.6278	-1.70008	-1.66622	-1.65514	-1.78559	-1.7304	-1.72705	-1.66835	-1.67476	-1.71941	-1.72724	-1.74149	-1.73639	-1.76371	-1.6861	-1.53649	-1.80443	-1.62285	-1.72888	-1.70813	-1.68359	-1.70844
PDILT	-1.16139	-1.11707	-1.33118	-1.18669	-1.17965	-1.2136	-1.30268	-1.38325	-1.19357	-1.16235	-1.19775	-1.17543	-0.978001	-1.27816	-1.25451	-1.24277	-1.10089	-1.2856	-1.23507	-1.18771	-1.27629	-1.16089	-1.20691	-1.15891	-1.02716	-1.18854	-1.16451	-1.23299	-1.09988	-1.26999	-1.24894	-1.22435	-1.16463	-1.10849	-1.2789	-1.16564	-1.03228	-1.12564	-1.19689	-1.17379	-1.22857	-1.12759	-1.451	-1.26133	-1.23651	-1.25872	-1.17379	-1.23347	-1.22784
ACY3	1.35912	1.1906	0.902676	1.2393	1.15063	0.672016	1.28102	0.201855	1.15771	1.33973	0.994562	1.36525	1.48741	0.93649	1.15502	0.75788	1.16718	0.93338	1.2572	1.09229	1.11067	0.906624	0.895931	1.0635	1.39487	0.210011	1.18794	0.792935	0.914333	0.950558	0.859779	1.13806	1.1985	0.97201	0.745402	1.2399	0.986745	0.629463	1.18687	1.02987	0.825604	0.931697	1.51841	1.40851	1.31074	0.869383	0.420273	0.831484	1.399
NCRNA00051	-1.60955	-1.68314	-1.58587	-1.67817	-1.68901	-1.85915	-1.67668	-1.80106	-1.62881	-1.56347	-1.69232	-1.67664	-1.57993	-1.7217	-1.59233	-1.78231	-1.84359	-1.67058	-1.69911	-1.73139	-1.71874	-1.6964	-1.69936	-1.4021	-1.51886	-1.77161	-1.54784	-1.70842	-1.64367	-1.58573	-1.7513	-1.72905	-1.62597	-1.62252	-1.65341	-1.61048	-1.64209	-1.66046	-1.67057	-1.6736	-1.74222	-1.57923	-1.70415	-1.77199	-1.67479	-1.72486	-1.62936	-1.67543	-1.63722
C20orf201	-0.192761	-0.137143	-0.231947	-0.175195	-0.0665392	-0.105573	-0.110516	0.0531064	-0.37872	-0.12091	-0.0480776	-0.398627	-0.12116	0.0108504	-0.156412	-0.269935	-0.141825	-0.338787	-0.0449941	-0.165737	-0.102777	-0.198775	-0.231764	-0.22829	-0.278109	-0.0969547	-0.159012	-0.355332	-0.363246	-0.341075	-0.342807	-0.0370811	-0.286469	-0.469719	-0.500044	-0.0103361	-0.336983	-0.353179	-0.277165	-0.353178	-0.32511	-0.313256	0.0485962	-0.289307	-0.169572	-0.132907	-0.419761	-0.288343	-0.105159
C21orf117	-0.857608	-0.795589	-0.839191	-0.846088	-0.727714	-0.689386	-0.748663	-0.652243	-0.795051	-0.945653	-0.815697	-0.774837	-0.734208	-0.966844	-0.890135	-0.641656	-0.595626	-0.787453	-0.583684	-0.878144	-0.747847	-0.690333	-0.789445	-0.869576	-0.811355	-0.735739	-0.775514	-0.868717	-0.842985	-0.803817	-0.920519	-0.875639	-0.804104	-0.781276	-0.901436	-0.998297	-1.00894	-0.839799	-0.816823	-0.850315	-0.904527	-0.881554	-0.872975	-0.743285	-0.802194	-0.809227	-0.974029	-0.886162	-0.858603
MGC39545	-1.83834	-1.98498	-1.68418	-1.81036	-1.7741	-2.06571	-1.88907	-1.92732	-1.84446	-1.75258	-1.77725	-1.89976	-1.66086	-1.79118	-1.64664	-1.73293	-1.70477	-1.83308	-1.8093	-1.70898	-1.85141	-1.53279	-1.74762	-1.87919	-1.72364	-1.75148	-1.67812	-1.72441	-1.64647	-1.75909	-1.71924	-1.71762	-1.80474	-1.8542	-1.65996	-1.6867	-1.78852	-1.88409	-1.71865	-1.86702	-1.7994	-1.85029	-1.76038	-1.82512	-1.89054	-1.80896	-1.83823	-1.89963	-1.92907
OR2C3	-1.67882	-1.69591	-1.8136	-1.80633	-1.72462	-1.86163	-1.7118	-1.92064	-1.7325	-1.75859	-1.68716	-1.34689	-1.62918	-1.83449	-1.74863	-1.79588	-1.84029	-1.66893	-1.77569	-1.62989	-1.83356	-1.67367	-1.64332	-1.65922	-1.7222	-1.7499	-1.76136	-1.79345	-1.67479	-1.61393	-1.78713	-1.74506	-1.78978	-1.72413	-1.75701	-1.59567	-1.64885	-1.81253	-1.77236	-1.6572	-1.79129	-1.60002	-1.78962	-1.78943	-1.70013	-1.86871	-1.78137	-1.79232	-1.72276
SCARF1	-0.531191	-0.401927	-0.337535	-0.464941	-0.538467	-0.519938	-0.433316	-0.497071	-0.334868	-0.474215	-0.66057	-0.53303	-0.66469	-0.441049	-0.441409	-0.527614	-0.446314	-0.445297	-0.350025	-0.731022	-0.471791	-0.581425	-0.32178	-0.455113	-0.499876	-0.717035	-0.534019	-0.315029	-0.501741	-0.61295	-0.604501	-0.604497	-0.576005	-0.461392	-0.607625	-0.397951	-0.51776	-0.620832	-0.444594	-0.593438	-0.597469	-0.570113	-0.462553	-0.53825	-0.430972	-0.589637	-0.395135	-0.471374	-0.492347
TMEM26	-1.73947	-1.66731	-1.80808	-1.68521	-1.54202	-1.75033	-1.70927	-1.65637	-1.76091	-1.63469	-1.71677	-1.74831	-1.68748	-1.6267	-1.61655	-1.47682	-1.77645	-1.64188	-1.6156	-1.38382	-1.71622	-1.42951	-1.66825	-1.64985	-1.67673	-1.66281	-1.71225	-1.68339	-1.67559	-1.45435	-1.65052	-1.65415	-1.73898	-1.73346	-1.57843	-1.6256	-1.5817	-1.70281	-1.74347	-1.5863	-1.65747	-1.6407	-1.72081	-1.65036	-1.67821	-1.66656	-1.60816	-1.70351	-1.7615
C12orf33	-1.55375	-1.473	-1.72496	-1.58908	-1.56366	-1.79678	-1.50015	-1.59681	-1.71675	-1.57431	-1.71555	-1.72003	-1.42625	-1.65731	-1.655	-1.64873	-1.59987	-1.65921	-1.70195	-1.50537	-1.62616	-1.61917	-1.45693	-1.52504	-1.57408	-1.37449	-1.56758	-1.57864	-1.62113	-1.60936	-1.54963	-1.76921	-1.68692	-1.65451	-1.62333	-1.59416	-1.63744	-1.51398	-1.56345	-1.45994	-1.60484	-1.45261	-1.7337	-1.54117	-1.53242	-1.47061	-1.62267	-1.59292	-1.61551
NAGA	1.22148	1.10424	0.983439	1.08969	0.992207	1.05752	1.11136	0.722341	1.00509	1.2253	1.14001	1.03709	1.05877	0.948408	1.056	0.883725	0.809562	0.614217	1.05073	1.01014	0.980914	1.09198	0.870537	0.660311	0.615169	0.924861	1.13046	0.790604	0.740246	0.801521	0.778669	1.14348	1.06518	0.781567	0.566195	1.42015	0.852758	0.8275	1.04036	1.10938	0.886126	1.04277	1.27341	0.943869	1.29039	1.08551	1.00974	1.1451	1.02184
LHFPL5	-1.15906	-1.20592	-1.27779	-1.30896	-1.21074	-1.19888	-1.30379	-1.08316	-1.15266	-1.20831	-1.18452	-1.07476	-1.20415	-1.368	-1.23549	-1.25492	-1.15873	-1.22235	-1.3375	-1.20267	-1.05221	-1.22299	-1.05945	-1.22615	-1.07936	-1.11716	-1.10059	-1.16216	-1.23734	-1.32682	-1.24646	-1.15402	-1.28992	-1.12014	-1.21882	-1.25294	-1.17932	-1.15531	-1.15891	-1.19636	-1.31285	-1.07714	-1.24465	-1.28682	-1.10368	-1.18733	-1.11738	-1.08548	-1.11977
KBTBD5	-1.04799	-1.03615	-0.943472	-0.896012	-1.08	-1.15847	-1.03465	-0.903619	-1.0703	-0.818648	-1.18911	-0.859871	-0.857009	-1.10449	-1.01882	-1.04676	-0.871074	-1.04411	-0.969447	-0.939692	-0.965298	-0.925434	-0.925983	-0.907432	-1.06257	-1.00493	-0.996281	-0.921712	-0.905607	-1.03043	-1.10463	-1.01534	-0.825184	-0.772459	-1.08335	-0.792139	-0.951471	-0.976595	-1.14575	-0.861031	-0.956358	-0.909296	-0.879756	-1.01082	-0.911836	-0.987787	-0.932668	-0.975931	-1.02464
TLL1	-1.60274	-1.60254	-1.60289	-1.65258	-1.56686	-1.7108	-1.44003	-1.85535	-1.39205	-1.29972	-1.51236	-1.75811	-1.56915	-1.60749	-1.65991	-1.24809	-1.4015	-1.6141	-1.70904	-1.41795	-1.72416	-0.855742	-1.45194	-1.64342	-1.59983	-1.57064	-1.46949	-1.39112	-1.42311	-1.30134	-1.66189	-1.72046	-1.47496	-1.44682	-1.46809	-1.5377	-1.55469	-1.7075	-1.55584	-1.48225	-1.55841	-1.15566	-1.37378	-1.37712	-1.59309	-1.70926	-1.67496	-1.58881	-1.64941
MGC34774	-0.234549	-0.0626844	-0.0130983	-0.0651219	0.0141175	0.0632176	-0.227013	0.202182	-0.272269	-0.276522	-0.19238	-0.172817	-0.204653	-0.235057	-0.155765	0.00460404	-0.138972	-0.0675736	0.0682386	-0.178522	-0.0991162	-0.270233	-0.186103	-0.062567	-0.244318	-0.157372	-0.0835462	-0.266436	-0.319468	-0.386612	-0.146383	-0.254089	-0.269513	-0.124454	-0.43182	-0.264082	-0.240567	-0.245705	-0.26293	-0.258861	-0.222529	-0.32459	-0.189839	-0.111773	-0.119843	-0.178362	-0.307126	-0.127865	-0.0867231
TMEM182	-0.823068	-1.00956	-0.800406	-0.734145	-0.951914	-1.03916	-0.837309	-0.747946	-0.766412	-0.817515	-0.748129	-0.813001	-0.858585	-0.700728	-0.827517	-0.818912	-0.62701	-0.804819	-0.737057	-1.05078	-0.54534	-0.850579	-0.719173	-0.632588	-0.857972	-0.890693	-0.957508	-0.8321	-0.627843	-0.605038	-0.941255	-1.08427	-1.13853	-0.916275	-0.84747	-0.8406	-0.965406	-0.626641	-0.99705	-0.787686	-0.802862	-0.558071	-0.884725	-0.897085	-0.805287	-1.11836	-0.575757	-0.640199	-0.834592
C4orf37	-1.22315	-1.1991	-1.06069	-1.1187	-0.893611	-1.40102	-1.22586	-0.77317	-1.12893	-0.972822	-1.28046	-1.16251	-1.19323	-1.01345	-1.13412	-1.1096	-1.0977	-0.998961	-0.949118	-1.19219	-1.2007	-1.13067	-0.942958	-0.808781	-1.11218	-1.13648	-0.978897	-1.08355	-1.01319	-0.775209	-1.10676	-1.29975	-1.21923	-1.12702	-1.18282	-0.77197	-0.880182	-1.07177	-1.08998	-1.04094	-1.14365	-0.996052	-1.10411	-0.996612	-1.004	-1.1001	-1.17301	-1.05937	-0.927236
MPP4	-1.43888	-1.25183	-1.36271	-1.34464	-1.25711	-1.30118	-1.35489	-1.1338	-1.35332	-1.30829	-1.59245	-1.37672	-1.44742	-1.43999	-1.40213	-1.33126	-1.4713	-1.33033	-1.56311	-1.42499	-1.38029	-1.5082	-1.33104	-1.36287	-1.27859	-1.42368	-1.39136	-1.50086	-1.45408	-1.27403	-1.50905	-1.35139	-1.2704	-1.30505	-1.32611	-1.07588	-1.47685	-1.39647	-1.34208	-1.38877	-1.34158	-1.20711	-1.4556	-1.29979	-1.36625	-1.4542	-1.31987	-1.31671	-1.38322
APLF	-1.22161	-1.00951	-1.06212	-1.21882	-0.951248	-0.978841	-1.12579	-0.805502	-0.996461	-1.01397	-1.12182	-0.976748	-1.1185	-1.09392	-0.886629	-1.01965	-0.726801	-1.03643	-1.27251	-0.997163	-1.15573	-0.987757	-0.925354	-0.954803	-1.06004	-0.964905	-1.12988	-1.14926	-1.0044	-0.839157	-0.890856	-1.15397	-1.14635	-0.960084	-1.10945	-0.887818	-0.85286	-1.06819	-1.12044	-1.06817	-1.05402	-0.976675	-1.1488	-1.06333	-0.970829	-0.921762	-1.12612	-1.14003	-0.796017
C1orf114	-1.19881	-0.989915	-1.13836	-1.28086	-0.922125	-0.966816	-1.14033	-1.00876	-1.03699	-1.2245	-1.12013	-1.02448	-1.31629	-1.09358	-1.11618	-1.06029	-1.27808	-1.15889	-1.14171	-1.03432	-1.09963	-0.96329	-0.846387	-1.04147	-1.21081	-1.14884	-1.18653	-1.11264	-0.960939	-1.1268	-1.15246	-1.14601	-1.10498	-0.917261	-0.918692	-1.18668	-1.04058	-1.26839	-1.39122	-1.33784	-1.18957	-1.27254	-1.11146	-1.08033	-1.18962	-0.985553	-1.05136	-1.0625	-1.08949
ST6GAL2	-1.57166	-1.54859	-1.56678	-1.45783	-1.41831	-1.562	-1.61121	-1.37639	-1.48934	-1.68874	-1.63454	-1.71004	-1.43997	-1.67855	-1.56204	-1.44074	-1.54976	-1.54586	-1.52814	-1.50914	-1.47714	-1.59935	-1.50757	-1.61075	-1.62266	-1.3969	-1.61341	-1.54942	-1.54746	-1.52471	-1.75202	-1.38383	-1.61192	-1.67664	-1.67418	-1.49282	-1.55733	-1.50863	-1.69207	-1.60397	-1.49113	-1.31868	-1.63948	-1.50319	-1.52215	-1.30013	-1.49093	-1.68304	-1.48552
FAM9A	-1.81942	-1.77641	-1.7556	-1.81891	-1.70988	-1.86368	-1.87733	-1.91403	-1.81756	-1.78573	-1.81669	-1.67657	-1.64208	-1.7606	-1.68567	-1.74221	-1.9518	-1.8868	-1.85011	-1.82471	-1.79973	-1.78614	-1.76797	-1.76795	-1.72492	-1.7537	-1.83803	-1.7696	-1.77038	-1.75604	-1.72929	-1.92221	-1.80229	-1.83019	-1.75687	-1.72085	-1.76024	-1.79446	-1.78359	-1.79869	-1.78061	-1.65895	-1.88627	-1.74236	-1.89041	-1.77602	-1.69842	-1.81708	-1.8155
CALN1	-0.876036	-0.803245	-0.874424	-0.738743	-0.852855	-0.695489	-0.961576	-0.695262	-0.937517	-0.71926	-0.618694	-0.816559	-0.742722	-0.905471	-0.833234	-0.778241	-0.625602	-0.835595	-0.663774	-0.69266	-0.831397	-0.303951	-0.76129	-0.815546	-0.776862	-0.789824	-0.932969	-0.805374	-0.757376	-0.770922	-0.780343	-0.740937	-0.797564	-0.768941	-0.860325	-0.633974	-0.748867	-0.940781	-0.72609	-0.875587	-0.83695	-0.67606	-0.7905	-0.932928	-0.808652	-0.872652	-0.608376	-0.810226	-0.810843
STX19	0.187219	0.305517	0.0705549	0.223997	0.598692	0.477103	-0.208491	1.71439	0.211789	0.115644	-0.113456	0.0221819	0.52608	0.301989	0.743172	0.652653	0.0995845	0.401975	0.337438	0.458896	0.419544	0.501644	0.285115	0.41141	0.64009	1.06958	-0.0750022	0.631134	0.430819	0.563193	0.659279	0.00341972	0.0925004	0.531778	0.719812	0.0447538	0.732675	-0.00716363	0.513384	0.506668	0.599547	0.628719	-0.184868	0.24905	-0.089846	0.413634	0.940177	0.303209	0.186847
IGHV7-81	-1.53213	-1.56742	-1.44256	-1.41017	-1.32624	-1.45766	-1.63641	-1.62992	-1.554	-1.4736	-1.508	-1.31908	-1.41238	-1.54545	-1.44807	-1.34401	-1.46513	-1.4482	-1.65339	-1.40569	-1.53334	-1.46425	-1.40036	-1.51289	-1.46684	-1.40617	-1.58002	-1.48944	-1.49498	-1.53277	-1.35975	-1.55876	-1.49796	-1.48665	-1.44189	-1.3877	-1.44896	-1.50213	-1.48601	-1.52721	-1.46723	-1.33527	-1.48521	-1.53422	-1.49883	-1.62775	-1.52339	-1.38442	-1.42782
LOC100132686	-1.17942	-1.20599	-1.08575	-1.20727	-1.43832	-1.39985	-1.0735	-1.10934	-1.19175	-1.16474	-1.22219	-1.18877	-1.41097	-1.14209	-1.01257	-1.04545	-1.29569	-1.17778	-1.40631	-0.699015	-1.34314	-0.972497	-1.08284	-1.12905	-0.962049	-1.10983	-1.14263	-1.13294	-1.1123	-1.10851	-1.01206	-1.08634	-1.00519	-0.540839	-1.09879	-1.23247	-0.724592	-1.25343	-1.14167	-1.0012	-1.14541	-1.14705	-1.13127	-1.2033	-1.18639	-1.21901	-1.25614	-1.04828	-0.972251
ST3GAL3	0.763849	0.912604	0.837183	0.868345	0.773353	0.936484	0.810786	0.79597	0.717757	0.871563	0.748378	0.630973	0.732603	0.708282	0.756716	0.678751	0.971703	0.76991	0.886296	0.878364	0.786051	0.926384	0.784187	0.814887	0.680599	0.725097	0.703943	0.716598	0.724648	0.739969	0.6874	0.684404	0.864039	0.979474	0.594686	0.810518	0.666695	0.742196	0.746235	0.779885	0.615421	0.754225	0.874683	0.801911	0.766056	0.726384	0.640569	0.882674	0.848424
hCG_2020170	-1.1439	-0.882742	-1.14215	-1.1065	-1.16764	-1.30489	-1.1799	-1.05744	-1.07339	-1.20979	-1.24465	-1.11771	-0.93512	-0.997662	-1.01406	-1.14157	-1.2046	-1.13483	-1.17346	-0.974432	-1.20685	-1.3884	-1.16941	-1.18806	-1.01207	-1.06992	-1.19653	-1.06469	-1.3308	-1.34433	-1.30977	-1.15796	-1.1549	-1.17489	-1.17235	-1.297	-1.21882	-1.15446	-1.07742	-1.19811	-1.1504	-1.19811	-1.13589	-0.997245	-1.00097	-0.996692	-1.19596	-1.06623	-1.07435
C21orf58	0.122718	0.276566	0.0691422	0.11005	0.162317	0.304489	0.0102641	0.234359	-0.0472045	0.0804326	0.082468	0.238016	0.0781169	0.134389	0.082262	0.0674145	0.336668	0.179018	0.318411	0.232825	0.134028	0.142156	0.048585	0.157676	0.0380548	0.0974534	0.0917505	-0.0272096	0.087956	0.042479	0.0176015	0.198141	0.175451	0.185855	-0.125716	0.18701	0.179197	0.173798	0.127009	-0.100338	0.0317707	0.140617	0.124282	0.14071	0.0681248	0.209289	-0.037714	0.244194	0.101727
OR8B8	-0.640276	-0.532195	-0.493272	-0.569143	-0.491416	-0.380359	-0.568976	-0.472088	-0.603452	-0.603904	-0.598282	-0.664975	-0.508847	-0.55261	-0.485913	-0.666174	-0.480519	-0.562364	-0.446988	-0.498481	-0.548145	-0.375695	-0.449545	-0.395674	-0.455987	-0.370709	-0.632651	-0.558458	-0.621778	-0.596505	-0.632389	-0.529393	-0.646755	-0.575736	-0.789854	-0.526838	-0.533927	-0.498817	-0.515502	-0.536853	-0.456971	-0.463186	-0.524652	-0.48224	-0.507129	-0.503278	-0.563594	-0.388393	-0.559654
RGR	-0.737017	-0.610885	-0.650091	-0.591495	-0.661664	-0.754413	-0.705282	-0.70616	-0.739057	-0.668523	-0.605671	-0.707398	-0.736202	-0.640497	-0.559235	-0.58479	-0.648685	-0.711152	-0.638343	-0.707704	-0.597652	-0.608222	-0.631962	-0.59454	-0.729183	-0.584903	-0.72858	-0.620578	-0.770413	-0.666666	-0.70767	-0.487717	-0.664783	-0.648173	-0.683695	-0.705711	-0.707105	-0.62269	-0.700387	-0.724946	-0.716237	-0.618741	-0.735489	-0.754689	-0.611395	-0.674077	-0.652554	-0.67667	-0.639211
LOC554201	-1.50379	-1.57008	-1.59205	-1.6741	-1.66953	-1.64352	-1.60704	-1.74063	-1.64096	-1.62825	-1.72651	-1.52622	-1.37334	-1.65663	-1.66577	-1.39094	-1.70649	-1.61154	-1.55786	-1.67855	-1.54821	-1.54313	-1.61221	-1.7096	-1.80446	-1.59102	-1.56897	-1.48825	-1.72216	-1.80759	-1.54327	-1.57616	-1.68274	-1.56328	-1.57045	-1.52555	-1.59444	-1.57841	-1.71014	-1.7265	-1.64531	-1.65231	-1.67869	-1.71061	-1.67658	-1.58498	-1.63996	-1.6653	-1.72507
C21orf88	-0.975224	-1.03513	-1.15435	-0.944816	-0.936754	-0.78059	-0.982718	-0.937877	-0.969435	-0.979237	-0.91539	-1.01823	-0.963323	-1.09676	-1.02693	-1.11411	-0.749757	-1.12526	-1.12797	-1.06931	-1.06651	-0.979692	-0.942374	-1.03828	-1.02599	-1.02402	-0.897922	-1.07502	-1.02201	-0.985028	-1.11515	-1.0322	-1.15345	-1.05841	-1.00109	-1.01751	-1.10971	-1.02478	-0.980554	-1.11127	-1.03516	-0.977205	-1.00728	-1.11497	-0.978268	-0.943667	-1.08031	-0.881792	-0.919905
IQCF3	-1.20156	-0.998901	-1.12721	-1.08138	-1.27886	-1.30914	-1.16929	-1.12789	-1.23764	-1.19398	-1.09042	-1.0806	-1.19073	-1.17286	-1.09511	-1.22768	-1.02122	-1.12416	-1.06603	-0.957459	-1.268	-0.993464	-1.15128	-1.21249	-1.1293	-1.2202	-1.32452	-1.17615	-1.11111	-1.26411	-1.24534	-1.2782	-1.17994	-1.19997	-1.33111	-1.1827	-1.21022	-1.12962	-1.28069	-1.21921	-1.21257	-1.00819	-1.01238	-1.18996	-1.07471	-1.14234	-1.18109	-1.19601	-1.1755
PTH2	-0.245559	-0.00920573	-0.148567	-0.156349	-0.276946	-0.135685	-0.202996	-0.0842976	-0.216336	-0.284167	-0.377363	-0.202598	-0.303038	-0.313614	-0.233644	-0.290898	-0.25785	-0.28974	-0.191207	-0.252619	-0.166878	-0.263746	-0.195244	-0.112209	-0.287407	-0.364127	-0.308604	-0.216604	-0.132932	-0.482261	-0.287207	-0.193191	-0.265269	-0.144004	-0.471484	-0.211305	-0.103946	-0.237159	-0.235941	-0.058008	-0.307402	-0.175859	-0.201785	-0.222832	-0.0649141	-0.169268	-0.293564	-0.101423	-0.18304
RP1L1	-1.28242	-1.0592	-1.22068	-1.2274	-1.30131	-1.24922	-1.33911	-1.25196	-1.2112	-1.15101	-1.31353	-1.42871	-1.2701	-1.19149	-1.22681	-1.23397	-1.15336	-1.31436	-1.26839	-1.23265	-1.26062	-1.13287	-1.20529	-1.19016	-1.22724	-1.29391	-1.39712	-1.38011	-1.24843	-1.06347	-1.21166	-1.19817	-1.21198	-1.18758	-1.33871	-1.33371	-1.14199	-1.24204	-1.24909	-1.25661	-1.32766	-1.29576	-1.26356	-1.17331	-1.25205	-1.25238	-1.17367	-1.14544	-1.35241
SCN1A	-1.58371	-1.55083	-1.30524	-1.51169	-1.35262	-1.30776	-1.47768	-1.47099	-1.48625	-1.33114	-1.39596	-1.5252	-1.1082	-1.38877	-1.36832	-1.39399	-1.33	-1.4618	-1.32209	-1.51264	-1.4463	-1.46087	-1.35528	-1.35773	-1.34395	-1.4455	-1.53287	-1.37342	-1.39998	-1.54152	-1.48729	-1.54319	-1.28323	-1.42643	-1.47332	-1.419	-1.37806	-1.47906	-1.51201	-1.45958	-1.44164	-1.41891	-1.5012	-1.45285	-1.33533	-1.44114	-1.4014	-1.46357	-1.38998
OTOF	-0.69121	-0.588603	-0.672459	-0.467258	-0.502715	-0.511405	-0.656258	-0.649493	-0.679007	-0.665645	-0.624751	-0.574282	-0.657528	-0.652497	-0.545732	-0.651652	-0.554312	-0.600522	-0.624913	-0.695291	-0.661775	-0.630733	-0.569832	-0.502385	-0.763306	-0.518052	-0.465658	-0.623682	-0.626035	-0.62299	-0.598456	-0.778661	-0.6534	-0.618814	-0.691898	-0.438388	-0.728905	-0.647684	-0.718446	-0.638302	-0.744641	-0.501237	-0.648844	-0.533463	-0.626735	-0.559204	-0.649951	-0.626008	-0.596006
TRPM3	-0.64878	-0.656326	-0.683274	-0.731006	-0.637586	-0.641479	-0.656	-0.401895	-0.786566	-0.697477	-0.766624	-1.02177	-0.676854	-0.69351	-0.707326	-0.777594	-0.700747	-0.689528	-0.681896	-0.83558	-0.573563	-0.914134	-0.752032	-0.653098	-0.954471	-0.710377	-0.757115	-0.700015	-0.725109	-0.771038	-0.836057	-0.662146	-0.808557	-0.763117	-0.706749	-0.475843	-0.731893	-0.656149	-0.705812	-0.753882	-0.823921	-0.590469	-0.721869	-0.865761	-0.706502	-0.653561	-0.691287	-0.765703	-0.554352
HISPPD2A	0.935994	0.698623	0.83411	0.493956	0.430718	-0.0341028	0.733813	-0.153502	0.926537	0.76567	0.710422	0.755705	0.670091	0.493606	0.373116	0.523828	0.46228	0.765572	0.607759	0.382993	0.356045	0.666534	0.462986	0.755779	0.755538	0.0767735	0.626719	0.499847	1.01957	0.584108	0.392773	0.48809	0.736933	0.553306	0.582747	0.835413	0.852823	0.929313	0.567974	0.544636	0.617992	0.819181	0.277985	0.737123	0.542487	-0.223817	0.54781	0.48888	0.144347
EVC2	-1.1026	-1.03487	-1.01555	-1.09399	-0.959243	-0.832152	-1.12225	-1.15801	-1.1222	-0.920976	-1.25332	-1.19162	-0.981046	-1.15173	-1.20735	-1.15818	-0.904508	-1.06814	-0.939922	-1.15646	-1.16145	-1.04567	-1.12781	-1.07427	-1.1547	-1.07416	-1.1644	-1.20038	-1.14522	-0.853508	-1.21177	-1.1087	-1.06909	-1.07702	-1.12553	-1.06521	-0.985356	-1.08976	-1.1513	-1.14155	-1.01629	-0.971637	-1.0209	-1.11146	-1.1165	-0.954702	-1.01223	-1.18258	-1.08484
MYO3B	-1.63577	-1.47218	-1.61696	-1.57546	-1.473	-1.66155	-1.60667	-1.23637	-1.60861	-1.60796	-1.5519	-1.72489	-1.52353	-1.69703	-1.39256	-1.24008	-1.17044	-1.50955	-1.61701	-1.45746	-1.63557	-1.5313	-1.51438	-1.57819	-1.39316	-1.30065	-1.47101	-1.42837	-1.51451	-1.46743	-1.41797	-1.62973	-1.38846	-1.41741	-1.45736	-1.4562	-1.48161	-1.80042	-1.47702	-1.45012	-1.46017	-1.48253	-1.61711	-1.44658	-1.55026	-1.519	-1.4685	-1.65235	-1.57807
ANO1	-0.483115	-0.493089	-0.541603	-0.470241	-0.595461	-0.651027	-0.637668	-0.559371	-0.55026	-0.611181	-0.702886	-0.460371	-0.527244	-0.668769	-0.695202	-0.667375	-0.546264	-0.633943	-0.581741	-0.802686	-0.563517	-0.584274	-0.646312	-0.662162	-0.621222	-0.609453	-0.525297	-0.661942	-0.803438	-0.606784	-0.59232	-0.78205	-0.695582	-0.678156	-0.487585	-0.375065	-0.704966	-0.600132	-0.64928	-0.78376	-0.590325	-0.617559	-0.643636	-0.596221	-0.593663	-0.536464	-0.633714	-0.689591	-0.76084
GALNTL6	-1.2521	-1.32979	-1.38274	-1.35977	-1.40589	-1.3407	-1.39658	-1.22283	-1.33801	-1.32341	-1.28494	-1.24737	-1.39365	-1.34102	-1.21918	-1.13779	-1.0078	-1.34155	-1.36628	-1.22533	-1.29766	-1.10105	-1.31385	-1.29061	-1.23113	-1.39388	-1.38676	-1.42409	-1.09472	-1.17716	-1.25926	-1.35291	-1.39102	-1.28926	-1.28299	-1.08939	-1.30576	-1.29221	-1.47562	-0.946316	-1.41641	-1.18614	-1.48073	-1.33653	-1.20744	-1.21418	-1.2496	-1.31691	-1.21705
FBF1	-0.14444	-0.267366	-0.297921	-0.44073	-0.311717	-0.418657	-0.445729	-0.321163	-0.448311	-0.439773	-0.563977	-0.358436	-0.478468	-0.136658	-0.280241	-0.479205	-0.453739	-0.262891	-0.493327	-0.286465	-0.500994	-0.433534	-0.548705	-0.4485	-0.326191	-0.418606	-0.439231	-0.378639	-0.495559	-0.36177	-0.33543	-0.325437	-0.262099	-0.160109	-0.284052	-0.286358	-0.276233	-0.520111	-0.568804	-0.329431	-0.528078	-0.323748	-0.428962	-0.505528	-0.199525	-0.533571	-0.546493	-0.294266	-0.291724
MED12L	-0.93318	-0.855792	-0.793623	-0.780474	-0.83448	-0.910453	-0.885467	-0.726666	-0.84926	-0.772045	-0.932486	-0.955618	-0.742937	-1.00358	-0.896771	-0.97068	-0.837112	-0.862931	-0.822909	-0.7706	-0.981579	-0.856393	-0.825472	-0.833311	-1.01654	-0.895302	-0.908937	-0.67412	-0.72649	-0.985026	-0.925823	-0.933804	-1.05181	-0.795235	-1.09187	-0.907319	-0.720105	-0.898037	-0.784468	-0.909469	-0.956682	-0.943551	-0.819244	-0.834931	-0.903108	-0.938426	-0.89558	-0.963463	-0.881356
KCNH5	-1.47053	-1.46817	-1.52802	-1.56802	-1.39658	-1.46986	-1.54089	-1.563	-1.45817	-1.54349	-1.59695	-1.52639	-1.19625	-1.60825	-1.38722	-1.53742	-1.14625	-1.46601	-1.4459	-1.51252	-1.51697	-1.53965	-1.53952	-1.56286	-1.42949	-1.58519	-1.49242	-1.38436	-1.45199	-1.56789	-1.46838	-1.4207	-1.56251	-1.43535	-1.50867	-1.60587	-1.51907	-1.61552	-1.57006	-1.51431	-1.55429	-1.48134	-1.50664	-1.54645	-1.48303	-1.50856	-1.54731	-1.42672	-1.45465
PAK6	-0.315508	-0.450303	-0.212181	-0.333036	-0.483145	-0.0039634	-0.459496	-0.152672	-0.271722	-0.395599	-0.464269	-0.363048	-0.255339	0.0241212	-0.446746	-0.46544	-0.292419	-0.476211	-0.398108	-0.401737	-0.525231	-0.377147	-0.332504	-0.117405	-0.328152	-0.0903999	-0.165247	-0.375187	-0.396158	-0.449621	-0.426576	-0.142125	-0.409994	-0.337226	-0.429045	-0.549605	-0.138746	-0.474695	0.0340555	-0.289791	-0.197885	-0.621002	-0.27123	-0.143984	-0.604377	-0.0187943	-0.394732	-0.336369	-0.40187
TPH2	-1.47825	-1.56294	-1.52487	-1.55774	-1.57609	-1.68326	-1.54806	-1.48024	-1.53108	-1.60651	-1.60182	-1.46891	-1.64036	-1.58654	-1.43767	-1.37253	-1.55441	-1.54753	-1.53048	-1.5022	-1.57987	-1.59039	-1.62658	-1.68397	-1.58235	-1.49557	-1.6019	-1.54609	-1.48285	-1.50673	-1.54143	-1.64727	-1.58625	-1.49401	-1.37489	-1.33664	-1.52508	-1.52641	-1.61112	-1.59692	-1.60509	-1.41871	-1.58195	-1.49357	-1.54055	-1.65667	-1.45001	-1.45914	-1.47911
AQP10	-0.914487	-0.50796	-0.960745	-1.01763	-0.955978	-1.2126	1.53474	-1.00767	-0.823001	-0.175827	-1.02984	-0.471934	-1.00482	-0.811713	-0.99286	-0.870382	-0.910517	-0.93509	-1.07573	-0.663461	-1.16651	0.0235226	-0.924732	1.36523	1.86382	-1.09652	-0.951376	-1.16708	-0.573417	-0.791858	-1.05988	0.341117	-0.383104	0.0755735	-1.08225	-0.714305	-0.941255	1.1309	-1.10726	-0.986329	-1.00385	-0.66285	0.17904	-1.00171	-0.992307	-1.05942	-1.07349	-0.97627	-1.00369
MEGF10	-0.391358	-0.391811	-0.379921	-0.325373	-0.302529	-0.429959	-0.467549	-0.325894	-0.432883	-0.526245	-0.301868	-0.593076	-0.431801	-0.275427	-0.291889	-0.53678	-0.384557	-0.405817	-0.305617	-0.277889	-0.3572	-0.462579	-0.257965	-0.410004	-0.467421	-0.480031	-0.430514	-0.558357	-0.523651	-0.584228	-0.333079	-0.402889	-0.43973	-0.302818	-0.507115	-0.171085	-0.510795	-0.456094	-0.52995	-0.52536	-0.536821	-0.480845	-0.451686	-0.402875	-0.433158	-0.328252	-0.591165	-0.363696	-0.359603
SLC38A4	-1.57758	-1.60322	-1.53278	-1.68566	-1.55793	-1.57522	-1.65166	-0.600049	-1.72686	-1.67529	-1.69284	-1.50194	-1.60291	-1.66446	-1.38642	-1.55252	-1.71109	-1.58412	-1.63238	-1.6925	-1.72217	-1.62845	-1.62464	-1.55466	-1.63876	-1.54717	-1.75018	-1.48665	-1.58435	-1.32521	-1.68555	-1.84759	-1.68113	-1.49719	-1.54905	-1.54845	-1.5512	-1.6087	-1.70374	-1.76444	-1.72689	-1.46412	-1.72376	-1.60016	-1.7292	-1.65949	-1.56223	-1.66029	-1.66573
TFAP2E	-0.123104	-0.0155438	-0.034976	-0.0512473	-0.0728821	-0.0844319	-0.0838077	-0.0311428	-0.130557	-0.0493436	-0.0741259	-0.233617	-0.187599	-0.0671231	-0.0712009	-0.0879956	-0.20431	-0.114757	-0.0968686	-0.103853	-0.0258851	0.0461872	-0.0124995	0.0603234	-0.169752	-0.075426	-0.215434	-0.000189451	0.0544269	-0.0847351	-0.13322	-0.148346	0.0531022	0.08611	-0.165265	-0.197374	-0.00267746	-0.213729	-0.0610319	-0.0951134	-0.0826168	-0.0865759	-0.0457939	-0.153811	-0.0907998	-0.104972	-0.178713	-0.141849	-0.0841476
DDX53	-1.83433	-1.97355	-1.79511	-1.84922	-1.8302	-1.8668	-1.85956	-1.95639	-1.67147	-1.83388	-1.89547	-1.84107	-1.73134	-1.84729	-1.88208	-1.57906	-1.82999	-1.8098	-1.73775	-1.85867	-1.87729	-1.53428	-1.81621	-1.84786	-1.72571	-1.7839	-1.86195	-1.75469	-1.65947	-1.71565	-1.78266	-1.76478	-1.76938	-1.80636	-1.64414	-1.79165	-1.77597	-1.91631	-1.9295	-1.91333	-1.78214	-1.70798	-1.84921	-1.78801	-1.85239	-1.91848	-1.79622	-1.81876	-1.85872
PIGQ	-0.265923	0.0293554	-0.0715896	-0.0912265	-0.0354944	-0.0617444	-0.20313	-0.058805	-0.197271	-0.182268	0.0626171	-0.28126	-0.142156	-0.377251	-0.0621674	-0.165668	-0.260561	-0.180993	-0.00967041	-0.0560202	-0.0803654	-0.021828	-0.15096	-0.0251641	-0.198839	-0.240072	-0.124816	-0.20478	-0.318771	-0.246986	-0.216159	-0.113879	0.0497676	-0.0429327	-0.226501	-0.0973605	-0.0985673	-0.151842	-0.228557	-0.146718	-0.217164	-0.234111	-0.0473522	-0.0481159	-0.0404468	-0.132503	-0.0898181	-0.0290833	-0.0732623
ABCB5	-0.403977	-0.399053	-0.464265	-0.376948	-0.627725	-0.499113	-0.442896	-0.230609	-0.553387	-0.428319	-0.50614	-0.378359	-0.369857	-0.495329	-0.434975	-0.340219	-0.0673855	-0.401312	-0.440982	-0.455074	-0.466168	-0.366612	-0.381876	-0.389299	-0.451438	-0.473368	-0.502469	-0.475221	-0.478763	-0.618583	-0.654238	-0.568367	-0.480098	-0.474699	-0.445472	-0.464724	-0.488338	-0.261612	-0.45387	-0.473226	-0.598375	-0.448684	-0.575914	-0.562664	-0.406775	-0.333436	-0.474383	-0.398375	-0.500853
OR4D2	-0.613901	-0.550866	-0.693332	-0.628784	-0.60594	-0.561971	-0.665476	-0.543898	-0.635424	-0.657668	-0.603322	-0.803012	-0.524312	-0.681193	-0.510755	-0.633221	-0.785244	-0.693647	-0.501378	-0.481945	-0.743251	-0.706075	-0.509195	-0.629089	-0.669795	-0.643105	-0.607065	-0.662861	-0.859322	-0.766849	-0.669619	-0.573611	-0.701899	-0.613514	-0.748116	-0.521425	-0.73778	-0.750094	-0.68952	-0.618008	-0.541741	-0.59555	-0.470093	-0.61498	-0.713426	-0.65639	-0.673291	-0.576043	-0.56899
DBF4B	-0.365274	-0.155593	-0.347335	-0.316673	-0.329547	-0.311309	-0.325896	-0.109981	-0.374473	-0.363877	-0.464682	-0.368907	-0.429786	-0.144632	-0.316924	-0.257122	-0.191699	-0.288279	-0.331673	-0.342565	-0.406753	-0.575326	-0.218736	-0.289127	-0.381691	-0.262748	-0.272649	-0.374236	-0.247272	0.0118382	-0.437682	-0.449197	-0.251101	-0.177434	-0.329263	-0.301278	-0.401114	-0.278671	-0.409278	-0.24848	-0.43283	-0.162202	-0.474266	-0.469477	-0.195586	-0.314484	-0.367594	-0.283469	-0.376993
ADAMTS4	-0.308286	-0.196581	-0.411696	-0.386605	-0.313638	-0.282721	-0.414348	-0.327492	-0.36288	-0.330235	-0.326877	-0.42727	-0.377673	-0.286324	-0.336783	-0.405028	-0.169666	-0.331707	-0.229958	-0.349909	-0.322525	-0.337357	-0.17308	-0.257341	-0.438934	-0.2429	-0.259674	-0.450828	-0.302979	-0.652709	-0.445653	-0.398973	-0.264541	-0.413068	-0.473573	-0.155022	-0.495203	-0.371275	-0.390563	-0.329296	-0.470125	-0.234862	-0.371	-0.327251	-0.275532	-0.358432	-0.271793	-0.328642	-0.240883
LOC340602	-1.27523	-1.35074	-1.29453	-1.27176	-1.26782	-1.36431	-1.38179	-1.40404	-1.26777	-1.33526	-1.25554	-1.30288	-1.38962	-1.30943	-1.35178	-1.30402	-1.44492	-1.27807	-1.30959	-1.40915	-1.37549	-1.14866	-1.26353	-1.18241	-1.37267	-1.26649	-1.21294	-1.20488	-1.29795	-1.08269	-1.35796	-1.32472	-1.37115	-1.2166	-1.32458	-1.24165	-1.27384	-1.27883	-1.33175	-1.26159	-1.35098	-1.17487	-1.39257	-1.34934	-1.21626	-1.27055	-1.30526	-1.28455	-1.37694
SOHLH2	-1.03308	-1.16638	-0.980042	-1.13709	-0.967924	-1.12723	-1.12325	-1.11112	-1.10157	-0.940848	-0.948412	-1.14689	-1.21296	-1.14319	-1.15673	-1.275	-0.959411	-1.14417	-1.21038	-0.99283	-1.05279	-1.09883	-1.19457	-1.10377	-1.11823	-1.05089	-1.05833	-1.1854	-1.03015	-1.13268	-1.23655	-1.23441	-0.962365	-0.965941	-1.05922	-1.13727	-1.07698	-1.0844	-1.09179	-1.14851	-1.20551	-0.937421	-1.17086	-0.964337	-0.927304	-1.34672	-1.18184	-1.07082	-1.06873
DUOXA1	-0.582529	-0.326749	-0.207378	-0.432884	-0.488602	-0.566782	-0.446019	-0.561894	-0.597559	-0.450771	-0.728535	-0.184346	-0.631612	-0.481067	-0.314405	-0.656645	-0.302766	-0.587706	-0.500562	-0.478546	-0.536401	-0.49761	-0.518404	-0.520062	-0.603765	-0.507203	-0.417346	-0.726075	-0.519275	-0.621587	-0.88233	-0.819001	-0.590412	-0.581752	-0.804357	-0.355535	-0.460955	-0.473096	-0.639356	-0.723843	-0.675118	-0.580428	-0.553718	-0.520296	-0.212239	-0.458389	-0.643828	-0.339124	-0.505461
FBXL21	-1.45571	-1.56681	-1.493	-1.63303	-1.44744	-1.70829	-1.52842	-1.50556	-1.58339	-1.58027	-1.69142	-1.68337	-1.62968	-1.61585	-1.49653	-1.44752	-1.43147	-1.58094	-1.60896	-1.48593	-1.54335	-1.6045	-1.53389	-1.53365	-1.48184	-1.50991	-1.63939	-1.6693	-1.57528	-1.73136	-1.48811	-1.65016	-1.62019	-1.63572	-1.60611	-1.6765	-1.59232	-1.68946	-1.59675	-1.64151	-1.61064	-1.5307	-1.58958	-1.55133	-1.58918	-1.65501	-1.64034	-1.58932	-1.4897
C9orf97	-1.3976	-1.27076	-1.56096	-1.52824	-1.4111	-1.62594	-1.45345	-1.26885	-1.60446	-1.51602	-1.61768	-1.47372	-1.51639	-1.45417	-1.40961	-1.14162	-1.6341	-1.31967	-1.45303	-1.5206	-1.45305	-1.52573	-1.44873	-1.41657	-1.38582	-1.30213	-1.51832	-1.39289	-1.38238	-1.25196	-1.5756	-1.39502	-1.39217	-1.23665	-1.37948	-1.53218	-1.20233	-1.4782	-1.48545	-1.45753	-1.34291	-1.35364	-1.35231	-1.50626	-1.52806	-1.36986	-1.45656	-1.44556	-1.54274
C10orf96	-1.33708	-1.03549	-1.23809	-1.20767	-1.22404	-0.998046	-1.25167	-1.20467	-1.25685	-1.21038	-1.24997	-1.21811	-1.21127	-1.21835	-1.14504	-1.21212	-0.967721	-1.2224	-1.18382	-1.24779	-1.22147	-1.105	-1.0665	-1.14584	-1.23857	-1.29462	-1.17185	-1.14433	-1.27644	-1.29882	-1.26927	-1.28358	-1.30688	-1.33071	-1.1706	-1.08311	-1.14859	-1.32428	-1.3006	-1.21109	-1.20376	-1.23417	-1.148	-1.18348	-1.16681	-1.18367	-1.18338	-1.07788	-1.15747
TRAPPC10	1.03586	0.743358	1.09649	1.10717	0.74799	0.590954	1.02227	0.689556	0.825905	0.764935	0.622017	0.609944	0.86257	1.15644	1.3808	1.12442	1.14784	1.29065	1.00155	1.30942	0.689213	1.18881	0.942368	1.17158	1.12457	1.41383	0.90244	1.17583	1.23356	1.33248	1.25757	0.346029	1.07544	1.15636	1.19009	1.06483	1.3663	0.936451	0.95702	0.470288	0.717309	1.13558	0.97587	1.0825	1.03775	0.710212	0.772211	0.96374	0.952186
C17orf82	0.196928	0.384655	0.283718	0.314622	0.273032	0.34544	0.159235	0.342224	0.131299	0.217217	0.205179	0.207088	0.273929	0.0893532	0.221591	0.131192	0.234517	0.24811	0.252078	0.264617	0.17826	0.0224822	0.294724	0.330268	0.199648	0.183686	0.346818	0.0873124	0.151607	0.246217	0.119124	0.325661	0.241448	0.377479	0.126875	0.267983	0.213078	0.444608	0.252573	0.147764	0.174436	0.218107	0.333882	0.205593	0.197867	0.257105	0.244536	0.29091	0.226232
FLJ14213	0.745642	0.786839	0.719147	0.902212	0.580503	0.940231	0.528253	0.696143	0.839798	0.500805	0.939572	0.489516	0.840956	0.648937	1.16194	0.70224	0.705302	0.761631	0.725674	0.686751	0.877192	0.563726	0.820589	0.3231	0.431009	1.38774	0.733437	0.521514	0.523309	0.488358	0.560872	0.754216	0.574442	0.471747	0.606806	0.86251	0.432258	0.329753	0.726448	0.5752	0.799976	0.501918	0.878885	0.627019	0.720693	1.12364	0.754215	0.952818	0.75686
ACTR3B /// LOC100133409	-0.350721	-0.489106	-0.331038	-0.228402	-0.609948	-0.0691825	-0.381754	-0.514511	-0.24416	-0.270581	-0.309487	-0.292186	-0.338392	-0.193204	-0.435689	-0.554128	-0.262765	-0.316274	-0.440177	-0.532485	-0.276153	-0.501384	-0.525995	-0.404884	-0.417061	-0.60924	-0.340101	-0.359807	-0.349507	-0.410225	-0.584555	-0.291886	-0.339482	-0.367462	-0.469496	-0.25406	-0.470394	-0.282174	-0.232726	-0.536255	-0.432551	-0.585035	-0.256157	-0.355068	-0.327711	-0.183293	-0.435654	-0.423727	-0.307058
SDCCAG10	0.842556	0.948407	0.808426	0.640628	1.03694	0.973083	0.910674	1.19389	0.767626	0.67167	0.99437	0.699669	0.784048	0.835234	0.747191	1.07328	1.51015	0.836293	0.767038	1.0001	0.862581	1.14349	1.27176	1.06362	1.32282	1.29626	0.913047	1.40643	1.22026	1.38783	1.18405	0.760151	0.669164	1.06021	1.28026	0.655854	1.18239	0.949211	0.956131	1.02647	1.03888	1.0809	0.791585	0.793443	0.650896	1.1109	0.992255	1.01397	0.916051
CYP4B1	-0.655438	-0.620183	-0.507196	-0.548546	-0.606525	-0.719756	-0.607624	-0.713856	-0.604474	-0.504296	-0.671683	-0.506118	-0.744061	-0.531491	-0.596704	-0.795694	-0.5341	-0.700655	-0.619017	-0.600151	-0.585034	-0.732955	-0.570503	-0.418364	-0.514793	-0.729991	-0.564724	-0.697006	-0.688475	-0.578325	-0.765269	-0.82537	-0.776059	-0.615216	-0.767405	-0.448804	-0.513239	-0.452522	-0.698511	-0.473548	-0.674768	-0.590958	-0.603356	-0.577701	-0.658865	-0.692616	-0.618056	-0.504109	-0.505858
SLC25A41	-0.901962	-0.97292	-1.15634	-1.06741	-0.985206	-0.961946	-1.01661	-1.07445	-0.961251	-1.10714	-0.942466	-0.938357	-1.12328	-1.24182	-0.952848	-0.938048	-0.477777	-1.02443	-1.08391	-1.1749	-1.14504	-0.894655	-0.999557	-1.14018	-0.969629	-1.18249	-1.12988	-1.08158	-0.93123	-0.755108	-0.679499	-1.19623	-1.0579	-1.09114	-0.928094	-1.03677	-1.11263	-1.27154	-1.04116	-1.0195	-1.09022	-1.0384	-1.06354	-1.05283	-0.97359	-1.16385	-1.01628	-1.01427	-1.05517
QRFPR	-1.55942	-1.64476	-1.64149	-1.56207	-1.65602	-1.71251	-1.69453	-1.52472	-1.6162	-1.72067	-1.69144	-1.56674	-1.59612	-1.69285	-1.63008	-1.64591	-1.59341	-1.63818	-1.77971	-1.59199	-1.6421	-1.6795	-1.65718	-1.64918	-1.484	-1.57444	-1.5718	-1.49894	-1.58044	-1.26154	-1.6298	-1.67356	-1.64986	-1.72864	-1.57838	-1.55027	-1.63973	-1.67649	-1.69095	-1.59037	-1.64953	-1.56255	-1.75652	-1.71555	-1.71612	-1.65585	-1.44687	-1.6345	-1.61098
BPIL3	-1.255	-0.852354	-1.05156	-1.16431	-1.10604	-1.21169	-1.145	-1.08653	-1.22141	-1.16667	-1.24295	-1.1732	-1.23625	-1.23007	-1.17211	-1.23509	-1.01668	-1.14811	-1.0723	-1.25166	-1.0751	-1.19781	-1.17208	-1.0369	-1.22926	-0.987321	-0.97354	-1.13535	-1.28674	-1.12519	-1.24368	-1.13102	-1.12673	-1.19813	-1.17063	-1.14543	-1.14296	-1.07968	-1.21908	-1.18289	-1.18639	-1.23398	-0.98254	-1.0336	-1.13268	-1.20895	-1.21822	-0.967908	-1.16053
AFAP1L1	-0.726959	-0.857439	-0.844343	-0.775517	-0.872553	-0.558522	-0.68075	-0.798503	-0.75065	-0.831358	-0.699989	-0.805948	-0.88769	-0.823539	-0.897354	-0.705484	-0.377181	-0.912085	-0.643212	-0.903601	-0.814592	-0.808455	-0.708853	-0.954135	-0.817381	-0.557223	-0.763429	-0.830835	-1.00778	-0.837444	-0.842114	-0.813638	-0.708235	-0.801326	-0.912692	-0.719421	-0.762709	-0.774066	-0.957366	-0.885063	-0.824541	-0.854571	-0.848099	-0.82615	-0.628738	-0.912033	-0.761163	-0.695016	-0.666462
ZACN	-0.268373	-0.141719	-0.381252	-0.376584	-0.350146	-0.447837	-0.39332	-0.373374	-0.315974	-0.337618	-0.326491	-0.304191	-0.316523	-0.322215	-0.33045	-0.32573	0.00600051	-0.458128	-0.204447	-0.359614	-0.576568	-0.47271	-0.213612	-0.357858	-0.248259	-0.436439	-0.37542	-0.311733	-0.499306	-0.468749	-0.367581	-0.384702	-0.264346	-0.423022	-0.351382	-0.307481	-0.291031	-0.401838	-0.43764	-0.388896	-0.432019	-0.42301	-0.286044	-0.285472	-0.244691	-0.445137	-0.442126	-0.355611	-0.534298
RP11-49G10.8	-1.06215	-1.01367	-1.08413	-0.995164	-1.05493	-1.13502	-1.1343	-0.997948	-1.12391	-1.08298	-1.05733	-0.899142	-0.988804	-1.05319	-0.997374	-1.20793	-1.05781	-1.123	-1.1786	-1.06963	-1.08267	-1.35923	-1.08792	-1.0322	-1.15881	-1.03368	-1.08971	-1.17181	-1.00259	-1.0454	-1.11992	-1.15417	-1.10928	-1.13764	-1.15591	-0.725428	-1.038	-0.921555	-1.07628	-1.02006	-1.11113	-1.09786	-1.04214	-1.09157	-0.926256	-1.0986	-1.00445	-0.985641	-1.1834
LMOD3	-1.52506	-1.34213	-1.4809	-1.46997	-1.59354	-1.60189	-1.4989	-1.49222	-1.44589	-1.51517	-1.51539	-1.52177	-1.51624	-1.56927	-1.55827	-1.60372	-1.60482	-1.58187	-1.70769	-1.53229	-1.56674	-1.40876	-1.40764	-1.59665	-1.5511	-1.51294	-1.43483	-1.49452	-1.58996	-1.25311	-1.67501	-1.68822	-1.55171	-1.54207	-1.58199	-1.48012	-1.53647	-1.48725	-1.38908	-1.58383	-1.26107	-1.43477	-1.42817	-1.53185	-1.52655	-1.64079	-1.51468	-1.48271	-1.56077
GUSBL1	-1.18337	-1.08994	-1.01721	-1.2288	-0.925156	-1.46261	-1.22587	-1.08076	-1.16771	-1.10348	-1.31477	-1.21566	-1.067	-1.1414	-0.959973	-0.827146	-0.939964	-1.10275	-1.18411	-0.452673	-1.25324	-1.04935	-1.08146	-1.01655	-0.958114	-1.03906	-1.12899	-1.06956	-0.852016	-0.83963	-0.803524	-1.28596	-0.893841	-0.512393	-0.991075	-1.22508	-0.697286	-1.08271	-1.17381	-1.03628	-1.21171	-1.16554	-1.0239	-0.954027	-1.15826	-1.16816	-1.04506	-1.24497	-0.991494
KDELR1	2.11919	2.31508	2.20571	2.01172	1.74645	2.21691	2.13815	1.743	1.97161	2.0176	2.18669	2.12828	2.1101	2.17799	1.94344	1.80633	2.27688	1.85075	1.91121	2.10571	1.91917	1.87508	2.13302	1.94827	1.97849	1.90937	2.1926	1.73099	1.75954	1.90748	1.83018	2.28473	2.08018	1.69144	1.78507	2.34958	1.79308	1.89669	2.09705	1.79566	1.98853	1.71396	2.1931	1.97873	2.30814	2.14087	1.64715	2.30012	2.13454
PTPRM	0.42327	0.49907	0.322484	0.676075	0.318695	0.233598	0.765806	0.183724	0.553733	0.645458	0.493475	0.255688	0.444775	0.52411	0.575374	0.234416	0.0156442	0.266661	0.403277	0.431853	0.246995	0.715495	0.0521372	0.262582	0.388578	-0.0206847	0.359353	0.236509	0.449308	0.767381	0.455599	0.683127	0.397633	0.589924	0.397439	0.200559	0.470735	0.615555	0.558967	0.870108	0.374106	0.39168	0.439898	0.459499	0.665077	0.408032	0.544208	0.19999	0.561024
GATA1	-0.212868	-0.413583	-0.290027	-0.285155	-0.243674	-0.221311	-0.217056	-0.169702	-0.168741	-0.224615	-0.357525	-0.13992	-0.250381	-0.221596	-0.193635	-0.237915	-0.182753	-0.329371	-0.181729	-0.313408	-0.169674	-0.0388085	-0.203996	-0.251438	-0.330797	-0.384748	-0.192545	-0.0626668	-0.235642	-0.3983	-0.371671	-0.419228	-0.257168	-0.203859	-0.396977	-0.200217	-0.262088	-0.333372	-0.268108	-0.359329	-0.274858	-0.126118	-0.174465	-0.327293	-0.224092	-0.160722	-0.306955	-0.116133	-0.15943
DUSP19	-1.12487	-1.06888	-1.06072	-1.06551	-0.926703	-0.960695	-1.11407	-0.973513	-1.06542	-1.13256	-1.09835	-1.36372	-0.922264	-0.941314	-0.974249	-0.952054	-1.01481	-0.991818	-0.700127	-1.02025	-0.867654	-1.0858	-1.14786	-0.988916	-0.977809	-1.30697	-1.09499	-0.963422	-0.882707	-1.13158	-1.00054	-1.20949	-1.19568	-1.04312	-1.09675	-1.00789	-1.07486	-0.907806	-1.25396	-0.951319	-1.04626	-0.697078	-1.04834	-0.97073	-1.22309	-1.05734	-1.11584	-0.92962	-1.11429
SUGT1P	-0.732712	-0.515037	-0.675822	-0.544091	-0.577371	-0.718078	-0.589918	-0.467091	-0.666309	-0.633175	-0.600156	-0.716497	-0.751765	-0.707277	-0.793556	-0.736364	-0.611098	-0.652838	-0.601413	-0.766838	-0.62984	-0.767679	-0.696752	-0.609615	-0.662555	-0.551765	-0.651061	-0.740442	-0.809451	-0.570794	-0.76071	-0.602854	-0.658448	-0.69426	-0.807009	-0.525162	-0.63086	-0.79762	-0.737907	-0.64785	-0.741674	-0.708416	-0.787632	-0.691436	-0.771507	-0.799083	-0.709257	-0.577323	-0.713515
PTGIR	0.280792	0.385574	0.332215	0.325324	0.307375	0.255702	0.285929	0.426216	0.241854	0.327562	0.420761	0.361218	0.175743	0.281753	0.276133	0.172014	0.604807	0.215746	0.372242	0.214864	0.310672	0.394105	0.33027	0.401383	0.281453	0.173545	0.334993	0.264774	0.156688	0.2672	0.18637	0.227124	0.316778	0.22442	0.123423	0.361542	0.245062	0.324498	0.178626	0.31438	0.364498	0.165453	0.27657	0.19677	0.362633	0.353793	0.193462	0.336905	0.251999
KLHL17	-0.399947	-0.350209	-0.492279	-0.417311	-0.36644	-0.401661	-0.565993	-0.397988	-0.401461	-0.443185	-0.521249	-0.247187	-0.38581	-0.628806	-0.3983	-0.429969	-0.429038	-0.488389	-0.407157	-0.49685	-0.339961	-0.534694	-0.466829	-0.44663	-0.498028	-0.500382	-0.46744	-0.414551	-0.363744	-0.480186	-0.593697	-0.621926	-0.33973	-0.393147	-0.640683	-0.180253	-0.418035	-0.387545	-0.34261	-0.416754	-0.353602	-0.402576	-0.520367	-0.578841	-0.351756	-0.379594	-0.491368	-0.415261	-0.441991
OR10A5	-1.07831	-1.40602	-1.08593	-1.37387	-1.0384	-1.29345	-1.37322	-1.19719	-1.24365	-1.3495	-1.30051	-0.947127	-1.43381	-1.03652	-1.11126	-1.12726	-1.24971	-1.27984	-1.24282	-1.18906	-1.229	-1.15735	-1.11578	-1.00101	-1.21519	-1.09342	-1.07795	-1.39974	-1.21072	-1.02397	-1.33524	-1.213	-1.28395	-1.2279	-1.31551	-0.986008	-1.30158	-1.249	-1.22207	-0.927789	-1.23163	-1.08449	-1.14397	-1.19107	-1.13431	-1.04099	-1.03491	-1.12841	-1.15688
OR10A4	-1.0446	-0.89308	-0.90727	-0.959767	-0.909951	-0.932724	-1.1995	-1.03805	-1.03511	-0.91592	-0.899736	-0.729352	-1.14482	-1.10999	-1.19157	-0.815631	-0.686213	-1.02848	-0.991747	-0.965499	-1.02462	-1.28694	-1.11734	-0.94136	-1.111	-1.09999	-0.875831	-1.08699	-0.909326	-0.900473	-1.11658	-1.16914	-0.92978	-1.16605	-0.997893	-0.782773	-1.10961	-1.13641	-1.03676	-0.978293	-1.12532	-0.949391	-1.03669	-0.921542	-0.964252	-0.936526	-0.998532	-0.881623	-1.02349
CD300LG	0.545867	0.780755	0.719138	0.568223	0.648656	0.630683	0.442469	0.678855	0.388963	0.595272	0.625835	0.484903	0.566858	0.709653	0.530542	0.566069	0.937402	0.5377	0.533749	0.542453	0.591082	0.402403	0.600091	0.679378	0.535002	0.556179	0.591191	0.464674	0.510024	0.559321	0.461798	0.531171	0.629863	0.689576	0.46751	0.774114	0.544956	0.626208	0.56729	0.565888	0.562812	0.458768	0.556714	0.478867	0.743326	0.592922	0.431773	0.72786	0.651845
TREML1	-0.637103	-0.602771	-0.573976	-0.564423	-0.519218	-0.559649	-0.672825	-0.67222	-0.76333	-0.658977	-0.73707	-0.892381	-0.734337	-0.584296	-0.465723	-0.795689	-0.347259	-0.741034	-0.548525	-0.655925	-0.676052	-0.770776	-0.550484	-0.618847	-0.725834	-0.709898	-0.572651	-0.820019	-0.789362	-0.860424	-0.746307	-0.611306	-0.400024	-0.495676	-0.723829	-0.364755	-0.631558	-0.431505	-0.627709	-0.647332	-0.712323	-0.790684	-0.539888	-0.567042	-0.541528	-0.538626	-0.886482	-0.50185	-0.590467
OR8D1	-0.897652	-0.726516	-0.739173	-0.778246	-0.813092	-0.786822	-0.915303	-0.70054	-0.975207	-0.811739	-0.99531	-0.815273	-0.674965	-0.871529	-0.667829	-0.901693	-0.795887	-0.783306	-0.84211	-0.894808	-0.872308	-0.854678	-0.775289	-0.817181	-0.786752	-0.79673	-0.671369	-0.822544	-0.940637	-0.97205	-0.891011	-0.762258	-0.94892	-0.916767	-0.806562	-0.795796	-0.8982	-0.944056	-0.799039	-0.857126	-0.942452	-0.900172	-0.803343	-0.804682	-0.726512	-0.876355	-0.814661	-0.907834	-0.797224
DAOA	-1.29847	-1.14252	-1.12395	-1.24101	-1.17684	-1.00837	-1.14545	-1.2311	-1.06123	-1.15867	-1.20068	-1.04915	-0.892579	-1.32585	-1.07224	-0.806661	-1.09218	-1.10841	-1.13941	-1.07025	-1.24955	-0.927694	-1.23271	-1.08141	-1.23923	-1.16791	-1.07348	-1.17914	-1.06084	-0.758574	-1.08507	-1.17998	-1.09534	-1.14904	-1.13917	-1.22607	-1.06013	-0.8841	-1.07275	-1.29179	-1.03807	-1.01301	-1.1382	-1.00411	-1.09267	-1.31571	-1.14469	-1.19959	-1.16261
BLID	-1.47154	-1.47443	-1.51121	-1.44296	-1.45675	-1.46806	-1.45512	-1.57825	-1.47924	-1.52773	-1.4357	-1.36584	-1.39169	-1.23045	-1.48447	-1.51163	-1.28791	-1.5408	-1.6294	-1.55929	-1.56305	-1.4885	-1.48227	-1.35794	-1.33372	-1.50017	-1.56193	-1.4346	-1.38583	-1.67059	-1.36362	-1.43517	-1.35844	-1.52541	-1.45293	-1.46539	-1.43641	-1.30638	-1.37438	-1.42807	-1.46394	-1.30638	-1.49057	-1.49975	-1.42903	-1.54284	-1.39997	-1.46769	-1.41247
OTUB2	-0.284205	-0.121642	-0.202939	-0.324842	-0.207274	-0.419752	-0.365628	-0.207265	-0.442641	-0.276109	-0.153332	-0.24728	-0.581523	-0.245079	-0.255546	-0.267763	-0.222469	-0.345089	-0.29011	-0.156564	-0.272548	-0.343514	-0.258221	-0.391376	-0.234358	-0.231529	-0.396475	-0.311007	-0.604396	-0.342715	-0.318385	-0.333564	-0.390755	-0.250594	-0.472256	-0.146784	-0.317437	-0.326367	-0.354639	-0.321675	-0.438697	-0.507657	-0.288779	-0.273719	-0.33861	-0.397273	-0.426528	-0.225337	-0.306525
CLRN1	-0.206529	-0.103337	-0.0717438	-0.128334	-0.0363182	-0.102292	-0.205688	-0.0865165	-0.227922	-0.158479	-0.111909	-0.15269	-0.25894	-0.129979	-0.0556199	-0.168172	0.0258359	-0.127445	-0.0724818	-0.295511	-0.0893419	-0.259284	-0.0647143	0.0517593	0.230757	-0.23664	-0.141949	-0.131892	-0.17188	-0.0401903	-0.303442	-0.264847	-0.168424	-0.0266126	-0.2423	0.110511	-0.168801	0.838101	-0.156505	-0.115918	-0.165291	-0.045247	-0.0536108	-0.0675647	-0.082725	-0.185282	-0.245551	-0.14725	-0.0807823
KLK4	0.457327	0.599629	0.497108	0.535915	0.466645	0.756595	0.390768	0.511173	0.334766	0.431534	0.533436	0.424609	0.382267	0.493809	0.4894	0.373857	0.702287	0.359949	0.633835	0.43298	0.481854	0.466561	0.480342	0.405169	0.379455	0.397029	0.485094	0.435505	0.245936	0.393172	0.379584	0.704068	0.544981	0.524231	0.295224	0.653842	0.578767	0.497975	0.490687	0.345276	0.384501	0.238035	0.408021	0.465521	0.438033	0.578275	0.294492	0.626432	0.528934
HRH3	-0.0350337	0.0810082	-0.087594	-0.00366875	0.0124133	0.249335	-0.119301	-0.00755328	-0.16433	0.0780902	0.0107005	-0.0996855	-0.0750471	0.0675014	-0.0182664	-0.0315794	0.246071	-0.202676	0.00226483	-0.0846241	-0.0976322	-0.110554	0.0582168	-0.053009	-0.14375	-0.0770099	-0.0340024	-0.0709599	-0.0520846	-0.0701116	-0.311125	-0.0712567	-0.258248	-0.135208	-0.219437	0.010122	0.0521546	0.0897722	-0.162929	-0.103546	-0.174694	-0.0148232	-0.114098	-0.0339269	-0.148393	-0.0827424	0.0499667	0.16757	-0.155527
GEMIN7	0.536095	0.377035	0.304657	0.517535	-0.153203	0.94841	0.421782	0.180286	0.359503	0.576672	-0.158476	0.480701	0.475546	0.121354	0.259941	0.0682885	0.160057	0.352953	0.472976	0.216004	0.533867	0.332589	0.263276	0.137202	0.23126	0.16298	0.506819	0.313816	0.135533	0.0895502	0.163651	0.35777	0.307335	0.355773	0.284022	0.297855	0.175637	0.614049	0.278618	-0.0350574	0.345252	0.17687	0.235081	0.247475	0.458139	0.291662	0.0815723	0.359714	0.306543
STH	-0.57335	-0.371915	-0.412128	-0.452168	-0.545588	-0.412166	-0.472107	-0.489049	-0.601751	-0.46734	-0.402678	-0.677621	-0.7985	-0.462268	-0.498899	-0.73503	-0.451224	-0.515718	-0.479392	-0.527991	-0.449621	-0.562716	-0.591825	-0.49894	-0.510944	-0.488438	-0.449181	-0.633791	-0.504044	-0.497664	-0.634569	-0.668823	-0.648297	-0.588522	-0.596236	-0.330115	-0.464027	-0.482356	-0.606623	-0.43126	-0.618302	-0.493795	-0.592031	-0.613852	-0.73578	-0.504198	-0.609235	-0.427869	-0.587948
ATN1	0.340883	0.626847	0.340893	0.303448	0.568383	0.348501	0.42629	0.850892	0.298271	0.415228	0.342014	0.353636	0.347609	0.41509	0.315503	0.26073	0.686407	0.350155	0.478261	0.368513	0.453673	0.359297	0.290607	0.36291	0.237082	0.363826	0.427016	0.378779	0.217131	0.392345	0.213335	0.37022	0.485811	0.472188	0.0477019	0.470674	0.321622	0.347497	0.372147	0.356434	0.211045	0.230756	0.388333	0.185594	0.570659	0.457216	0.153579	0.316504	0.54587
CDKN3	0.446304	-0.285649	0.16971	0.631732	1.00314	1.45962	0.403832	1.67769	0.372319	0.331207	0.493902	0.136481	0.605679	0.579034	0.72781	0.238426	-0.14469	0.99499	1.16254	0.45203	1.10208	0.18884	0.359652	0.769255	0.580118	0.700313	0.523343	0.222151	0.516509	0.0273893	0.275845	0.26975	-0.00860289	0.411811	0.450895	-0.537615	0.306664	1.01154	0.158641	-0.0124842	0.858897	0.499227	0.120226	0.524282	0.275144	0.968685	0.59451	0.195297	0.618689
TIMM10	1.12517	1.3233	1.19685	1.34634	1.37997	2.31034	1.29576	1.58559	1.15891	1.46065	1.27911	1.36701	1.33021	1.45255	1.10034	1.35376	1.44271	1.43053	1.37951	1.27504	1.37134	1.4691	1.35847	1.6007	1.18581	1.38708	1.59193	1.48691	1.16669	1.33226	1.30594	1.22219	1.23972	1.3045	1.00458	1.02285	1.37538	1.43606	1.64939	1.29285	1.41219	1.1067	1.1437	1.28132	1.21202	1.73361	1.49681	1.65147	1.5056
BPIL2	-1.16464	-0.783545	-0.92482	-1.05955	-0.926331	-0.879857	-1.0914	-0.91067	-1.1292	-1.08183	-0.714477	-1.05835	-1.14251	-0.988149	-0.933778	-0.91683	-0.860341	-1.08858	-0.897254	-0.971217	-1.04483	-1.09156	-1.04733	-0.990925	-1.00072	-1.03932	-0.98371	-0.975324	-0.926982	-1.05317	-1.01029	-1.13244	-1.05124	-1.06134	-1.0251	-0.934143	-1.03201	-1.04571	-1.06412	-0.940334	-1.05798	-1.07062	-0.906334	-1.11112	-0.978891	-0.882238	-1.10029	-1.01614	-0.929192
ZAR1	-1.23207	-1.21019	-1.20035	-1.18153	-1.02332	-1.17626	-1.21253	-1.02923	-1.22549	-1.2023	-1.19932	-1.21464	-1.12166	-1.23658	-1.1299	-1.15831	-1.19993	-1.19633	-1.22489	-1.09709	-1.1002	-1.25868	-1.25956	-1.02654	-1.18491	-1.08861	-1.04477	-1.24746	-1.32559	-1.29139	-1.28274	-1.21081	-1.2001	-1.12014	-1.1883	-0.952302	-1.15242	-1.25775	-1.18416	-1.05336	-1.14461	-1.07824	-1.16614	-1.08612	-1.00194	-0.902904	-1.18107	-1.14879	-1.14722
PQLC2	-0.241136	-0.116569	-0.277861	-0.0749553	-0.468748	0.112145	0.356813	-0.562767	-0.0453654	0.112474	-0.215315	0.159372	-0.164274	-0.219564	-0.161564	-0.148941	-0.0442781	-0.181493	-0.196723	-0.0854773	-0.228575	-0.14142	-0.34534	-0.356578	-0.119271	-0.390956	-0.086739	-0.44445	-0.383601	-0.343482	-0.179953	0.376913	-0.182811	-0.396569	-0.195625	0.0538814	-0.355362	-0.412866	-0.344092	-0.416614	-0.356812	-0.206134	-0.038241	-0.136779	0.0849686	-0.281831	-0.507205	-0.329349	-0.313258
CUEDC1	-0.425008	-0.181582	-0.287806	-0.332431	-0.269533	-0.487619	-0.27338	0.025826	-0.41233	-0.361704	-0.384711	-0.393168	-0.326591	-0.497932	-0.231207	-0.380511	-0.296673	-0.506076	-0.317837	-0.456546	-0.20407	-0.499642	-0.453786	-0.0515688	-0.436685	0.409358	-0.390403	-0.474759	-0.536893	-0.415107	-0.525167	-0.319652	-0.277169	-0.456673	-0.520842	-0.0874444	-0.388673	-0.317526	-0.558443	-0.412747	-0.459305	-0.454924	-0.439406	-0.416394	-0.302051	-0.183761	-0.298097	-0.298981	-0.216116
CCDC116	-0.760982	-0.59009	-0.702047	-0.70654	-0.637542	-0.608809	-0.788554	-0.502095	-0.770119	-0.823701	-0.623581	-0.677712	-0.576223	-0.733068	-0.74134	-0.71366	-0.613511	-0.786927	-0.684422	-0.917638	-0.629366	-0.813635	-0.715805	-0.656796	-0.827536	-0.712021	-0.678796	-0.703721	-0.799182	-0.847081	-1.04228	-0.829817	-0.785038	-0.807378	-0.802129	-0.585404	-0.822518	-0.803047	-0.662359	-0.698355	-0.746985	-0.763754	-0.566375	-0.74873	-0.696148	-0.636106	-0.720652	-0.635431	-0.651645
ZFP82	-0.420061	-0.428441	-0.603844	-0.368147	-0.269955	-0.428748	-0.196498	-0.0610569	-0.299473	-0.194361	-0.320256	-0.564901	-0.486216	-0.499526	-0.547092	-0.445076	-0.360518	-0.217959	-0.525541	-0.49359	-0.183289	-0.40494	-0.403179	-0.470323	-0.532356	-0.120444	-0.308374	0.0630283	-0.508821	-0.608992	-0.168138	-0.551629	-0.596846	-0.384291	-0.346216	-0.530012	-0.581506	-0.109438	-0.67337	-0.235419	-0.432809	-0.587243	-0.430873	-0.216634	-0.257863	-0.301088	-0.353534	-0.341281	-0.721266
PACS2	1.09022	1.29956	1.24006	1.24575	1.19893	1.23354	1.13549	1.44266	0.909999	1.05514	1.0446	1.07248	0.922921	1.06822	1.21662	1.00623	1.27751	1.18988	1.28713	1.20221	1.19165	1.18881	1.14667	1.25069	1.02779	1.20208	1.0663	1.10423	1.00279	1.03972	0.954377	0.967269	1.18693	1.24018	1.04639	1.19782	1.16117	1.15311	1.00603	1.05811	1.00779	1.10347	1.09704	1.12589	1.19432	1.13241	0.970818	1.20331	1.24741
POLR2B	1.94477	1.9815	2.05968	1.99239	2.18217	1.67636	2.02453	2.31439	1.95157	1.90348	2.06669	2.00194	1.96638	2.12327	2.11891	2.19772	1.8944	2.33693	2.19767	2.03409	2.13778	2.0512	2.11782	2.18392	2.08644	2.03544	1.94822	2.22017	2.19312	2.18804	2.09557	1.87353	2.0274	2.24995	2.1853	1.81371	2.09551	2.23072	1.93657	2.07928	2.05922	2.20138	1.97776	2.15434	2.01656	1.95019	2.13698	1.98295	2.19792
LOC152118	-1.65012	-1.7495	-1.63808	-1.70303	-1.78885	-1.57463	-1.57588	-1.7082	-1.48512	-1.58942	-1.70545	-1.31663	-1.15614	-1.59628	-1.54637	-1.63083	-1.45222	-1.64729	-1.60285	-1.6092	-1.6948	-1.053	-1.67786	-1.50929	-1.48039	-1.6375	-1.60839	-1.59197	-1.56806	-1.57461	-1.56487	-1.79468	-1.61303	-1.55973	-1.37512	-1.37501	-1.55114	-1.60146	-1.58145	-1.54831	-1.44993	-1.44125	-1.67451	-1.68723	-1.68903	-1.79979	-1.60067	-1.74386	-1.66753
CYTH2	0.725341	0.487742	0.465869	0.50102	0.283948	0.148292	0.796046	0.0234998	0.433867	0.364089	0.353689	0.404542	0.271789	0.144485	0.450915	0.670705	0.438255	0.486861	0.348038	0.55168	0.357692	0.844838	0.183722	0.681025	0.955102	0.411596	0.303356	0.543589	0.95109	0.726554	0.446237	0.616863	0.879084	0.91524	0.228137	0.76508	0.661535	0.500838	0.378003	0.631503	0.456876	0.869046	0.490419	0.51692	0.799775	-0.159009	0.353058	0.098329	0.446352
HNRNPM	1.93276	1.71577	2.0053	1.80848	1.29403	1.4669	1.8493	0.920175	1.95759	1.86046	1.59609	2.03841	2.12767	1.97642	1.55376	1.37108	1.73649	1.46719	1.71988	1.45476	1.69208	1.60412	1.78795	1.58801	1.79772	1.58152	1.87725	1.56452	1.54743	1.75201	1.57662	1.77819	1.77922	1.73757	1.56147	1.8846	1.90338	1.82004	1.94676	1.58947	1.9146	1.51756	1.96734	1.82776	1.85567	1.72701	1.34983	1.97441	1.59537
SEPW1	2.23395	2.1876	2.33533	2.49013	2.23301	2.68334	2.42974	2.11558	2.2345	2.49717	2.31229	2.00436	2.20585	2.25912	2.26704	2.20883	2.3105	2.23422	2.12456	2.25314	2.28778	2.51207	2.22019	2.28219	1.89987	2.04546	2.40439	2.13237	1.91785	2.03513	2.10341	2.38991	2.3887	1.94885	2.12287	2.34817	1.98799	2.21369	2.15053	2.26204	2.23367	2.16462	2.27384	2.26708	2.47749	2.42526	2.2846	2.23026	2.24215
LOC255512	-0.918935	-0.972419	-0.821537	-0.848367	-1.20837	-0.412731	-0.980482	-1.03156	-0.842085	-1.04328	-0.743927	-1.21135	-0.994313	-0.863849	-0.926423	-1.04162	-1.19804	-0.920339	-1.00064	-0.989428	-1.05779	-1.11162	-0.929007	-0.907827	-0.856991	-1.04221	-0.94034	-1.13371	-0.823872	-0.622305	-0.965399	-0.892262	-0.750843	-0.904424	-1.00056	-0.895665	-0.917986	-1.10151	-0.921612	-1.00387	-0.978431	-1.08584	-1.00352	-0.944981	-1.016	-0.910181	-1.10939	-0.9372	-0.977401
HEXDC	0.829937	0.731847	0.731215	0.675463	0.406083	0.473552	0.854926	0.552977	0.525131	0.585938	0.930351	0.609868	0.59911	0.807503	0.722155	0.650889	1.15687	0.896311	0.374711	0.578403	0.445056	0.629769	0.495226	0.640892	0.607375	0.809051	0.727882	0.731033	0.780421	0.860762	0.717271	0.802219	0.807782	0.714175	0.642021	0.888228	0.584074	0.857896	0.625417	0.783053	0.557594	0.623842	0.733098	0.514975	0.97824	0.585782	0.394274	0.749391	0.746714
LOC729070	-1.36293	-1.01524	-1.33457	-1.46489	-1.38078	-1.5959	-1.39698	-1.24752	-1.49876	-1.43863	-1.283	-1.33295	-1.22663	-1.40554	-1.41771	-1.47324	-1.44143	-1.47137	-1.41767	-1.46947	-1.27496	-1.77598	-1.40745	-1.43111	-1.42548	-1.4888	-1.55783	-1.51321	-1.51779	-1.49549	-1.3851	-0.782574	-1.58545	-1.47633	-1.45943	-1.33813	-1.30318	-1.47326	-1.45009	-1.37794	-1.3735	-1.59299	-1.29955	-1.29225	-1.23743	-1.52737	-1.29245	-1.38152	-1.34359
RNF207	0.551511	0.221229	0.329688	0.187564	0.280681	-0.235726	0.565475	0.480967	0.0753849	0.219042	-0.335672	-0.0223585	0.0151026	0.426756	0.710333	0.155998	-0.236784	0.525403	0.221107	0.336994	0.0270315	0.0774626	-0.0540076	0.245845	0.170521	0.431804	0.260691	0.329925	0.783881	0.47741	0.320012	0.283308	0.487598	0.384013	0.437941	0.0441558	0.395389	0.565382	0.159627	0.199455	0.14593	0.277404	0.175081	0.427903	0.589937	-0.064107	0.302983	0.171966	0.680951
HERV-FRD	-1.30616	-1.27845	-1.18623	-1.1878	-1.28125	-1.34325	-1.20742	-1.23525	-1.2877	-1.19129	-1.17176	-1.3105	-1.12614	-1.24238	-1.17584	-1.30894	-1.23275	-1.16677	-1.20808	-1.3048	-1.3666	-1.24018	-1.43831	-1.00137	-1.25655	-1.35584	-1.23803	-1.18812	-1.19593	-1.03111	-1.35002	-1.36832	-1.08975	-1.35836	-1.13397	-1.42217	-1.04078	-1.16189	-1.35685	-1.26892	-1.30581	-1.41956	-1.2979	-1.25831	-1.12152	-1.14698	-1.19395	-1.20957	-1.18397
LZTS2	0.129856	0.0853284	0.120297	0.116243	-0.0484301	0.158157	0.126787	0.068426	-0.0840114	-0.00625859	0.049074	-0.116829	0.0387615	0.0983877	0.00485205	-0.0517863	0.0382187	0.101409	-0.0400674	-0.0401366	0.0455859	-0.0584483	-0.0299735	-0.0985943	0.0463741	0.0490914	0.221373	-0.0406371	-0.0367089	0.00836313	-0.0298958	0.209004	0.239384	0.154829	0.0134608	0.262466	0.0546178	0.0707138	0.117537	0.241627	-0.115703	0.00275125	0.00369768	-0.049912	0.251385	0.155855	-0.159708	0.103598	0.195503
SPIN3	-0.199128	-0.219793	-0.0142744	-0.0233016	-0.0132162	-0.530332	-0.223938	-0.0631442	-0.168635	-0.219732	-0.256562	-0.163419	-0.309417	-0.221347	-0.0477636	-0.199173	-0.308811	0.0924082	-0.0746483	-0.0794034	-0.0638443	-0.279013	-0.357564	0.0427017	-0.137169	-0.00547958	-0.242951	-0.159034	-0.0150904	-0.104509	0.0310631	-0.219285	-0.228159	0.141901	0.00643351	-0.0694586	-0.0740265	0.18285	-0.0589608	0.0996638	-0.0916829	-0.199249	-0.214472	-0.134201	-0.135669	-0.17231	-0.00489576	-0.146658	-0.0685757
UBR5	-0.660378	-0.97556	-0.699602	-0.718762	-0.410097	-0.862776	-0.795761	-0.273099	-0.607973	-0.643856	-0.599678	-0.692754	-0.787701	-0.45729	-0.554855	-0.712017	-1.17784	-0.452784	-0.577687	-0.655741	-0.671279	-0.512646	-0.764352	-0.430374	-0.430856	-0.626469	-0.740095	-0.391232	-0.384094	-0.477548	-0.515191	-0.897087	-0.528393	-0.333061	-0.391089	-0.93905	-0.299439	-0.365498	-0.642606	-0.567553	-0.47456	-0.454419	-1.02441	-0.708219	-0.685919	-0.872173	-0.386947	-0.870829	-0.67598
CRTAP	1.0913	1.41778	1.2606	1.32999	0.881425	1.41772	1.30662	1.13506	1.24966	1.12815	1.22323	1.18256	1.00513	1.39396	1.01094	0.823283	0.953044	1.10061	1.17216	1.1367	1.29798	0.995017	0.925834	1.14298	0.980383	1.23193	1.16066	0.778249	0.831077	1.12053	0.97409	1.3164	1.32826	1.03933	1.08299	1.01022	1.09818	1.52091	1.17225	1.2981	1.09365	0.755837	1.16379	1.13249	1.57184	1.34018	0.758723	1.29258	1.26914
ADAM15	0.85849	1.01087	1.0004	0.935553	0.790177	0.984536	0.894276	0.659574	0.735851	0.925521	0.932548	0.927541	0.806079	0.827743	0.799786	0.602079	0.976757	0.632456	0.860859	0.83061	0.951086	0.728539	0.780417	0.76945	0.670639	0.788108	1.02154	0.635766	0.626564	0.679825	0.626132	0.922445	0.962044	0.788109	0.581811	1.03796	0.566297	0.703046	0.861398	0.722198	0.748036	0.762806	0.953053	0.836543	1.08973	0.704021	0.616549	0.997323	0.81633
C3orf23	0.748401	0.9476	0.898251	0.904874	0.734762	0.811175	0.816757	0.995518	0.872879	0.749087	1.09137	0.799636	0.778791	0.923324	0.76006	0.958692	1.01823	0.95016	1.04856	0.857452	1.08119	0.778305	1.102	1.15934	0.977791	1.02327	0.844544	0.9573	0.774728	0.767066	0.842131	0.895781	0.862785	0.861022	0.794607	0.761266	0.819322	0.878285	0.757503	0.753276	0.992691	0.923811	0.817075	0.724189	0.846841	0.858404	0.923323	0.809111	0.826795
LOC100130776	-0.714412	-0.807751	-0.550276	-0.574703	-0.831505	-0.445354	-0.854414	-0.865566	-0.610281	-0.638711	-0.782509	-0.698332	-0.734565	-0.625361	-0.876508	-0.940258	-0.781918	-0.871256	-0.781381	-0.978949	-0.62427	-0.758882	-0.718839	-0.767557	-0.804929	-0.868927	-0.664261	-0.82835	-0.968787	-0.888059	-0.853609	-0.66596	-0.764966	-0.692253	-0.946431	-1.0068	-0.661411	-0.790489	-0.555329	-0.844389	-0.558023	-0.948777	-0.829143	-0.854792	-0.809129	-0.887115	-0.874266	-0.632127	-0.808789
ST7OT1	-1.20157	-1.31482	-1.13066	-1.40341	-1.2528	-1.12701	-1.24033	-1.38526	-1.147	-1.20454	-1.01922	-1.36764	-1.2858	-1.10246	-1.19178	-1.33866	-1.30033	-1.12403	-1.31297	-1.13703	-1.32425	-1.30585	-1.1417	-1.27587	-1.27163	-1.30028	-1.11047	-1.18488	-1.1596	-1.23852	-1.1536	-1.09624	-1.19269	-0.963808	-1.22335	-1.47649	-1.39886	-1.25482	-1.10144	-1.28032	-1.21562	-1.40482	-1.20785	-1.23537	-1.22435	-1.21621	-1.2447	-1.2934	-1.19955
RPUSD3	0.439684	0.600375	0.470841	0.350375	0.454959	0.81672	0.732386	0.549757	0.427058	0.353666	0.483201	0.401111	0.362687	0.348544	0.471302	0.396338	0.639234	0.351988	0.605807	0.523891	0.557918	0.485614	0.409588	0.497275	0.4059	0.255372	0.46771	0.414321	0.343441	0.246883	0.428337	0.738039	0.416709	0.341176	0.245087	0.515305	0.357418	0.475219	0.286576	0.418526	0.237205	0.309257	0.531263	0.360251	0.687404	0.616532	0.266759	0.395001	0.607798
C10orf114	0.349726	0.435282	0.355939	0.421147	0.428476	0.340317	0.214039	0.68972	0.113119	0.247651	0.281562	0.233927	0.267679	0.195599	0.428021	0.206948	0.504257	0.313361	0.279235	0.213299	0.318581	0.249509	0.360091	0.451858	0.186194	0.512585	0.304176	0.182666	0.109388	0.263721	0.122166	0.292934	0.259531	0.247655	0.182378	0.458603	0.153476	0.475582	0.193489	0.36219	0.151273	0.288462	0.273032	0.211279	0.681455	0.475062	0.327382	0.326079	0.374963
TSGA10	-1.01314	-0.430539	-0.59579	-0.870319	-0.871265	-0.951058	-0.49832	-0.845246	-1.12691	-0.949702	-0.84983	-0.9919	-0.775048	-0.734202	-0.701574	-0.657937	-0.903571	-0.805868	-0.670751	-0.684941	-1.05109	-0.722629	-0.798377	-0.732122	-0.887028	-0.559383	-0.808253	-0.638985	-0.858461	-0.980517	-0.839309	-0.931625	-0.719597	-0.603468	-0.807165	-0.851981	-0.573164	-0.884875	-0.897702	-0.67619	-1.05998	-0.680289	-0.683337	-0.834447	-0.882302	-0.81217	-1.06903	-0.727712	-0.64491
HUNK	-0.239825	-0.285374	-0.171659	-0.1165	-0.288825	-0.14818	0.100774	-0.215587	0.188155	-0.116721	-0.0917699	-0.248039	-0.0761332	-0.179275	-0.136338	-0.171284	-0.255043	-0.525475	-0.425081	-0.363583	-0.358945	-0.328409	-0.370025	-0.0174237	-0.235378	0.271166	-0.160398	-0.317363	-0.263482	-0.110907	-0.295733	-0.387344	-0.228563	-0.453228	-0.248132	-0.105437	-0.305535	-0.264496	-0.260564	-0.210931	-0.454299	-0.400037	-0.140407	-0.231436	-0.214562	-0.237154	-0.628962	-0.178114	-0.305542
B3GNT7	0.854973	0.736871	0.873851	0.695115	0.60762	0.496607	0.666379	-0.301475	1.04753	0.880817	1.24251	0.95571	1.27765	0.948473	0.733835	0.177544	0.995085	0.291725	0.539781	0.828041	0.538389	0.636657	0.916044	0.438514	0.689778	0.698974	0.567023	0.90793	0.389012	0.599165	0.543261	0.664755	0.714699	0.157124	0.636164	1.44985	0.548453	-0.0166671	0.969427	0.671409	0.675202	0.495153	1.21459	0.595023	0.912121	0.81869	0.588483	1.17535	0.453723
LOC100130417	-0.495894	-0.475548	-0.348456	-0.4644	-0.599818	-0.426429	-0.540579	-0.344297	-0.488515	-0.487741	-0.365235	-0.514282	-0.451273	-0.407839	-0.497515	-0.673062	-0.402627	-0.451532	-0.485056	-0.574234	-0.564076	-0.395836	-0.482807	-0.553102	-0.477057	-0.433818	-0.460436	-0.478253	-0.524719	-0.647504	-0.600183	-0.56317	-0.370856	-0.415862	-0.615276	-0.472656	-0.490554	-0.413055	-0.493397	-0.379438	-0.340615	-0.473434	-0.558105	-0.486356	-0.527867	-0.676082	-0.551617	-0.238331	-0.652705
C17orf65	-0.455231	-0.758057	-0.587109	-0.575047	-0.81943	-0.756781	-0.532473	-0.926509	-0.624504	-0.564102	-0.558427	-0.652002	-0.754854	-0.463716	-0.502763	-0.741211	-0.741547	-0.740695	-0.497896	-0.591514	-0.716221	-0.618845	-0.887443	-0.698223	-0.702877	-0.636361	-0.577255	-0.578816	-0.532297	-0.360204	-0.682585	-0.697193	-0.481341	-0.510197	-0.432512	-0.502978	-0.490126	-0.35099	-0.595672	-0.711668	-0.700829	-0.590221	-0.639648	-0.641533	-0.496723	-0.803854	-0.789474	-0.58099	-0.703181
C17orf64	-0.939913	-0.83054	-0.989183	-0.773875	-0.94685	-0.918279	-0.942728	-1.0617	-0.973881	-0.848131	-0.842233	-1.03072	-0.900612	-1.10427	-0.961765	-0.97773	-1.00666	-1.05867	-0.897753	-1.06087	-0.903292	-1.06001	-0.999453	-0.844284	-1.04527	-0.966296	-1.04137	-1.0681	-1.00849	-0.972076	-1.04725	-1.07517	-0.956356	-1.01081	-1.26763	-1.02071	-1.00318	-0.897616	-1.0342	-1.17688	-1.07482	-0.917541	-0.961085	-1.09869	-0.783796	-0.92047	-0.999902	-0.955672	-0.821684
RP1-127L4.6	-0.940586	-0.601422	-0.855286	-0.827738	-0.810882	-1.00456	-0.922458	-0.950191	-0.945194	-0.93193	-1.11482	-1.10231	-0.891944	-0.806073	-0.834903	-1.05276	-1.13969	-0.900182	-0.84593	-1.05062	-0.967672	-0.871043	-0.945128	-0.902046	-0.899223	-0.936656	-1.02796	-0.93323	-1.10615	-1.14299	-1.08654	-1.1167	-1.005	-0.8042	-1.14137	-0.934821	-0.85276	-0.946489	-1.02369	-1.00771	-1.16096	-0.838147	-0.893597	-1.01814	-0.951925	-0.911232	-0.965234	-0.86745	-0.916455
CACNA1D	0.173591	-0.115762	-0.00934153	0.0254058	-0.0180472	-0.283717	-0.112611	-0.528244	-0.133343	0.185584	0.106392	-0.37925	-0.272177	-0.122129	0.0797076	-0.0337467	-0.134129	0.0764351	-0.160408	-0.0509121	-0.344218	0.00369978	-0.141051	-0.146673	0.0427026	-0.232835	-0.210751	0.0927628	0.135261	0.225335	-0.0473077	-0.118669	0.104485	0.0530245	-0.0509058	0.0511836	0.397613	-0.299419	0.197203	0.0282802	-0.0545699	-0.142274	-0.183453	-0.192192	0.142636	-0.211482	0.0166609	0.0947819	-0.0573915
KLHDC7A	-0.629567	-0.553138	-0.729797	-0.662046	-0.758155	-0.719648	-0.682061	-0.550039	-0.643079	-0.568438	-0.763858	-0.67576	-0.76356	-0.73774	-0.554789	-0.617242	-0.751571	-0.725477	-0.814698	-0.698239	-0.824791	-0.846924	-0.797478	-0.591482	-0.720732	-0.512438	-0.964373	-0.558967	-0.709619	-0.709402	-0.900263	-0.767974	-0.590019	-0.478313	-0.643081	-0.705797	-0.687036	-0.641541	-0.594705	-0.641121	-0.510847	-0.610114	-0.76319	-0.761368	-0.681163	-0.650916	-0.662001	-0.844146	-0.791113
MESP2	0.11558	0.158978	0.150502	0.128751	-0.0263105	0.168489	0.230385	0.303247	-0.0621055	0.179027	0.101323	0.0644199	0.0943419	0.142857	0.247294	0.159038	0.341845	0.12278	0.263084	0.163177	0.0598382	0.374883	0.190555	0.19393	0.0968028	0.064244	0.0116581	0.164293	0.0140895	-0.0380221	0.0171822	0.0917732	0.303822	0.208351	0.00295281	0.229306	0.154909	0.199628	0.0879227	0.126513	0.0366799	0.116855	0.203777	0.0668606	0.23784	0.00115235	0.181629	0.156314	0.203167
IDS	-1.40715	-1.6787	-1.54228	-1.66557	-1.49522	-1.84059	-1.29147	-1.48782	-1.73649	-1.74039	-1.45862	-1.59845	-1.24419	-1.59824	-1.55709	-1.46124	-1.84631	-1.54296	-1.54924	-1.58985	-1.73457	-1.58585	-1.77426	-1.53932	-1.61264	-1.70668	-1.64175	-1.42988	-1.42238	-1.56501	-1.17446	-1.61495	-1.36939	-1.04389	-1.43608	-1.52621	-1.21146	-1.46642	-1.35433	-1.48956	-1.39781	-1.4758	-1.5209	-1.51924	-1.5717	-1.74711	-1.23265	-1.57123	-1.57526
LOC338799	0.514979	0.534813	0.595467	0.492452	0.558056	0.578182	0.58486	0.510334	0.342556	0.512078	0.320139	0.389401	0.321083	0.334372	0.631294	0.567188	0.725136	0.573923	0.676082	0.700145	0.47429	0.621708	0.431545	0.520919	0.649398	0.623996	0.642763	0.392906	0.506121	0.617164	0.511589	0.737594	0.585398	0.721943	0.467674	0.767626	0.659274	0.460084	0.518291	0.433313	0.423383	0.455582	0.711777	0.562835	0.494871	0.574022	0.235445	0.6138	0.626676
LOC100131039	-0.208417	-0.160614	-0.374026	-0.251018	0.0243034	-0.471981	-0.157349	-0.00574628	-0.391328	-0.280889	-0.358137	-0.327224	-0.29381	-0.161438	0.0283685	0.0835158	-0.329186	0.230907	-0.338371	0.160649	-0.311861	-0.326737	-0.16441	-0.263129	-0.181848	-0.0935617	-0.283648	0.0881443	-0.0734064	-0.190967	-0.0565656	-0.186505	-0.399855	-0.189937	0.092265	-0.304613	-0.424681	-0.209597	-0.281602	0.0614527	-0.2436	-0.0673701	-0.211157	-0.195954	-0.430232	-0.331893	0.136428	-0.191943	-0.0744112
NEUROD1	0.406388	-0.0623286	0.00882956	0.390464	0.350424	-0.0599708	0.216997	-0.130731	0.185378	0.327517	0.598053	-0.0173545	0.173707	0.269665	-0.0199671	0.45974	-0.177628	0.26548	0.462345	0.460865	0.367429	0.462592	0.39173	0.0945844	0.153175	-0.326627	0.47189	0.390007	0.233746	0.295838	0.132738	0.122112	-0.127933	-0.293882	0.415233	0.308265	-0.20368	0.0272168	0.270274	0.169106	-0.113473	0.493037	0.529767	0.32133	0.329588	0.307882	0.18263	0.0244226	0.263694
ZNF451	1.12209	1.15241	1.25278	1.22146	1.5528	1.02049	0.947687	1.50337	0.920717	0.977009	1.38829	1.06575	1.06006	1.41541	1.3573	1.65501	1.68973	1.35341	0.972537	1.56394	0.859058	1.51277	1.41353	1.58253	1.38304	1.69482	1.01699	1.7014	1.56882	1.5942	1.5512	0.232606	1.38262	1.39964	1.69661	1.11588	1.38108	0.929433	1.16737	0.748015	1.14638	1.51812	1.17353	1.30771	1.05802	1.28229	1.29013	1.24383	1.19926
C22orf37	-1.04894	-1.19863	-1.24289	-1.1142	-1.40796	-0.968358	-0.965742	-1.16613	-1.26749	-1.21206	-1.27386	-1.16085	-1.5236	-0.817794	-1.15498	-0.996295	-1.03209	-1.13089	-1.06881	-1.1195	-1.27032	-1.32598	-1.03042	-1.23276	-1.16794	-1.19823	-1.16516	-1.0701	-1.1468	-1.3313	-1.10984	-1.16279	-1.17927	-1.12292	-1.09571	-1.26467	-1.37183	-0.780508	-1.34034	-1.12985	-1.15449	-1.13371	-1.1016	-1.22284	-1.07502	-1.12653	-0.941188	-1.27287	-0.998756
hCG_2025798	-1.44588	-1.59955	-1.70798	-1.56384	-1.56312	-1.54744	-1.61265	-1.68049	-1.48283	-1.49465	-1.37427	-1.41968	-1.4774	-1.43028	-1.56787	-1.50245	-1.55173	-1.5424	-1.53872	-1.53035	-1.65894	-1.07337	-1.55436	-1.55995	-1.42344	-1.31435	-1.57352	-1.47337	-1.3543	-1.52058	-1.51357	-1.45015	-1.61863	-1.65041	-1.43667	-1.44305	-1.43359	-1.67095	-1.50022	-1.53794	-1.54844	-1.53935	-1.42443	-1.63593	-1.5682	-1.58985	-1.20345	-1.53695	-1.67444
LOC286434	0.0166557	-0.136796	-0.167308	0.0128232	-0.308354	-0.210922	0.180672	-0.219931	0.029886	-0.0799906	-0.306371	0.11545	-0.157303	-0.180079	-0.120974	-0.276385	-0.168958	0.08461	-0.136969	-0.0144568	-0.0398702	-0.0304179	-0.0465035	-0.145944	0.0631653	0.0075239	-0.108295	-0.174351	-0.322375	-0.413817	-0.170003	0.0400059	0.241639	0.00298132	-0.183588	-0.306458	0.107491	-0.149355	-0.215326	-0.234313	-0.163264	-0.341858	0.0297918	-0.247622	-0.211184	-0.0206949	-0.484077	-0.111725	-0.220455
[truncated: 15,532 more rows]
[truncated: 72 more columns]
