# Supplementary material for: Identification of Potential Genes and Critical Pathways in Postoperative Recurrence of Crohn’s Disease by Machine Learning And WGCNA Network Analysis
Source: Curr Genomics. 2023 Oct 27;24(2):84–99. doi: 10.2174/1389202924666230601122334 (PMC10662376; doi:10.2174/1389202924666230601122334)
Supplement: Supplementary file 1 [file CG-24-84_SD1.zip › CG-24-84_SD1/Supplementary Information A3.xlsx]

## Sheet: Merged file
Identifier	Rem_1	Rem_2	Rem_3	Rem_4	Rem_5	Rem_6	Rem_7	Rem_8	Rem_9	Rem_10	Rem_11	Rem_12	Rem_13	Rem_14	Rem_15	Rem_16	Rem_17	Rem_18	Rem_19	Rem_20	Rem_21	Rem_22	Rem_23	Rem_24	Rem_25	Rem_26	Rem_27	Rem_28	Rem_29	Rem_30	Rem_31	Rem_32	Rem_33	Rem_34	Rem_35	Rem_36	Rem _37	Rec_1	Rec_2	Rec_3	Rec_4	Rec_5	Rec_6	Rec_7	Rec_8	Rec_9	Rec_10	Rec_11	Rec_12
ATP6V1E2	-0.79546	-0.789874	-0.732017	-0.781317	-0.709959	-0.711487	-0.753524	-0.80518	-0.799603	-0.925547	-0.489256	-0.620383	-0.772899	-0.576215	-0.772218	-0.829043	-0.92731	-0.739527	-0.757125	-0.90382	-0.772486	-0.902167	-0.755599	-0.681261	-0.901751	-0.525317	-0.734735	-0.92672	-0.683063	-0.958278	-0.9045	-0.604592	-0.623365	-0.773035	-0.803283	-1.10462	-0.847469	-0.767615	-0.826007	-0.75363	-0.533034	-1.10991	-0.85337	-0.872967	-0.605038	-0.761541	-0.591486	-0.730308	-0.68556
ZSCAN4	-1.38943	-1.4694	-1.43574	-1.45488	-1.42947	-1.39166	-1.31098	-1.41013	-1.44953	-1.40232	-1.43142	-1.51459	-1.24773	-1.45708	-1.52201	-1.35277	-1.27505	-1.52645	-1.39657	-1.45943	-1.55786	-1.42325	-1.43224	-1.3993	-1.38678	-1.47844	-1.39525	-1.46292	-1.35585	-1.05983	-1.5219	-1.57984	-1.49581	-1.48862	-1.40082	-1.45305	-1.48462	-1.49713	-1.42001	-1.36427	-1.4942	-1.46772	-1.45731	-1.54599	-1.56065	-1.45643	-1.47612	-1.51333	-1.61979
ZNF645	-0.947039	-0.964486	-1.09608	-0.980131	-0.828694	-1.0151	-0.894371	-0.998515	-0.999936	-0.866192	-1.03312	-0.836222	-0.860229	-0.943792	-0.73657	-0.854317	-0.799773	-0.913456	-0.859655	-0.942568	-0.840273	-0.805998	-0.930403	-0.848272	-1.00738	-0.882413	-0.942971	-1.09431	-1.02401	-0.815744	-1.00534	-0.846213	-1.00958	-0.929891	-1.0158	-0.7831	-0.977532	-1.02969	-1.17659	-1.04227	-1.0068	-0.984013	-0.769492	-0.939665	-0.982066	-0.948183	-1.0472	-1.01965	-0.92622
DYDC1	-1.65995	-1.75154	-1.73809	-1.63	-1.73711	-1.64754	-1.69862	-1.86983	-1.74361	-1.66227	-1.79952	-1.5457	-1.49686	-1.72775	-1.7549	-1.61594	-1.62038	-1.76954	-1.74853	-1.77741	-1.73182	-1.58191	-1.77375	-1.61562	-1.63137	-1.65137	-1.74371	-1.6394	-1.63121	-1.31375	-1.7599	-1.54844	-1.71678	-1.72327	-1.68892	-1.67263	-1.67062	-1.85356	-1.76187	-1.83517	-1.61431	-1.74007	-1.73238	-1.79287	-1.91722	-1.79885	-1.7173	-1.80015	-1.81531
SMC1B	-1.12729	-1.39893	-1.11438	-1.31319	-1.2606	-1.36939	-1.2714	-1.0913	-1.28733	-1.2127	-1.05348	-1.34559	-0.89446	-1.23285	-1.07058	-1.29105	-1.1081	-1.29833	-1.1561	-1.16567	-1.28211	-1.2856	-1.26169	-1.30951	-1.21285	-1.26148	-1.35962	-1.22834	-1.20197	-1.13837	-1.30715	-1.24183	-1.26022	-1.31808	-1.39097	-1.25693	-1.27511	-1.41924	-1.25644	-1.29568	-1.34874	-1.20339	-1.39345	-1.34127	-1.34611	-1.27568	-1.23519	-1.32883	-1.28845
NBEAL1	0.796266	0.765695	0.90521	0.737203	1.04897	0.522425	0.737102	0.923261	0.566268	0.824289	0.848879	0.246729	0.588411	0.871619	1.11905	1.03139	1.10163	1.27323	1.10697	1.10155	0.77399	1.29105	0.720197	1.06579	1.19378	0.763518	0.670436	1.2663	1.22517	1.24651	0.996575	0.00399588	0.99905	1.38067	1.33995	0.695626	1.11081	0.683178	0.710124	0.526184	0.557805	1.37597	0.453387	1.00363	0.271323	0.342011	0.945623	0.910432	0.71823
MYT1L	-1.41787	-1.29029	-1.33746	-1.35528	-1.41876	-1.23391	-1.39383	-1.24938	-1.34418	-1.32302	-1.38146	-1.4301	-1.28239	-1.40534	-1.41528	-1.16092	-1.41005	-1.41266	-1.26163	-1.41424	-1.58325	-1.02927	-1.52462	-1.3991	-1.11155	-1.39367	-1.50015	-1.25326	-1.19988	-1.26201	-1.27412	-1.37141	-1.36547	-1.43206	-1.31828	-1.48599	-1.35382	-1.56521	-1.38752	-1.55677	-1.4557	-1.36142	-1.55336	-1.48716	-1.48508	-1.23875	-1.34156	-1.45091	-1.46164
CLDN20	-1.23868	-1.28242	-1.34802	-1.35962	-1.39428	-1.395	-1.27466	-1.38353	-1.29635	-1.09368	-1.44056	-1.21055	-1.22288	-1.19128	-1.26359	-1.16309	-0.826351	-1.27585	-1.24861	-1.26543	-1.4552	-1.05257	-1.44623	-1.2725	-1.22686	-1.37148	-1.22329	-1.26593	-1.2626	-1.08103	-0.999662	-1.37582	-1.10559	-1.18801	-1.28513	-1.16023	-1.16402	-1.26034	-1.22326	-1.29212	-1.2423	-1.23741	-1.42586	-1.3256	-1.46239	-1.50012	-1.35846	-1.38575	-1.36699
DOK5	-0.199206	-0.201622	-0.175008	-0.310136	-0.23706	-0.129885	-0.293496	-0.323195	-0.361566	-0.207785	-0.233766	-0.412786	-0.456174	-0.429883	-0.216024	-0.473236	-0.194775	-0.354153	-0.0580918	-0.280931	-0.296931	-0.39304	-0.378736	-0.346717	-0.299962	-0.272912	-0.275579	-0.371918	-0.284593	-0.358951	-0.443285	-0.365284	-0.140874	-0.291135	-0.372945	-0.436939	-0.363195	-0.341371	-0.181837	-0.0714317	-0.29874	-0.359993	-0.126162	-0.327709	-0.0996575	-0.0518622	-0.157968	-0.321804	-0.292085
NANOS2	-1.52828	-1.24429	-1.3766	-1.41578	-1.36824	-1.53454	-1.45627	-1.52758	-1.36086	-1.44863	-1.35945	-1.39277	-1.57809	-1.46278	-1.25319	-1.41762	-1.49322	-1.42781	-1.36672	-1.31694	-1.29407	-1.43598	-1.39766	-1.33401	-1.39199	-1.25314	-1.42579	-1.4054	-1.36632	-1.40096	-1.30546	-1.20983	-1.38182	-1.39904	-1.45527	-1.27989	-1.34168	-1.38986	-1.39264	-1.36124	-1.45873	-1.32506	-1.35251	-1.42463	-1.33568	-1.19029	-1.39338	-1.30171	-1.37767
LOC285889	-1.44767	-1.46376	-1.50874	-1.4958	-1.42988	-1.6774	-1.43638	-1.32157	-1.39689	-1.45446	-1.50873	-1.15879	-1.34732	-1.47563	-1.30929	-1.42529	-1.13265	-1.49436	-1.45328	-1.25946	-1.51971	-1.26442	-1.41586	-1.4198	-1.35645	-1.32171	-1.43387	-1.28206	-1.31372	-1.07441	-1.40371	-1.6184	-1.46838	-1.45718	-1.16752	-1.41925	-1.43203	-1.45742	-1.49775	-1.52987	-1.42894	-1.35766	-1.51777	-1.37154	-1.57446	-1.59405	-1.29757	-1.55761	-1.44273
GAB4	-0.195083	-0.256986	-0.245954	-0.206087	-0.298018	-0.0669985	-0.203714	-0.202216	-0.335969	-0.33088	-0.361029	-0.354843	-0.398286	-0.285798	-0.248256	-0.350229	-0.233059	-0.338172	-0.0992739	-0.433182	-0.248441	-0.175422	-0.205078	-0.26178	-0.369472	-0.325534	-0.345222	-0.259951	-0.376822	-0.338875	-0.362895	-0.422741	-0.155358	-0.252678	-0.456598	-0.298299	-0.39161	-0.297293	-0.292965	-0.363765	-0.424465	-0.326375	-0.159346	-0.275395	-0.387143	-0.356376	-0.377753	-0.174383	-0.289566
C1orf220	-1.23701	-1.23049	-1.41054	-1.38346	-1.409	-1.19946	-1.11915	-1.55436	-1.5011	-1.20079	-1.22758	-1.35174	-1.39128	-1.36422	-1.07929	-1.08727	-1.12711	-1.37557	-1.3823	-1.00708	-1.54332	-0.884742	-1.31797	-1.34514	-1.09148	-1.07656	-1.54425	-1.18494	-1.18483	-0.773515	-1.21316	-1.30882	-0.986349	-1.17848	-1.30482	-1.29153	-1.16862	-1.42773	-1.45721	-1.44301	-1.30648	-1.26242	-1.36143	-1.38304	-1.43849	-1.4961	-1.09906	-1.41859	-1.29235
TNR	-0.692967	-0.439839	-0.468895	-0.589166	-0.608221	-0.291132	-0.553042	-0.473972	-0.710109	-0.510702	-0.544207	-0.695258	-0.725839	-0.534385	-0.605374	-0.617201	-0.313194	-0.542133	-0.53851	-0.571803	-0.548074	-0.555491	-0.654306	-0.373706	-0.573625	-0.607295	-0.597345	-0.657209	-0.778611	-0.73329	-0.577516	-0.484511	-0.587425	-0.433568	-0.627111	-0.396321	-0.52468	-0.708773	-0.547252	-0.61013	-0.70468	-0.574138	-0.603569	-0.605907	-0.600311	-0.64946	-0.515136	-0.653438	-0.634059
IDO2	-1.3379	-1.49068	-1.27718	-1.19217	-1.33835	-0.917217	-1.28827	-1.43789	-1.2714	-1.33937	-1.18985	-1.0068	-1.18581	-1.13964	-1.45438	-1.17822	-1.23924	-1.22698	-1.315	-1.32687	-1.27116	-1.37184	-1.31282	-1.24046	-1.23102	-1.2737	-1.2552	-1.1849	-1.26184	-1.17625	-1.1648	-1.38809	-1.16159	-1.24801	-1.36211	-1.25036	-1.23903	-1.21878	-1.23377	-0.864462	-1.10643	-1.11752	-1.43363	-1.26248	-1.40007	-1.25094	-0.677883	-1.13865	-1.13894
SPARC	1.16448	1.0626	1.31896	1.3272	1.02827	1.13838	1.7391	1.4929	1.42115	1.52007	0.943109	1.22975	1.17388	1.27088	0.500508	0.710505	0.491817	1.14749	1.14731	0.90202	1.27361	1.1669	0.892385	1.0716	1.08209	1.47535	1.16848	0.897582	0.941656	1.22461	1.15187	1.20868	1.50358	1.45659	1.1555	0.0543926	1.35801	1.27867	1.04832	1.61151	1.16892	0.880846	1.40723	1.25111	1.37927	1.44121	1.00699	1.29912	1.29066
LAMC1	0.910958	0.969756	1.17645	1.18226	1.13058	1.21993	1.36541	1.32424	1.2367	1.24698	0.723158	0.967353	0.83559	1.15986	0.724876	0.94871	0.457947	1.1267	1.04141	0.890222	0.927689	1.01942	0.80002	1.04048	0.844056	1.20731	0.990571	0.775857	0.856258	0.930539	1.05482	0.902989	1.03642	0.71578	1.02354	0.139342	1.04772	1.03871	1.02062	1.53726	1.11426	0.913322	1.22096	1.17012	1.29202	1.37889	1.25889	1.13543	1.33156
ANXA5	1.27773	1.3152	1.54495	1.50889	1.40596	1.41464	1.56842	1.93214	1.56384	1.51203	1.2015	1.35968	1.4426	1.47753	1.31328	1.28859	0.857036	1.53328	1.59198	1.52328	1.931	1.27219	1.36641	1.47073	1.33268	1.58506	1.42827	1.24545	1.15968	1.32311	1.27905	1.63024	1.51684	1.74981	1.24986	0.89477	1.61101	1.8778	1.28745	1.52031	1.63251	1.29921	1.36561	1.36859	1.42747	1.92297	1.82231	1.60216	1.72441
PPT1	1.03572	1.1072	1.30253	1.39609	1.3806	1.44906	1.30382	1.67647	1.26323	1.08845	1.05668	1.36073	1.17486	1.40421	1.16639	1.13043	0.937342	1.408	1.51177	1.16769	1.6254	0.988087	1.01923	1.26074	1.04777	1.24109	1.18997	1.32977	1.24872	1.17283	1.45584	1.29265	1.25752	1.15352	1.12265	0.747062	1.14649	1.65792	1.24688	1.69604	1.29494	1.1063	1.22684	1.24698	1.40967	1.46974	1.50288	1.41632	1.29573
MMP2	0.911967	1.07051	1.26201	0.844907	0.874952	0.994126	1.19967	0.904093	1.09823	1.08393	1.13476	1.09164	0.974593	1.5561	0.338876	0.208531	0.516796	0.649968	0.670737	0.508879	0.801189	0.540303	0.572704	0.558622	0.901528	0.807514	1.02806	0.191507	0.43471	0.465977	0.84991	1.44851	1.30073	0.469238	0.534428	0.10321	0.893846	0.639571	1.10878	1.21635	1.25889	0.227948	1.16079	1.12015	1.03317	1.17897	0.564874	1.23353	1.13407
IGFBP7	1.50136	1.66405	1.80501	1.68776	1.59431	2.09164	1.88739	2.22118	1.68917	1.84752	1.37525	1.92618	1.6902	1.75408	1.15212	1.3788	0.653353	1.41577	1.75247	1.53665	1.86786	1.44023	1.50542	1.56123	1.65641	1.61889	1.5136	1.47382	1.49604	1.96962	1.68111	1.75019	1.9565	1.24012	1.51508	0.431373	1.43768	2.23283	1.33578	2.2812	1.81834	1.26953	1.63631	1.61387	2.00676	1.98456	1.74253	1.78829	1.78982
HTRA1	0.398361	0.503093	0.717069	0.543713	0.174898	0.501777	0.718537	0.199742	0.728588	0.508825	0.283977	0.428766	0.10044	0.355206	-0.164697	0.169745	0.269303	0.460451	0.276815	0.281579	0.43443	0.344823	0.301134	0.506411	0.456342	0.470032	0.35603	0.179132	0.326038	0.229115	0.262544	0.385068	0.485853	0.0981122	0.235725	-0.43535	0.354739	0.51415	0.587075	0.611944	0.566482	-0.255452	0.687142	0.465747	0.377306	0.628561	0.360447	0.481779	0.494926
AKR1B1	0.773944	0.830956	0.865244	1.03644	0.777299	1.30485	1.02965	0.89779	0.979614	0.854722	0.554648	1.01903	0.844652	0.897386	0.563938	0.618031	0.615421	0.900386	1.06959	0.85185	1.07185	0.736699	0.681329	0.654123	0.727267	0.758533	0.90397	0.657872	0.638183	0.614617	0.945112	1.04289	0.995454	0.82272	0.654495	0.654404	1.11275	1.1811	0.791804	1.30542	1.01136	0.53042	0.885169	0.870085	1.03894	0.998968	0.802018	0.984252	0.960915
PHGDH	-0.0140079	-0.0722293	0.13642	-0.112362	-0.120135	0.0032012	0.0367166	-0.0736591	-0.109763	-0.227317	0.0117648	-0.118363	-0.0877551	-0.154503	-0.106329	-0.31606	-0.0481071	-0.191458	-0.0178571	-0.210651	-0.145715	-0.223686	0.0492564	-0.0528842	-0.00749769	0.227165	-0.0145042	-0.243711	-0.297951	-0.206942	-0.138673	0.0930768	-0.0572598	-0.0467056	-0.201749	-0.00113199	0.113416	0.0399858	0.120777	-0.254309	0.0237968	-0.13736	0.042317	-0.161289	-0.182789	0.108502	-0.144327	0.259246	-0.023588
DPYSL3	0.16334	0.384362	0.561557	0.216895	-0.0321351	0.0893139	0.441911	-0.187209	0.584832	0.429843	0.195296	0.476372	-0.016633	0.10936	-0.450943	-0.252664	-0.183124	0.164615	-0.10268	-0.30049	0.122535	-0.00641003	0.0563441	-0.0410446	0.0891419	0.025274	0.292442	0.0448989	-0.102934	-0.00208869	0.0836059	0.334081	0.188948	0.161325	0.21696	-0.538153	0.1708	0.385024	0.456829	0.317628	0.441106	-0.182527	0.287908	0.256597	0.285455	0.286719	-0.193947	0.185499	0.226937
COL6A3	1.34783	1.19884	1.65239	1.48769	1.21884	1.7286	1.88181	1.57213	1.64054	1.73403	1.05471	1.54785	1.33969	1.40448	0.908659	1.00868	0.539596	1.27723	1.18134	1.01465	1.34966	1.33898	1.27033	1.18878	1.4554	1.56551	1.27343	1.12221	1.09356	1.28081	1.44353	1.50733	1.63919	1.32669	1.49303	0.0259469	1.63754	1.40617	1.44913	1.65072	1.49265	1.10238	1.56194	1.434	1.56496	1.95079	1.3087	1.70513	1.6128
LAMB1	1.04076	1.06507	1.14351	1.35813	1.21926	0.878528	1.40313	1.26415	1.2793	1.13	0.925964	0.793449	1.03547	1.09134	1.05789	0.941716	0.903362	1.16312	1.26403	1.00581	0.927775	0.890433	0.905336	1.26546	1.17076	1.14658	1.07962	0.981555	1.22442	1.30286	1.24061	0.978699	1.2256	1.37811	1.3497	0.317404	1.46753	1.1882	1.15499	1.6263	1.31821	0.848165	1.28279	1.10425	1.30208	1.20687	1.19815	1.03761	1.18167
TGFBI	1.0889	1.20749	1.30755	1.48151	0.999186	1.65667	1.84247	1.34133	1.46341	1.54616	1.29155	1.24795	1.16481	1.23919	0.874278	1.19316	0.752637	1.20948	1.44928	1.41482	1.44993	1.38216	1.10086	0.782262	1.18699	1.52104	1.31371	0.949024	1.06287	1.04595	1.29104	1.44899	1.47811	1.0129	1.33333	0.842884	1.34993	1.2614	1.05172	1.59824	1.51217	0.890544	1.47015	1.38419	1.61353	1.84458	1.33097	1.5893	1.56468
NID1	0.609459	0.441344	0.740496	0.660395	0.826446	0.706717	1.0431	0.770835	1.16087	1.16609	0.563848	0.864162	0.478037	0.792529	0.295026	0.498827	-0.274201	0.567101	0.271075	0.367758	0.574872	0.370863	0.402962	0.48266	0.552945	0.530616	0.595913	0.382881	0.563469	0.742594	0.683228	0.829349	0.763239	0.636472	0.71252	-0.444554	0.941813	0.480826	0.608555	1.45779	0.776956	0.48582	0.909135	0.76882	0.844689	1.28357	0.985683	0.709102	0.835511
VWF	0.108694	0.00349953	0.463064	0.0284994	-0.277587	0.421467	0.380583	0.247249	0.342149	0.114348	-0.186195	0.213179	0.217134	0.345807	-0.18028	-0.515614	0.184482	-0.126849	-0.146525	-0.116241	0.00412513	-0.228773	-0.29454	0.143017	0.257602	0.504924	0.301526	-0.156956	-0.0302619	0.235345	-0.197945	0.371222	0.104947	0.0583822	-0.351579	-0.484769	0.0423194	0.100471	0.493364	0.633702	0.336902	-0.0803738	0.401228	0.178142	0.417124	0.357768	-0.220249	0.714643	0.525398
LAMA4	0.321354	0.349548	0.623255	0.418134	0.428999	0.45341	0.780729	1.10254	0.602223	0.53953	-0.000335807	0.411772	0.22826	0.585533	0.0951204	0.140349	-0.0388389	0.483509	0.517831	0.0788044	0.428648	0.221228	0.103871	0.276675	0.341098	0.618071	0.322859	0.218943	0.470186	0.486284	0.409821	0.48295	0.530774	0.414542	0.40155	-0.53917	0.219205	0.636387	0.334466	1.12976	0.513588	0.0656034	0.428394	0.517087	0.635455	0.618742	0.596278	0.560663	0.695407
PCOLCE	0.14876	-0.0989662	0.299708	0.0802106	-0.373045	0.0900818	0.145938	0.155861	0.130331	0.17182	-0.291025	0.327229	0.10167	-0.0177076	-0.333879	-0.619702	-0.0492627	-0.0296694	-0.226911	-0.455205	-0.0226746	0.0807068	-0.280336	-0.240882	-0.0734347	0.114623	0.0643147	0.0771626	-0.219192	-0.115977	-0.096387	0.167174	-0.0178005	-0.322254	-0.359081	-0.299785	-0.146156	0.0648518	0.361838	0.116227	0.30306	-0.37024	0.0848855	0.0480644	0.0574428	0.112513	-0.415871	0.18028	-0.0472155
PLOD2	1.67666	2.0125	1.68671	1.52084	1.91341	0.888731	1.73753	2.05618	1.46505	1.56827	1.41974	1.54913	1.67884	1.57589	2.04977	1.80806	1.87804	1.48037	1.49701	1.78354	1.58938	1.90493	1.53636	1.46043	1.41849	1.65302	1.71028	1.65508	1.9469	1.77031	2.00646	1.54505	1.85161	1.64692	1.97738	2.00068	1.98927	1.41603	1.6459	1.93023	1.26202	1.81055	1.54503	1.73839	1.7227	0.941036	1.5256	1.2266	1.23206
FMOD	0.530595	0.69198	0.72494	0.674112	0.882662	0.736322	0.624078	0.337248	0.643825	0.634489	0.744979	0.640425	0.69018	0.425419	0.45058	0.403934	0.338672	0.479265	0.595145	0.944084	0.726217	0.692198	0.779639	0.621003	0.751102	1.02902	0.849565	0.644427	0.582282	0.483394	0.626087	0.660129	0.671621	0.257865	0.585697	0.617551	0.412499	0.672784	0.357412	0.947237	1.12667	0.62569	0.677887	0.541754	0.708512	1.00486	0.782328	0.703769	0.741958
FBN1	0.995949	0.758736	0.986619	0.798212	0.828728	1.01191	1.22782	0.938601	0.933623	0.908276	0.465613	0.694918	0.661515	0.6869	0.38684	0.574666	0.0620152	0.760851	0.57031	0.630006	0.66858	0.78361	0.594358	0.561335	0.85191	0.764247	0.680316	0.66003	0.736027	0.747074	0.917745	0.87084	0.366273	0.273862	0.961221	0.214107	0.413801	0.727428	0.725393	1.19382	0.980359	0.617582	0.758347	0.726992	1.00106	1.11436	0.914125	0.786419	1.09579
ABCC1	0.684903	0.281609	0.89222	0.648793	0.533216	0.834602	0.696812	0.50593	0.695341	0.515764	0.738293	0.692211	0.681308	0.79333	0.723377	0.480937	0.339999	0.823204	0.58248	0.623503	0.577052	0.351379	0.570978	0.554587	0.633259	0.860877	0.72518	0.66471	0.659344	0.852707	0.764254	0.815516	0.504737	0.507297	0.576692	0.445138	0.492432	0.7176	0.820462	0.675057	0.8093	0.39043	0.681799	0.592469	0.592814	0.883315	0.847845	0.717514	0.76536
PDGFRA	1.14217	1.31644	1.4292	1.52023	1.66579	1.74889	1.70557	1.91395	1.57289	1.47304	1.25187	1.31026	1.26464	1.53848	1.11046	1.3593	1.08269	1.67027	1.62137	1.37839	1.69066	1.35033	1.30171	1.46136	1.4387	1.70566	1.27528	1.28844	1.37402	1.48737	1.55131	1.07023	1.44182	1.49658	1.41498	0.404503	1.48805	1.64015	1.23613	1.98382	1.53963	1.27489	1.53863	1.55229	1.6171	1.88517	1.70554	1.57649	1.74185
RASSF2	0.148852	-0.251819	0.131475	0.325245	-0.286962	0.345997	0.186879	-0.238739	0.331102	0.33905	0.0888495	0.824486	0.0333521	0.156015	-0.0767654	-0.273099	-0.146507	0.203	0.253656	-0.239857	0.459242	-0.376492	0.536209	-0.117218	-0.0700437	0.178527	0.222014	0.58916	0.148359	-0.1329	0.199725	0.318416	0.0547832	-0.0511649	0.0918111	-0.393927	-0.0141879	0.879822	0.178225	0.297286	0.405281	-0.307044	0.0617189	-0.0573767	0.268229	0.0202116	0.45503	-0.00719793	0.205782
ARMCX2	0.0235172	-0.345258	0.117117	0.0546128	-0.0880188	-0.0884644	0.187672	0.023417	0.0988022	0.12645	-0.36367	-0.00174966	-0.0695265	-0.0470839	-0.24798	-0.0941934	-0.114806	0.159361	-0.0316961	-0.0636978	0.134087	-0.106086	-0.277245	-0.0442751	-0.0314992	-0.0371575	0.0287762	0.0547211	-0.198992	-0.0270161	0.0183616	-0.214516	-0.270213	-0.0307825	0.0756609	-0.718569	-0.19322	0.154198	0.0221866	0.178879	0.29233	-0.359931	0.00659802	-0.18406	-0.0780085	-0.0105115	0.223621	0.0901809	-0.0404034
FEZ1	-0.235842	-0.279261	-0.0395067	-0.303946	-0.12941	-0.0923716	-0.0645055	0.015721	-0.0787257	-0.140096	-0.325954	-0.281165	-0.461712	-0.297324	-0.602017	-0.569505	-0.785515	-0.0794693	-0.290001	-0.582657	-0.0345335	-0.182314	-0.222543	-0.321381	-0.327919	-0.134947	-0.00088389	-0.517763	-0.65873	0.00498387	-0.368557	-0.00862297	-0.271928	-0.572128	-0.217888	-0.8206	-0.389573	-0.171997	-0.042898	0.136072	-0.0632815	-0.704759	-0.353542	-0.305065	-0.237046	-0.255762	-0.342689	-0.140454	0.0653256
MTR	0.350781	0.395192	0.374501	0.562346	0.618006	0.562332	0.464746	0.412935	0.44192	0.471559	0.383319	0.276132	0.388715	0.676197	0.419394	0.6944	0.0463016	0.54572	0.346207	0.40483	0.378914	0.346225	0.652363	0.455268	0.591407	0.555865	0.194785	0.613248	0.484764	0.537774	0.701205	0.311559	0.449969	0.439365	0.825072	-0.154883	0.29356	0.619742	0.450495	0.666697	0.574633	0.488615	0.525327	0.395765	0.357021	0.784704	0.602573	0.348937	0.505522
MANBA	0.294962	0.447594	0.354712	0.446057	0.56593	0.241906	0.658171	0.709566	0.235526	0.34328	0.225327	0.233204	-0.0198841	0.399228	0.386205	0.170009	-0.277597	0.470596	0.397793	0.355835	0.416208	0.29306	0.0664115	0.305658	0.34903	0.601698	0.430135	0.372461	0.282794	0.283062	0.384554	0.462372	0.314885	0.36172	0.328467	0.389034	0.31119	0.55384	0.368045	0.6305	0.451288	0.223075	0.278868	0.385947	0.58076	0.337732	0.395192	0.409815	0.481233
NID2	-0.365566	-0.320257	-0.109618	-0.279089	-0.23031	-0.403199	0.0922512	0.112721	0.0318184	0.0149592	-0.179432	-0.328899	-0.401291	-0.14833	-0.216258	-0.234051	-0.81771	-0.216287	-0.125867	-0.147061	-0.25549	-0.0422065	-0.314497	-0.21941	-0.0335683	0.0578795	-0.279488	-0.127961	-0.258938	-0.0553639	0.0345941	-0.215927	-0.254721	-0.08099	0.0626024	-0.473206	0.138407	-0.384962	-0.213783	0.170226	-0.117372	-0.0152854	-0.170399	-0.327161	-0.35327	-0.241891	0.184905	0.035105	-0.0465467
WASF1	-0.99402	-1.51519	-1.01774	-1.07259	-0.963951	-1.13805	-0.944084	-1.02152	-1.0367	-1.00597	-1.29097	-1.24916	-1.37433	-0.798836	-1.03663	-1.06228	-1.34012	-1.05854	-1.14308	-1.09486	-1.17439	-1.2625	-1.25163	-1.26746	-1.18994	-1.07582	-1.07996	-1.0434	-1.20792	-1.00122	-1.15907	-0.969809	-1.20496	-1.19275	-0.957418	-1.25852	-1.0862	-1.15358	-1.07462	-0.809473	-0.977294	-1.08568	-1.16935	-1.10109	-0.990868	-1.1013	-0.880387	-1.18306	-1.27925
SELL	-0.640968	-0.490284	-0.0928818	-0.42717	-0.721939	-0.106914	-0.726202	-0.0179598	-0.177389	-0.299222	-0.0274366	0.738447	0.353749	-0.405488	-0.278234	-0.933907	-0.0208863	-0.122412	0.0433575	-0.791243	0.268337	-0.925776	0.543968	-0.820729	-0.78396	-0.541868	-0.348697	0.562439	-0.392726	-0.389653	-0.474411	-0.365453	-0.270321	-0.528262	-0.605664	-1.0439	-0.362752	0.841201	-0.155314	-0.122968	0.383991	-0.852637	-0.314857	-0.522186	-0.679691	-0.0115691	1.45489	0.116667	-0.149041
CDH5	-0.834025	-0.925909	-0.745817	-0.588496	-1.03665	-0.596827	-0.440316	-0.891402	-0.630364	-0.489979	-1.33185	-0.733339	-0.72546	-0.711233	-1.11808	-1.26542	-0.906059	-0.939602	-0.964296	-0.998076	-0.923575	-0.950002	-1.01033	-0.7731	-1.01991	-0.938265	-0.808792	-1.12213	-1.05847	-0.797911	-1.06115	-0.720565	-0.87929	-0.935218	-0.821828	-1.27369	-0.773265	-0.773378	-0.848307	-0.685937	-0.52614	-0.901057	-0.731163	-0.915722	-0.693913	-0.525346	-0.983527	-0.911877	-0.548493
ADAM8	-0.103826	-0.304259	-0.190334	-0.175806	-0.354153	-0.288892	-0.225062	-0.412754	-0.118076	-0.27543	-0.234314	0.0468373	-0.19483	-0.210164	-0.353981	-0.275411	-0.376978	-0.283839	-0.32048	-0.302056	-0.226389	-0.200421	0.0431205	-0.436349	-0.33783	-0.331496	-0.0901114	-0.0985965	-0.338532	-0.297531	-0.121028	-0.0402101	-0.27999	-0.116612	-0.362026	-0.198992	-0.341841	-0.032549	-0.224278	-0.0845224	-0.0662732	-0.368957	-0.181864	-0.356772	-0.0577494	-0.247409	0.368668	-0.111388	-0.216507
PHKA1	-0.411505	-0.574763	-0.229845	-0.444843	-0.508323	-0.376395	-0.51629	-0.267937	-0.684308	-0.382025	-0.777086	-0.401932	-0.373424	-0.333552	-0.217039	-0.11703	-0.757997	-0.294873	-0.393403	-0.421108	-0.219182	-0.440776	-0.407402	-0.369683	-0.742845	-0.165822	-0.329768	-0.621195	-0.58209	-0.49991	-0.399049	-0.569035	-0.637695	-0.594108	-0.645865	-0.67066	-0.316399	-0.387998	-0.48107	-0.45604	-0.168889	-0.439188	-0.464288	-0.58041	-0.474647	-0.209653	-0.122134	-0.183379	-0.450902
PLAU	-0.0274688	-0.0926253	0.353823	0.122394	-0.0870968	0.486998	0.465137	0.0941147	0.309154	0.170684	0.375268	0.496689	0.196101	0.45822	-0.229021	-0.260077	-0.19591	0.129213	0.169436	-0.195989	0.337943	-0.0879567	0.236521	-0.145752	-0.0754286	0.139732	0.186558	0.0231136	-0.0432167	-0.072702	0.173935	0.446577	0.209315	0.0331136	-0.0343142	-0.455698	0.0221727	0.223718	0.0910037	0.410023	0.525783	-0.201495	0.33647	0.121422	0.27011	0.560117	0.94973	0.677906	0.133166
CRYM	0.338115	0.642551	0.354577	0.213054	0.45508	0.506254	0.725204	0.691487	0.358943	0.642361	0.502747	0.394305	0.302425	0.402389	0.51248	0.613328	0.553712	0.198202	0.514709	0.243248	0.454552	0.516083	0.77472	0.461721	0.582491	0.781177	0.470159	0.520151	0.406215	0.370738	0.224297	0.557078	0.427494	0.569666	0.538453	0.568195	0.63944	0.198997	0.22264	0.288821	0.24881	0.525694	0.455787	0.338681	0.872956	0.581743	0.329405	0.354718	0.260266
PRRG2	0.242068	0.452845	0.165701	0.225131	0.0771661	0.579002	0.383808	0.0592846	0.160437	0.219511	0.447107	0.353811	0.166537	0.338381	0.213525	0.205938	0.296642	0.11	0.293801	0.236134	0.305408	0.337232	0.285505	0.177335	0.22689	0.360208	0.480663	0.133518	0.252998	0.0761619	0.169474	0.403337	0.20208	0.237682	0.147	0.396318	-0.0705417	-0.0639976	0.25572	0.0163439	0.0866884	-0.0110329	0.463871	0.248064	0.349308	0.170243	0.0419591	0.267107	0.253726
MEOX1	-0.965463	-1.11715	-0.700816	-0.649864	-0.902285	-0.300438	-0.619968	-0.815999	-0.670444	-0.859938	-0.722907	-0.502661	-0.671402	-0.583074	-1.01071	-0.992393	-1.23283	-0.822025	-0.622717	-0.99755	-0.664056	-0.903224	-0.813014	-0.907362	-0.855359	-0.637668	-0.659826	-0.734846	-0.709828	-0.768355	-0.818844	-0.618121	-1.00367	-0.887814	-0.815985	-1.10238	-1.16595	-0.616695	-0.646884	-0.87223	-0.693961	-0.804331	-0.939935	-0.790745	-1.00089	-0.555374	-0.79065	-0.921883	-0.647689
AOAH	0.449031	-0.0227701	0.197889	0.541036	0.181633	0.323418	0.49075	0.583297	0.195411	0.134706	0.343416	0.502307	0.35264	0.324591	0.407265	0.19708	0.221968	0.396129	0.468988	0.192713	0.41499	0.0648544	0.0995367	-0.00566571	0.0704818	0.469964	0.3022	0.156312	0.360029	0.26751	0.389574	0.292391	0.222612	-0.105911	0.102705	0.0643306	0.0941682	0.587885	0.31035	0.692955	0.243979	0.224762	0.16797	0.244306	0.689962	0.415702	0.584693	0.310321	0.371124
HAAO	0.591577	0.71867	0.510043	0.629848	0.170821	0.891215	0.770958	0.501995	0.185202	0.580615	0.465644	0.50491	0.776485	0.571029	0.486181	0.467733	0.860227	0.474954	0.781583	0.546581	0.608392	0.573156	0.604659	0.484769	0.336326	0.203078	0.524037	0.329249	0.370715	0.360784	0.536071	0.847584	0.268974	0.575718	0.213233	0.798446	0.398813	0.341342	0.297139	0.258805	0.135457	0.517908	0.793632	0.517242	0.992075	0.305626	0.226148	0.554019	0.45696
CRP	-0.751206	-0.770453	-0.788662	-0.770126	-0.8648	-0.990896	-0.795528	-0.756452	-0.905313	-0.695901	-0.848384	-0.923268	-0.734104	-0.774578	-0.735662	-0.882379	-0.477437	-0.992224	-0.921504	-0.822171	-1.0072	-0.801055	-0.810381	-0.853839	-0.830583	-0.853337	-0.863638	-0.778779	-0.862431	-0.743969	-0.901548	-1.15409	-0.894199	-0.911089	-0.889735	-0.726043	-0.771822	-0.831945	-0.867215	-0.949605	-0.983692	-0.757242	-0.811971	-1.02353	-0.834868	-0.963397	-0.948876	-0.981309	-0.9499
PRKD1	-0.957754	-0.939493	-0.63118	-0.957559	-0.941779	-0.882089	-0.659498	-0.664656	-0.473186	-0.664047	-0.843474	-0.922048	-0.929683	-0.767512	-1.10675	-0.954841	-1.20954	-0.639682	-0.845427	-1.21486	-0.836427	-0.58461	-0.983094	-0.755529	-0.763226	-0.854559	-0.816396	-0.913148	-0.839621	-0.807623	-0.505187	-0.834695	-0.841378	-0.92796	-0.714495	-1.3465	-0.945814	-0.790471	-0.658641	-0.541777	-0.719811	-1.01484	-0.778265	-0.898492	-0.855213	-0.832413	-0.727138	-0.913615	-0.660416
CX3CR1	-0.971529	-0.895778	-0.813384	-1.04689	-1.00265	-0.657148	-0.687924	-0.510752	-0.956816	-1.18946	-0.916248	-0.793211	-0.54085	-1.17309	-0.933395	-1.16201	-1.3572	-1.43524	-0.938576	-1.09733	-0.770786	-1.27854	-1.06644	-1.36491	-1.0986	-1.04589	-1.13603	-0.869796	-1.18142	-1.08193	-1.04528	-0.769986	-1.10004	-1.19614	-0.862635	-1.33106	-1.04277	-0.823078	-1.00625	-0.741234	-1.04375	-1.18051	-0.834824	-1.17624	-0.978471	-0.576306	-0.529702	-1.06141	-0.822786
VNN2	-0.734615	-0.773791	-0.651999	-0.578455	-0.791439	-0.565942	-0.825302	-0.271246	-0.574902	-0.960735	-0.630679	-0.00736892	-0.914468	-0.271222	-0.561263	-0.712473	-0.721386	-0.279426	-0.684986	-0.595637	-0.458291	-0.871963	0.503025	-0.726598	-0.685405	-0.927495	-0.760597	-0.26032	-0.603355	-0.81941	-0.3557	-0.601119	-0.680627	-0.645567	-0.521218	-0.683476	-0.383099	0.153242	-0.719176	-0.504728	-0.0134232	-0.784816	-0.754245	-0.58723	-0.60741	-0.869629	0.93625	-0.394939	-0.706422
FOXF1	0.331347	0.473429	0.664687	0.421514	0.432692	0.690478	0.641877	0.876806	0.794023	0.688716	0.00591583	0.394631	0.330703	0.468192	-0.0313926	0.26029	0.107306	0.586876	0.319616	0.218999	0.40263	0.417461	0.297938	0.340671	0.317686	0.83499	0.413371	0.265955	0.279608	0.454124	0.627066	0.56729	0.25706	0.249022	0.462505	-0.470965	0.389831	0.394217	0.850165	0.836616	0.588438	0.230051	0.616122	0.451429	0.330946	0.910062	0.472017	0.691578	0.590274
SELP	-0.374414	-0.0307395	0.052636	-0.144508	-0.165526	-0.0347006	-0.146111	-0.0513558	-0.122463	-0.252182	-0.302653	-0.183545	-0.0816793	0.0656691	-0.0886905	-0.296307	-0.03599	-0.240839	-0.169878	-0.362655	0.0615918	-0.226715	-0.185564	-0.171009	-0.0943543	-0.232273	-0.101561	-0.0915021	-0.147324	-0.424786	-0.191072	-0.161387	-0.258073	-0.180862	-0.406131	-0.289493	-0.238618	0.344852	-0.122921	-0.0826164	0.115021	-0.294792	-0.0983651	-0.0788769	-0.153306	0.262457	-0.108745	-0.0251193	0.236223
ARSB	-0.872702	-0.820163	-0.842144	-0.810822	-0.989517	-0.691558	-0.964462	-0.925349	-0.800049	-0.914889	-0.986728	-1.0984	-0.958809	-0.828423	-0.946965	-0.922567	-0.906806	-0.911068	-0.793342	-1.10004	-0.778093	-0.764021	-1.09226	-0.81726	-1.09351	-0.84588	-0.95554	-1.10328	-1.04931	-1.05968	-1.02227	-0.889749	-0.997494	-1.23615	-1.21365	-0.798071	-1.15444	-0.860994	-0.973248	-1.00183	-0.993014	-0.838403	-1.0273	-0.772232	-0.921743	-0.842313	-0.723751	-0.976329	-0.98971
PRM1	-0.96713	-0.78502	-0.888602	-0.93248	-0.917648	-0.864532	-1.0202	-0.889016	-1.06065	-0.955816	-1.02978	-0.914332	-0.823093	-1.00139	-1.0398	-0.952488	-0.785259	-0.989668	-0.998279	-0.910473	-1.03139	-0.885272	-0.904854	-1.04978	-1.00507	-0.966004	-0.992212	-0.903683	-0.898336	-1.1166	-1.04011	-0.996542	-0.887764	-0.782839	-1.0421	-0.974035	-0.962651	-1.05783	-1.02544	-1.1034	-1.01288	-1.08136	-0.851079	-1.00615	-1.04432	-1.08191	-1.07808	-0.974879	-0.952204
FOXF2	-0.0298544	0.0816513	0.134547	0.0188026	0.0929203	0.344979	0.391836	0.307837	0.496602	0.419832	-0.0347347	-0.0481436	0.0175607	0.316711	-0.387171	-0.173195	-0.456062	0.0749299	-0.0427115	-0.0656128	0.225542	0.0387152	-0.158482	-0.212433	-0.0991564	0.0341188	0.123291	-0.213934	-0.0347404	0.0793143	0.348497	0.189568	0.0334768	-0.273195	0.294736	-0.873978	-0.0822997	0.133	0.243894	0.500649	0.142208	-0.126966	0.419256	0.169068	0.0976863	0.367152	0.161345	0.0990201	0.395323
ZNF205	-0.118651	-0.0544248	-0.339955	-0.271518	-0.474871	-0.162935	-0.119594	-0.513861	-0.268674	-0.404709	-0.0923077	-0.449955	-0.323435	-0.0449711	-0.159922	-0.290242	-0.00391126	-0.322526	-0.311448	-0.328421	-0.292801	-0.123209	-0.242915	-0.491507	-0.172946	-0.127279	0.00332286	-0.442325	-0.227676	-0.329767	-0.244918	-0.185949	-0.23702	-0.167885	-0.150828	0.0126878	-0.269362	-0.347382	-0.319783	-0.366198	-0.389827	-0.25717	-0.254215	-0.312773	-0.0472714	-0.466792	-0.503447	-0.143348	-0.575401
SEMG1	-1.68882	-1.58733	-0.901279	-1.77222	-1.61322	-1.5782	-1.66032	-1.61517	-1.68556	-1.62287	-1.65325	-1.75119	-1.77585	-1.63515	-1.69419	-1.45242	-1.55923	-1.56099	-1.62885	-1.59885	-1.64347	-1.52499	-1.68164	-1.61086	-1.67167	-1.41091	-1.63058	-1.60201	-1.63159	-1.69606	-1.56472	-1.88032	-1.53502	-1.7136	-1.52589	-1.70333	-1.61306	-1.60224	-1.50063	-1.66602	-1.43113	-1.44735	-1.53176	-1.72512	-1.68331	-1.53241	-1.34018	-1.51685	-1.56717
PIP	-0.19562	-0.120582	-0.227886	-0.190481	-0.134356	-0.136521	-0.194478	-0.114103	-0.341474	-0.270953	-0.123156	-0.18581	-0.0804696	-0.107725	-0.155764	-0.213679	0.0742312	-0.334119	-0.219328	-0.0619571	-0.103619	-0.199785	-0.0185671	-0.0232137	-0.276484	-0.0745105	-0.100501	-0.158597	-0.318576	-0.128652	-0.217898	-0.114306	-0.170365	-0.201748	-0.281272	-0.101437	-0.277638	-0.113275	-0.353264	-0.220566	-0.392953	-0.205547	-0.140322	-0.205824	-0.208036	-0.256145	-0.207506	-0.218653	-0.187514
IL24	-0.865629	-0.88244	-0.845065	-0.965582	-0.915557	-0.895411	-1.03786	-0.819773	-0.891452	-0.895776	-1.02637	-1.01258	-0.859163	-0.780802	-0.914248	-0.955601	-0.890754	-0.920081	-0.899755	-1.03246	-0.97842	-1.34213	-0.799611	-0.796551	-1.03788	-0.86702	-0.946711	-0.674331	-0.95694	-0.556893	-1.001	-0.966586	-0.861366	-1.10367	-1.0299	-0.945353	-1.0306	-0.864896	-0.888321	-0.901772	-0.102673	-0.802452	-0.938634	-0.879438	-0.971537	-0.747319	-0.937206	-0.884745	-0.855608
ZNF165	0.150847	-0.208147	-0.445694	-0.14647	-0.00166244	0.330516	0.0855376	-0.115735	0.323938	0.366061	0.153777	0.0494046	0.183359	-0.268923	0.144423	0.813099	0.0861248	-0.147493	0.00553235	0.0459521	0.212253	0.162087	0.863576	0.283568	0.403225	0.242777	0.0369282	0.139795	0.436468	-0.146469	-0.0652223	0.308663	-0.0866224	-0.0296397	0.111587	0.178457	0.328025	-0.155427	-0.427961	-0.245614	0.128228	-0.0103861	0.366829	0.191439	-0.131963	0.203176	0.00125856	-0.322574	0.0108956
CDH11	-0.011273	-0.118556	0.26278	0.165895	0.174806	0.164429	0.363551	0.587676	0.427852	0.39003	0.372469	0.406794	0.068611	0.00803636	-0.108139	0.122752	-0.417629	0.153998	0.201489	0.418727	0.337873	0.270075	0.309639	-0.00829236	0.152554	0.42677	0.148151	0.368302	0.346312	0.269832	0.536735	0.0763593	0.12424	-0.166009	0.188775	-0.9701	0.217184	0.303457	-0.101751	0.652003	0.616394	-0.0230285	0.0706868	0.185753	0.0523229	0.557749	0.637321	0.589612	0.31766
GPR19	-0.992687	-0.928406	-0.804098	-0.965546	-0.759733	-0.923365	-1.15729	-0.821728	-1.00679	-0.909696	-0.798028	-0.763492	-0.776351	-1.01012	-1.15941	-1.05003	-1.07253	-0.985292	-0.938853	-0.93659	-0.774873	-0.703466	-0.998965	-1.00677	-1.093	-0.914054	-0.909918	-1.01915	-1.12642	-1.18316	-1.07459	-1.10556	-1.02838	-1.16224	-1.1515	-0.955217	-0.942403	-0.85042	-0.754282	-0.781609	-1.00608	-0.998675	-0.935814	-0.95797	-1.11185	-0.784082	-0.672339	-0.991205	-0.960507
INE1	-0.463944	-0.108471	-0.414519	-0.400519	-0.426878	-0.368855	-0.330599	-0.312682	-0.418247	-0.404805	-0.407575	-0.32027	-0.36029	-0.207459	-0.140592	-0.327048	-0.039205	-0.294981	-0.255804	-0.2873	-0.348955	-0.522443	-0.244453	-0.327222	-0.506183	-0.340747	-0.289881	-0.280359	-0.325915	-0.208805	-0.378123	-0.228738	-0.35201	-0.207833	-0.249226	-0.0976336	-0.308182	-0.2572	-0.460582	-0.28769	-0.498411	-0.241814	-0.288923	-0.36284	-0.273547	-0.202301	-0.403615	-0.398937	-0.342923
PHKG1	-0.692355	-0.567631	-0.628961	-0.518187	-0.698824	-0.528773	-0.699347	-0.670867	-0.597171	-0.667731	-0.64082	-0.493593	-0.4903	-0.731678	-0.605712	-0.784394	-0.720808	-0.694932	-0.340898	-0.587458	-0.509857	-0.619761	-0.555069	-0.653173	-0.763797	-0.710512	-0.678797	-0.900049	-0.795936	-0.374578	-0.784658	-0.770073	-0.890644	-0.738789	-0.833506	-0.457	-0.88952	-0.820668	-0.670321	-0.724428	-0.737873	-0.740311	-0.586856	-0.602331	-0.640821	-0.5471	-0.83919	-0.622213	-0.578534
CRISP3	-1.6062	-1.63821	-1.69413	-1.81762	-1.41531	-1.72235	-1.76507	-1.90109	-1.59995	-1.67265	-1.42469	-1.53574	-1.49936	-1.19939	-1.47352	-1.49583	-1.81467	-1.69049	-1.72749	-1.74383	-1.7148	-1.40516	-1.58952	-1.74647	-1.63239	-1.70073	-1.83481	-1.65807	-1.71668	-1.48092	-1.72	-1.78742	-1.84462	-1.44498	-1.60689	-1.71677	-1.6444	-1.66296	-1.58241	-1.69132	-1.13905	-1.48584	-1.68654	-1.4946	-1.72724	-1.80148	-0.87073	-1.51957	-1.55701
CCL27	-1.28434	-1.10271	-1.38993	-1.40377	-1.23562	-1.43721	-1.30111	-1.12253	-1.27556	-1.31796	-1.32214	-1.33438	-1.36332	-1.45642	-1.18221	-1.16089	-0.731636	-1.39002	-1.18318	-1.19663	-1.36487	-1.17601	-1.2602	-1.2737	-1.19246	-1.20029	-1.36792	-1.1947	-1.25899	-1.09707	-1.33722	-1.42989	-1.12824	-1.19035	-1.24093	-1.15948	-1.22696	-1.41036	-1.54389	-1.38853	-1.38769	-1.36718	-1.39188	-1.37943	-1.32873	-1.20795	-1.22252	-1.16662	-1.2755
HCG9	-0.310233	-0.106625	-0.238014	-0.327608	-0.270169	-0.221643	-0.121214	-0.18694	-0.348862	-0.335041	-0.414118	-0.182832	-0.166441	-0.148507	-0.12228	-0.221135	-0.00598009	-0.260174	-0.14781	-0.257436	-0.331813	-0.379164	-0.178895	-0.199422	-0.319457	-0.294181	-0.193568	-0.376278	-0.216755	-0.145775	-0.248456	-0.143182	-0.145356	0.0417507	-0.23187	0.0164495	-0.204826	-0.319988	-0.364093	-0.434038	-0.356782	-0.0584267	-0.330018	-0.296961	-0.194261	-0.123868	-0.392404	-0.284058	-0.286166
TUBB1	-0.899726	-0.947061	-1.05191	-0.938285	-0.962251	-0.899492	-0.894014	-1.08561	-0.95577	-1.01637	-0.876503	-0.944182	-0.818185	-0.86353	-1.10585	-1.00249	-1.0286	-0.97955	-0.901099	-0.981092	-0.930566	-0.733888	-0.974523	-0.943295	-0.943669	-1.15048	-1.04628	-0.860183	-1.09412	-1.01304	-0.975612	-0.98801	-0.82839	-0.827417	-1.01737	-1.07274	-0.887853	-1.06048	-0.990024	-1.06465	-0.965113	-0.977466	-0.935396	-0.987462	-0.914258	-0.976436	-1.05459	-0.954635	-1.06632
C1S	1.35595	1.14013	1.69409	1.72568	1.14975	1.14938	1.5496	1.414	1.5398	1.50947	1.18528	1.65623	1.52093	1.63036	0.800012	0.575747	0.433806	1.48253	1.61144	0.865589	1.62403	1.05092	0.946351	1.01523	1.06296	1.34543	1.36499	0.895688	1.03792	1.18257	1.49344	1.24725	1.40696	1.03883	1.11109	0.176887	1.17742	2.09965	1.58083	1.75056	1.63704	0.69306	1.16032	1.19165	1.57703	1.33624	1.02954	1.37143	1.4987
FSTL1	1.12975	0.963956	1.36035	1.10435	1.04818	0.984956	1.29729	1.43565	1.3145	1.12204	0.789602	1.14593	1.06821	1.09597	0.496143	0.699002	0.548881	1.17452	1.11148	0.76062	1.19627	1.15807	0.953148	0.944831	1.09015	1.2077	0.977238	0.916169	0.770938	1.02448	0.977506	1.01287	1.03461	0.842222	1.13693	0.290543	0.822906	1.33683	1.08102	1.45126	1.13387	0.946806	1.08076	0.978868	1.20147	1.25846	0.918869	1.39014	1.14932
THY1	0.000893111	-0.0982206	0.239658	-0.186437	-0.171528	0.337113	0.160981	0.0279503	-0.0049547	0.202173	-0.167667	0.306173	0.0470624	-0.0963151	-0.248608	-0.246991	0.0507905	-0.24073	-0.0783412	-0.18441	-0.184943	-0.042647	0.0997171	-0.0211167	0.164811	0.228699	0.0606077	-0.0213518	-0.207765	-0.059573	-0.0213627	0.315219	0.188561	-0.169197	-0.0248534	-0.0105705	0.0349344	0.254649	0.190355	0.0682087	0.248864	-0.100355	-0.0859294	-0.0270129	0.256502	0.320234	-0.147423	0.369268	0.0901086
MAGED1	1.41015	1.1298	1.48085	1.37425	1.06146	1.21206	1.37519	1.34675	1.31407	1.31102	1.1228	1.23177	1.34642	1.29759	1.35324	0.87979	1.09206	1.03568	0.944682	1.41121	1.08945	1.15459	1.23921	1.21027	1.32374	1.71954	1.37177	1.08722	0.967065	1.139	1.17653	1.43006	1.3079	1.49536	1.0612	1.35996	1.36344	1.06373	1.52041	1.07936	1.58422	0.953579	1.19233	1.15418	1.32787	1.44208	1.34511	1.64185	1.43326
RALGDS	1.2533	1.12115	1.11584	1.04446	0.587413	1.29832	1.0124	0.153671	1.44244	1.27452	0.986276	1.29109	1.3485	1.13126	0.796458	1.32049	1.10551	1.20177	0.898026	1.02751	0.977053	1.14707	1.58866	0.836954	1.15089	1.08161	1.51302	1.24836	1.09009	1.14546	1.02959	1.34277	1.26733	0.917778	1.26582	1.42798	1.14227	0.998395	1.0366	0.734028	1.01905	1.2074	1.09807	1.01195	1.25348	0.576792	0.684656	1.08599	0.611609
COL18A1	-0.029693	0.053112	0.155174	-0.178303	-0.0349204	0.302812	0.210477	-0.301883	0.265738	0.121194	0.259051	-0.059625	-0.0245068	0.045729	-0.271911	-0.631844	-0.175274	-0.124271	-0.191026	-0.228048	-0.312188	0.0530904	0.0412649	-0.139026	0.150324	-0.0103318	0.0995653	-0.398048	-0.366472	-0.055677	0.288271	0.146622	0.274547	-0.0785172	-0.0717846	-0.419308	-0.0813425	-0.180785	-0.120393	0.21433	0.623562	-0.560397	0.110269	-0.049095	0.0505924	0.180839	0.101822	0.221453	0.122021
MAN2B1	0.985219	0.368721	0.899916	0.652881	0.327362	1.06406	0.795168	0.142728	0.872744	0.884651	0.863629	0.955237	0.738046	0.949997	0.450391	0.441365	0.775615	0.307832	0.497029	0.532189	0.664372	0.758891	0.739892	0.453149	0.290828	0.30567	0.936581	0.712015	0.4741	0.613747	0.73051	1.12484	0.598521	0.44483	0.311975	1.05427	0.557153	0.822405	1.03713	0.815158	0.895693	0.379479	0.995997	0.834583	0.941805	0.797604	0.477771	0.880784	0.711347
TFPI2	-1.10773	-1.41044	-1.53688	-1.00226	-0.82527	0.183729	-1.2487	-0.481208	-0.944773	-1.07926	-0.556336	-1.40278	-1.04347	-0.834998	-1.2999	-0.657922	-1.45982	-1.07451	-0.680138	-0.34281	-0.388872	-1.47458	-0.587609	-1.32433	-0.0998575	0.330676	-1.24762	-0.966313	-1.47381	-1.17719	-1.25691	-1.26878	-1.16898	-0.996141	-0.9841	-1.21227	-0.92258	-1.22365	-1.27363	-1.09166	0.947771	-1.29023	-0.922576	-0.620281	-1.19787	0.0419278	-0.105021	0.274749	-0.564142
SYNE1	-0.0274159	-0.0562382	0.0397157	0.27261	0.0127763	-0.104853	0.255237	0.112292	0.0851308	0.158445	-0.121978	0.270995	-0.0725871	0.0701723	-0.0319151	-0.0127542	-0.567256	0.195836	0.0959476	-0.0513719	0.119867	-0.313343	-0.0554335	-0.155643	-0.384011	0.212979	-0.0556956	0.240489	0.120132	-0.081129	0.220878	0.0384142	-0.0915348	-0.090343	0.171158	-0.404089	-0.417075	0.481357	0.114099	0.254716	0.00272783	-0.279363	0.124346	0.00687519	0.139957	0.145086	-0.0125627	0.0292364	0.325124
RBPMS	0.264672	0.262972	0.523065	0.11913	-0.104786	0.58192	0.36004	0.486268	0.648559	0.57849	0.150139	0.493485	0.376816	0.118884	-0.32475	-0.0886446	0.0956324	0.243819	0.15433	-0.0486899	0.360765	0.151936	0.0209807	-0.142161	0.281	0.187161	0.0909667	0.213011	0.139766	0.259745	0.313585	0.435762	0.276757	0.149563	0.183996	-0.666019	0.282323	0.30776	0.659613	0.710422	0.590357	-0.345845	0.31181	0.363355	0.358431	0.61655	0.254778	0.580801	0.378503
RARRES2	0.74892	0.772018	1.06528	0.834486	0.133447	1.77301	0.946158	1.05553	0.895816	0.843399	0.767286	1.0146	0.836157	0.860298	0.169756	0.176412	0.446504	0.737319	0.904877	0.741275	1.00085	1.02165	0.826498	0.317021	0.935763	1.04553	0.878625	0.662762	0.543721	0.722643	1.06525	0.790997	0.792619	0.597278	0.718125	0.205794	0.874383	1.15437	0.991673	1.18588	1.31295	0.452524	0.975565	0.635266	0.937077	1.05953	0.638204	1.31026	1.04803
MXRA5	1.03336	1.42965	1.90626	0.927322	1.26606	1.26802	1.25798	1.1824	1.25282	1.12051	0.988325	1.65973	1.04421	1.39194	0.968039	1.22943	0.875112	0.790235	0.820205	1.08474	0.953599	0.904227	0.986047	1.18766	0.928915	1.17491	1.10506	1.01748	1.22772	1.12822	1.25899	1.1471	1.27842	0.854694	1.06692	0.0672689	0.998002	0.986519	0.939921	1.71633	1.5908	1.0523	1.17059	1.17602	1.16588	1.16007	1.23032	1.4469	1.14035
GATA2	-0.359583	-0.0441889	-0.103571	-0.151967	-0.322054	-0.0727057	0.0879823	-0.424875	-0.151432	0.0263221	-0.0227574	-0.51076	-0.027742	-0.0428911	-0.0157617	-0.189628	-0.315587	0.0809777	0.116823	-0.367426	-0.275105	-0.29191	-0.442252	-0.137097	-0.20873	-0.16241	-0.0815165	-0.401797	-0.296702	-0.361968	-0.152755	-0.0787731	-0.237619	-0.183693	-0.156591	-0.688771	-0.207706	0.13724	-0.15078	0.0297286	0.0568386	-0.313463	-0.180295	-0.0921561	0.0455429	-0.054016	-0.187828	-0.260798	0.0836232
CCL11	1.25776	0.488337	1.28928	1.01679	0.972172	1.75321	0.63364	2.32535	0.745223	0.827271	0.78324	0.994275	0.71883	0.844438	0.748428	0.741374	0.423221	1.59515	1.45421	1.02352	2.03647	0.907298	1.19611	0.867753	0.484702	1.20878	1.22042	0.506228	0.943776	1.20537	0.652052	1.43178	1.10467	1.02874	1.0189	-0.429539	0.586512	1.70519	0.417207	1.48993	1.26109	0.889029	0.584185	1.04369	1.39855	1.3052	1.13146	0.966195	1.70298
PDE6C	-1.88357	-1.99082	-1.94378	-1.92386	-1.80725	-1.88517	-1.85352	-1.89046	-1.78415	-1.74472	-2.00021	-1.67457	-1.70282	-1.76885	-1.78893	-1.64346	-1.73276	-1.82505	-1.95909	-1.75037	-1.90304	-1.64222	-1.87407	-1.96206	-1.79569	-1.8635	-1.82643	-1.8086	-1.75023	-1.75755	-1.66904	-1.98113	-1.83233	-1.67532	-1.77326	-1.80884	-1.59709	-1.84492	-1.90293	-1.86613	-1.81246	-1.69392	-1.90587	-1.86055	-1.80961	-1.99925	-1.76072	-1.93647	-1.92609
FUT5	-0.235346	-0.204475	-0.173198	-0.162296	-0.251289	0.0411938	-0.180154	-0.20623	-0.212821	-0.375757	-0.238981	-0.076688	-0.196644	-0.296641	-0.252269	-0.17634	-0.00542998	-0.204639	-0.119713	-0.107956	-0.310576	-0.2351	-0.229875	-0.300896	-0.341055	-0.499692	-0.185773	-0.130743	-0.292112	-0.235784	-0.375719	-0.349781	-0.191859	-0.204198	-0.276596	-0.150122	-0.130348	-0.317153	-0.284151	-0.344188	-0.224277	-0.0633565	-0.264444	-0.18411	-0.288918	-0.427438	-0.344113	-0.194286	-0.323943
GHRHR	-0.845273	-0.791381	-0.8009	-0.713736	-0.705111	-0.591069	-0.879498	-0.394409	-0.689474	-0.782589	-0.713161	-0.68189	-0.701946	-0.720814	-0.652829	-0.63782	-0.560622	-0.807034	-0.734442	-0.635149	-0.665427	-0.775873	-0.634276	-0.599662	-0.885196	-0.676224	-0.78642	-0.736827	-0.824962	-0.679546	-0.692878	-0.756413	-0.633816	-0.754186	-0.767097	-0.556534	-0.571468	-0.656138	-0.772894	-0.931332	-0.852893	-0.762053	-0.815182	-0.770495	-0.597707	-0.79316	-0.676953	-0.724172	-0.773209
NCALD	0.182514	-0.128157	0.329706	0.262288	-0.100486	0.190744	0.0700686	-0.138064	0.0444456	-0.074544	0.032743	0.163647	0.230197	-0.0197484	-0.114207	-0.0435109	-0.0828547	-0.107579	-0.0128599	0.0781806	0.223265	-0.311581	-0.179715	-0.0429147	-0.0415303	0.160965	-0.0569651	-0.279128	-0.0671393	-0.00936895	0.144387	0.241316	-0.0780043	0.0604964	-0.110043	-0.24318	-0.0215613	0.195475	0.262053	0.128769	0.469056	-0.200914	0.0393071	0.0241494	0.0323454	0.341335	0.450584	0.494135	0.105331
IGFBP5	0.866725	0.983274	1.36557	1.03659	0.839847	1.37641	1.55418	1.05536	1.07552	1.33081	1.00014	1.00742	0.645418	1.07938	0.506556	0.289793	0.279564	1.19777	0.721546	0.718594	0.747582	0.664214	0.799367	0.752612	1.04804	1.58972	1.19034	0.767149	0.657783	1.05063	1.20241	1.19286	1.19867	0.484584	1.13132	-0.56291	0.872144	1.27827	1.47304	1.38017	1.79573	0.45396	0.798461	0.96128	1.09538	1.34084	0.731887	1.36622	1.00479
COL4A1	1.04941	1.11433	1.314	1.02173	1.18099	1.58549	1.74721	1.40989	1.55894	1.42866	0.952459	1.12616	1.43738	1.24207	0.763876	1.08345	0.914072	1.01516	0.821997	1.13672	0.871227	1.21622	1.19041	1.15953	1.21653	1.37825	1.11041	1.09982	1.10504	1.26722	1.18425	1.12022	1.23912	1.16755	1.27975	0.139014	1.27635	0.929588	0.992991	1.69132	1.30268	1.18378	1.30709	1.29889	1.28844	1.89492	1.47144	1.51378	1.26392
PXDN	0.337069	0.210562	0.729282	0.33803	0.347817	0.980258	0.900753	0.392422	0.759612	0.583529	0.40016	0.550933	0.306286	0.609442	0.0458363	0.17261	0.123103	0.369644	0.272956	0.164223	0.353024	0.42008	0.443407	0.292326	0.311735	0.649933	0.484973	0.0816182	0.0671038	0.399789	0.492087	0.566439	0.615938	0.371959	0.284505	-0.270713	0.513507	0.206481	0.350059	0.797774	0.518479	0.105567	0.625711	0.4718	0.559956	1.07329	0.564779	0.596375	0.574745
DENND5A	0.141104	-0.0413996	0.223873	0.312381	0.0122552	0.525962	0.45375	0.286617	0.397299	0.314092	-0.29109	0.327533	0.380292	0.0352021	-0.0551421	-0.0434804	-0.0176317	0.347854	0.151067	0.0796048	0.242493	-0.00467225	0.399536	0.148298	-0.0211237	0.179743	0.131662	0.299454	0.00462665	0.139802	0.370228	0.108167	0.138205	0.324857	0.320562	-0.473096	-0.0107537	0.60611	0.254039	0.363861	0.32109	-0.105033	0.208076	0.148378	0.308473	0.433117	0.649502	0.0872683	0.369226
GM2A	1.0376	0.962518	1.11102	0.932725	1.07918	1.44176	1.16517	0.89325	1.12109	0.858459	0.766766	1.15696	1.18535	0.928718	0.925685	0.616632	0.856609	0.909782	1.00207	0.790527	1.02354	1.06983	0.83275	1.07281	0.98358	1.10193	1.0778	1.05002	0.876126	0.971715	1.29057	1.40914	1.05181	1.02321	0.810387	0.689513	1.13845	1.10658	1.14029	1.4955	1.18326	0.81879	0.948961	1.06326	1.09646	1.21919	0.995603	1.21821	1.18217
RPS6KA2	0.0985579	0.0593916	0.591236	0.0759227	0.0375502	0.14159	0.32327	0.112207	0.417857	0.178053	0.229902	0.391645	0.21361	0.515423	-0.0307121	-0.218896	-0.408796	0.221564	0.0416607	0.357717	0.137763	0.118116	0.374517	0.259441	0.276848	0.318959	0.232084	-0.0884281	0.0279166	0.204624	0.242368	0.565686	0.230269	-0.0455104	-0.00979379	-0.486323	0.218355	0.324344	0.340223	0.542209	0.741753	-0.434001	0.329556	0.26937	0.198805	0.407832	0.499264	0.662772	0.445916
ANGPTL2	0.417767	0.356862	0.630099	0.313608	0.215497	0.573839	0.740157	0.117854	0.74612	0.749277	0.142219	0.258773	0.206345	0.377539	-0.192451	0.0275612	0.180527	0.239278	0.149473	0.0404176	0.140673	0.509669	0.163657	-0.00346857	0.394222	0.277341	0.338216	-0.102594	-0.0557528	0.239973	0.260202	0.527602	0.591671	0.3866	0.210131	0.00324133	0.365758	0.184367	0.507751	0.447455	0.611125	0.192665	0.651261	0.362366	0.399931	0.943803	0.144373	0.716162	0.459972
SLC43A3	0.214913	-0.227609	0.0264597	0.0271554	-0.150565	0.135918	0.0937499	-0.180818	0.0702284	0.0313407	0.0337659	0.356098	0.16004	-0.0625769	-0.089413	-0.164217	0.203105	-0.128949	-0.032692	-0.425254	-0.0765085	-0.11299	0.0082763	-0.146053	-0.172083	0.127266	0.148227	0.019129	-0.0176866	-0.143313	0.0119467	0.13685	0.133305	0.127252	-3.19e-06	-0.0650209	-0.0223268	0.159274	0.128872	0.290847	0.149175	-0.138878	-0.00184451	0.00556816	0.160121	0.266806	0.158578	0.202566	0.142139
OLFML2B	-0.761628	-0.575537	-0.516672	-0.3604	-0.571516	-0.556836	-0.233552	-0.251655	-0.432722	-0.526	-0.488075	-0.209565	-0.513613	-0.566046	-0.541487	-0.461618	-0.427873	-0.647967	-0.697247	-0.388015	-0.61344	-0.414879	-0.391055	-0.4717	-0.418637	-0.75888	-0.710009	-0.447769	-0.749513	-0.934958	-0.492388	-0.408104	-0.555412	-0.854112	-0.610928	-0.591804	-0.665887	-0.427602	-0.60389	-0.478145	-0.247152	-0.579093	-0.401082	-0.550092	-0.686979	-0.187744	-0.195057	-0.643176	-0.455903
GPX7	-0.669652	-0.877837	-0.75153	-0.317887	-0.886132	0.265662	-0.66015	-0.124493	-0.697118	-0.589882	-0.583693	-0.523654	-0.685271	-0.82787	-0.636069	-0.911654	-0.893921	-0.31991	-0.676794	-0.44805	-0.17005	-0.97404	-0.600222	-0.76739	-0.904512	-0.638003	-0.589449	-0.5887	-0.681522	-0.789119	-0.423031	-0.585361	-0.693514	-0.504106	-0.544937	-1.14769	-0.763115	-0.237963	-0.472705	-0.497255	0.187105	-0.850708	-0.623741	-0.584467	-0.681846	-0.235572	-0.143787	-0.899018	-0.274657
SYP	-0.138069	0.0929239	-0.11048	-0.0737237	-0.153937	-0.0279901	0.0166791	-0.0886432	-0.195028	-0.400938	-0.0784702	0.000348061	-0.0504743	-0.064807	-0.0340488	-0.236394	-0.0624988	-0.0969302	-0.126459	0.0544296	-0.163163	-0.142023	-0.0407794	-0.0224358	-0.11916	-0.315594	-0.0722982	-0.362089	-0.0868136	-0.242156	-0.0467794	0.151634	-0.226287	-0.244599	-0.197138	-0.123785	-0.291956	-0.24052	-0.0657525	-0.256014	-0.314185	-0.112014	0.0273447	0.0673323	-0.0548103	-0.137714	-0.343697	-0.189805	-0.058483
ABTB2	0.615692	0.795474	0.679729	0.437626	0.474951	0.530139	0.446306	0.576857	0.632909	0.787632	0.542445	0.541844	0.989165	0.600699	0.610536	0.673633	0.754839	0.473413	0.595396	0.595703	0.473589	0.552716	0.802445	0.605461	0.701666	0.462334	0.620578	0.521955	0.696429	0.436758	0.528087	0.809486	0.73848	0.735419	0.654982	0.89357	0.74667	0.357626	0.444145	0.365072	0.451176	0.53256	0.883971	0.66305	0.309537	0.415479	0.510955	0.555209	0.578676
LAMA2	-0.443957	-0.401877	-0.306761	-0.217373	-0.304488	-0.281238	0.0713266	0.26921	-0.107645	-0.104203	-0.283432	-0.294141	-0.522011	-0.23882	-0.511938	-0.455047	-0.653098	-0.209422	-0.199199	-0.534264	-0.203765	-0.376603	-0.546832	-0.593302	-0.29209	-0.111959	-0.316312	-0.701808	-0.668003	-0.349761	-0.412408	-0.18127	-0.24006	-0.599265	-0.2246	-0.658217	-0.470701	-0.334767	-0.531634	-0.268652	-0.357815	-0.381374	-0.149206	-0.324012	-0.372399	-0.658702	-0.226217	-0.399738	-0.0181225
ERG	-1.11451	-1.07065	-0.976437	-0.945353	-1.08806	-0.868014	-0.596704	-0.706353	-0.556344	-0.758541	-0.650515	-1.0301	-1.04765	-0.605404	-1.17212	-1.05458	-1.33359	-0.874504	-0.779151	-1.1343	-0.76182	-0.764429	-1.20246	-1.16519	-0.862875	-0.96026	-0.986279	-0.959307	-1.20889	-0.792735	-0.896962	-0.953316	-1.21746	-1.33057	-0.819597	-1.25763	-0.992847	-0.599053	-0.926966	-0.751729	-0.598745	-0.955048	-1.06919	-1.01948	-0.808192	-0.669085	-0.988974	-1.0396	-0.627738
DKK3	0.556086	0.907856	0.960713	0.531596	0.754754	1.07857	0.933925	0.787943	1.02684	0.850581	0.940224	0.758371	0.913399	1.13225	-0.0201918	0.577502	0.486109	0.535584	0.533309	0.691907	0.878518	0.968809	0.922944	0.715671	0.936169	0.86287	0.787408	0.599677	0.593818	1.0606	0.973793	0.961364	0.946529	0.279346	0.807351	-0.240974	0.739765	0.565941	0.722949	1.18559	0.9777	0.733381	0.758515	0.861717	0.79151	1.232	0.835201	1.21693	0.768205
RAB40AL	-1.12549	-1.27231	-1.18426	-1.23775	-1.2954	-1.17378	-1.21837	-1.20813	-1.1394	-1.2779	-1.35422	-1.12878	-1.11403	-1.30257	-1.35395	-1.03271	-0.954623	-1.12878	-0.957931	-1.18812	-1.1414	-1.12547	-1.2609	-1.27864	-1.2005	-1.22599	-1.13675	-1.26015	-1.31116	-1.22336	-1.28122	-1.34134	-1.10342	-1.07222	-1.24525	-0.854504	-1.17717	-1.31865	-1.31145	-1.51164	-1.22519	-1.16845	-1.07724	-1.19905	-1.23774	-1.41583	-1.30012	-1.31243	-1.13823
ALPPL2	0.0855019	0.167812	0.136844	0.0301323	-0.0546725	-0.0365698	0.170731	0.025122	0.0282522	0.258909	0.400732	0.166667	0.451516	0.217438	0.0416639	0.108455	0.343697	-0.141968	0.0641855	-0.0971451	-0.0154418	0.32858	0.12212	0.244689	-0.0833606	-0.0578033	-0.0058149	0.142749	0.0250505	-0.0887744	-0.159248	-0.0990825	0.214256	0.0298594	-0.204102	0.392673	0.0281654	-0.16584	0.00257031	-0.148997	-0.0667146	0.249108	0.180645	0.0266142	0.198156	-0.185995	-0.203304	0.125089	-0.0254924
DLGAP2	-0.958747	-0.900531	-1.05201	-0.962539	-0.960738	-0.865127	-0.984693	-0.838409	-1.01898	-1.00154	-1.00252	-0.997601	-0.989115	-1.1605	-1.13698	-0.972321	-0.768657	-1.00194	-0.95191	-0.906008	-1.03357	-0.997868	-1.06562	-1.07715	-0.987103	-1.06735	-1.11563	-0.931665	-0.977561	-1.02248	-1.03978	-0.897499	-0.896787	-0.990037	-0.850581	-1.00027	-0.966862	-1.08639	-1.00289	-1.17866	-1.0891	-1.03337	-0.977863	-1.12739	-0.97315	-1.02257	-1.16594	-1.13941	-1.08768
NCR1	-0.159351	0.0290801	-0.135118	-0.147721	0.00264509	-0.0522498	-0.259751	-0.15787	-0.154351	-0.0961175	-0.0703499	-0.178858	-0.157164	-0.274848	-0.0975391	-0.136132	0.116775	-0.209117	-0.199091	-0.160598	-0.095963	-0.127727	-0.247797	-0.119628	-0.272784	-0.297128	-0.154689	-0.218741	-0.253145	-0.259835	-0.310415	-0.233006	0.017263	-0.224933	-0.33474	-0.0376745	-0.234828	-0.267262	-0.263103	-0.328242	-0.396053	-0.289848	-0.0755605	-0.141716	-0.348987	-0.331977	-0.227646	-0.132622	-0.0989866
MAGEF1	0.291232	-0.0415332	0.37142	0.117828	0.0166329	0.339138	0.24005	0.0329377	0.286831	0.154332	0.200878	0.177212	0.154355	0.227447	0.01792	-0.207741	-0.140422	0.124096	0.167724	0.114281	0.19116	-0.0160584	0.136332	0.152536	0.227156	0.566291	0.268825	0.0660167	0.0914715	0.0822311	0.16929	0.228199	0.0589851	0.0531654	0.147379	0.0090175	-0.0551158	0.284725	0.397804	-0.115102	0.4698	-0.0242967	0.198286	0.126904	0.066432	0.187539	-0.0246413	0.328504	0.128815
KANK2	0.596204	0.763584	0.935164	0.315726	0.53955	0.545796	0.950402	0.811613	0.783921	0.815725	0.598655	0.332555	0.508711	0.70546	0.187797	0.12739	0.205279	0.602926	0.32065	0.442907	0.632428	0.537328	0.356004	0.515547	0.682549	0.838951	0.693836	0.354494	0.38347	0.605621	0.742267	0.777689	0.77059	0.412954	0.859502	-0.20004	0.592125	0.646697	0.965258	1.06677	0.735325	0.1321	0.676685	0.693992	0.635961	0.621297	0.349177	0.714935	0.894488
LHFP	-0.000590333	-0.0733512	0.113706	0.0691123	-0.137818	-0.163076	0.346395	0.117799	0.330667	0.280496	-0.423816	-0.0697173	-0.108575	0.0864363	-0.723773	-0.136078	-0.710474	-0.161846	0.15482	-0.194707	0.0538406	-0.0211947	-0.304597	0.0309339	0.068053	0.210895	-0.202688	-0.131622	-0.0620061	0.108454	0.154743	0.0398434	-0.00642532	-0.582079	0.0356695	-0.840913	0.0275454	0.278958	-0.0741051	0.512598	0.167181	-0.247889	0.10005	-0.107931	0.0528326	0.135694	0.129583	-0.0266333	0.195569
PJA1	0.656325	0.567008	0.769241	0.763559	0.624109	0.706854	0.813849	0.816909	0.622926	0.594212	0.401565	0.488579	0.587895	0.702015	0.52736	0.362487	0.254317	0.879922	0.811627	0.740597	0.967087	0.443238	0.545121	0.597646	0.414045	0.694467	0.664394	0.512863	0.441138	0.402799	0.629264	0.51046	0.458443	0.199215	0.52129	0.193754	0.560034	0.889848	0.627609	0.817972	0.767647	0.506241	0.60389	0.701321	0.672481	0.810034	0.663987	0.737353	0.735483
COL5A3	-0.206475	-0.137187	0.00935318	-0.234158	-0.326967	0.0599328	-0.0646898	0.0118966	-0.176945	-0.243088	-0.0454107	-0.30618	-0.0533522	-0.167262	-0.0816094	-0.152645	-0.0748668	-0.167644	-0.224016	-0.175361	-0.301668	-0.228816	-0.0880666	-0.123854	-0.29295	-0.13863	0.0306931	-0.325705	-0.203177	-0.327116	-0.224549	-0.0811559	-0.264037	-0.4091	-0.33132	-0.116636	-0.269949	-0.165213	-0.174764	-0.0455485	-0.137526	-0.106337	-0.133127	-0.19258	-0.185364	-0.186163	-0.226714	-0.0894008	-0.161709
C1RL	0.320846	0.291897	0.308236	0.228648	0.0996169	0.0216692	0.470662	0.260866	0.576903	0.405155	0.365688	0.586781	0.318464	0.389696	0.426695	0.239963	-0.312893	0.35039	0.270309	0.159271	0.368851	-0.0263783	0.315177	0.185993	0.0680973	0.302307	0.202732	0.391048	0.336646	0.0688921	0.224271	0.369753	0.208671	0.301514	0.173064	0.17175	0.383882	0.663646	0.398934	0.503297	0.384993	0.145677	0.42585	0.123144	0.375902	0.240388	0.391735	0.342396	0.3616
FSD1	-0.241049	-0.11861	-0.325282	-0.247959	-0.241323	-0.197257	-0.102197	-0.320112	-0.277642	-0.269144	-0.241354	-0.220346	-0.570338	-0.186345	-0.290017	-0.151486	-0.123604	-0.213508	-0.0823072	-0.432559	-0.279681	0.0109264	-0.304511	-0.231349	-0.197325	-0.229475	-0.248946	-0.303849	-0.343803	-0.363774	-0.434442	-0.0684818	-0.0474202	-0.0847138	-0.260958	-0.0629299	-0.137681	-0.537102	-0.337372	-0.501016	-0.347295	-0.387737	-0.216282	-0.22225	-0.45308	-0.405908	-0.480155	-0.247564	-0.270807
FAT4	-0.427064	-0.41069	-0.300797	-0.273861	-0.144531	-0.491285	-0.101334	0.113796	-0.016076	-0.0346706	-0.643151	-0.406947	-0.547009	-0.543886	-0.758018	-0.336827	-0.577562	-0.258647	-0.17396	-0.553953	-0.524691	-0.438814	-0.547791	-0.528415	-0.298699	-0.283627	-0.295935	-0.666018	-0.232562	-0.27471	-0.180884	-0.332061	-0.303777	-0.506207	-0.112312	-1.0272	-0.210865	-0.254847	-0.457296	0.226477	-0.247957	-0.411385	-0.324479	-0.338882	-0.476226	-0.282902	-0.0494529	-0.51102	-0.102522
DPEP2	-0.586088	-0.377675	-0.395404	0.0166205	-0.549973	-0.183998	-0.0733567	-0.16282	-0.328764	-0.208521	-0.574482	-0.223802	-0.529614	-0.574138	-0.417595	-0.500707	-0.461211	-0.167087	-0.357777	-0.556797	-0.224687	-0.821	-0.332447	-0.564363	-0.66305	-0.422673	-0.260308	-0.237421	-0.43982	-0.376443	-0.311974	0.0286401	-0.0699356	-0.250334	-0.330589	-0.673452	-0.59722	-0.178518	-0.26972	-0.117887	-0.267019	-0.601126	-0.0620351	-0.496306	-0.320154	-0.320678	0.067782	-0.346354	-0.0978979
EGFL6	-0.934515	-1.29244	-1.18757	-0.984046	-1.00803	-1.19807	-1.1413	-0.90901	-0.822203	-0.928878	-0.88236	-0.913728	-0.995974	-1.0558	-0.849043	-1.00273	-1.33869	-1.05591	-1.16538	-1.25665	-1.11075	-0.816166	-1.12058	-0.870006	-1.01048	-0.699195	-1.04673	-1.0733	-1.06142	-0.697542	-0.855536	-1.22404	-1.11906	-1.08425	-1.09417	-0.982144	-0.994556	-1.01018	-1.24413	-0.953064	-0.867667	-1.10285	-1.24642	-0.895434	-1.24917	-1.01347	-0.836414	-0.684776	-1.05918
TMEM40	-0.721618	-0.616441	-0.757852	-0.672947	-0.561945	-0.623004	-0.730459	-0.590624	-0.725931	-0.589359	-0.724597	-0.677759	-0.809803	-0.503463	-0.604261	-0.554472	-0.28753	-0.817691	-0.650189	-0.600605	-0.807896	-0.549767	-0.464191	-0.581181	-0.694555	-0.564305	-0.548929	-0.644417	-0.737223	-0.628394	-0.70305	-0.702368	-0.564904	-0.66065	-0.598298	-0.583852	-0.744687	-0.779176	-0.780011	-0.726211	-0.842117	-0.474652	-0.703389	-0.754922	-0.677122	-0.704001	-0.620109	-0.708454	-0.908789
CECR1	0.873702	0.762227	0.714186	1.1813	0.607827	0.763316	1.22868	0.763897	0.899805	0.7635	0.705402	0.91808	0.732978	0.960496	0.66097	0.0643343	0.260442	0.413784	0.450842	0.702815	0.788476	0.459669	0.510563	0.590887	0.118053	0.935753	0.9838	0.447095	0.28493	0.316556	0.73789	1.19975	0.690592	0.886886	0.505867	0.665787	0.603087	1.31502	0.847367	1.07008	0.987921	0.28223	0.93344	0.885865	0.887115	0.995338	0.639441	0.852589	0.948776
SLC15A3	0.152532	0.0217542	0.190172	0.146865	-0.0251368	0.528332	0.135987	-0.0232345	0.311659	0.0455808	0.105473	0.197825	0.773828	0.116705	0.057918	-0.176037	0.214748	0.0941412	0.0570828	-0.0314923	0.180831	-0.0953139	0.193819	0.0197455	0.0411612	0.0878762	0.131474	0.0662156	0.0582781	-0.235509	0.30586	0.356514	0.312295	-0.0257432	0.149373	-0.374487	-0.120684	0.330203	0.315861	0.497093	0.183106	-0.0216329	0.249129	0.168358	0.117007	0.344123	0.217641	0.334407	0.276314
FZD10	-1.13073	-1.25418	-1.00369	-1.16372	-0.970758	-1.23111	-1.14929	-1.21686	-1.12357	-1.23948	-1.22518	-1.30114	-1.32364	-0.923686	-1.39876	-1.1915	-1.45545	-1.25364	-1.16551	-1.37915	-1.28949	-1.42276	-1.12369	-1.25327	-1.25906	-1.08029	-1.16833	-1.10214	-1.22233	-1.13441	-1.2477	-1.28013	-1.23231	-1.16582	-0.995123	-1.42399	-1.01474	-1.00368	-1.01465	-1.07502	-0.974922	-1.25028	-1.02733	-1.11924	-1.30583	-0.883003	-1.19151	-1.18319	-1.07586
CYP26B1	-1.22684	-1.17905	-1.00597	-0.777277	-1.22533	-0.906234	-0.531693	-1.03276	-0.565653	-0.710171	-0.766788	-0.580203	-1.00686	-0.560162	-0.903465	-0.896705	-0.923307	-0.794682	-0.779031	-1.05627	-0.863831	-0.876501	-0.727651	-0.912575	-1.08146	-1.19434	-1.14128	-0.896292	-0.980152	-0.992197	-0.792549	-0.811692	-1.09268	-1.45121	-0.509826	-1.28932	-1.07689	-0.610796	-0.658281	-0.494198	-0.614432	-0.974557	-1.00389	-0.991876	-0.595266	-0.836261	-0.975616	-0.904718	-0.737189
PRX	-0.203508	-0.0937281	-0.236502	-0.173513	-0.106305	-0.0563832	-0.070757	0.142547	-0.299848	-0.26932	-0.0343188	-0.193159	-0.227543	-0.0706361	-0.0554125	-0.0872692	-0.087723	-0.264294	-0.126979	-0.140173	-0.242899	-0.281375	-0.153948	-0.167249	-0.364598	-0.0210006	-0.0985174	-0.135614	-0.430852	-0.177322	-0.125617	-0.0770071	-0.267561	-0.130719	-0.150467	0.0240342	-0.355542	-0.280652	-0.203705	-0.364654	-0.376339	-0.296005	-0.129845	-0.203556	0.0150859	-0.0652386	-0.250091	-0.0912427	-0.136847
SLC30A10	0.44872	0.640718	-0.027889	-0.130188	0.291389	0.097664	0.133279	0.0155244	0.285679	0.553995	0.441678	0.299312	0.517914	0.540165	1.02166	0.828172	0.693938	0.409336	0.452516	0.382674	0.196302	0.385535	1.20613	1.05459	0.865044	0.766346	0.507894	0.332498	0.964617	0.728114	0.503464	0.457021	0.321126	0.636434	0.677469	0.954722	0.679681	-0.13821	0.212311	0.325347	0.521401	0.777405	0.195961	0.598886	0.210812	0.394444	0.734101	0.0123053	-0.0644954
ARL14	1.35266	1.64184	1.21686	1.14072	1.59077	1.79411	1.25307	1.56555	1.22618	1.83719	1.41278	1.42531	1.85502	1.38471	1.53453	2.12186	1.74266	1.31284	1.40235	1.65513	1.41108	1.84467	1.94734	1.59767	1.73508	2.10869	1.19737	1.57325	2.02622	1.52951	1.8464	1.50733	1.75216	1.78102	1.66024	1.86371	1.85652	1.52812	1.70487	1.42502	1.5062	1.75397	1.35434	1.62885	1.05671	1.44398	1.55626	1.27119	1.52005
ACTL7A	-0.511537	-0.300016	-0.363695	-0.520995	-0.382183	-0.385846	-0.464732	-0.18713	-0.549475	-0.469741	-0.58178	-0.429879	-0.529688	-0.396632	-0.537245	-0.449151	-0.0852213	-0.493272	-0.430251	-0.338347	-0.415747	-0.364736	-0.381075	-0.54932	-0.574457	-0.499605	-0.435726	-0.461721	-0.624651	-0.450122	-0.593254	-0.452599	-0.429441	-0.419729	-0.536292	-0.181392	-0.568498	-0.629042	-0.504663	-0.525178	-0.608968	-0.527472	-0.424675	-0.580529	-0.558835	-0.447628	-0.488932	-0.403294	-0.45587
SLC9A5	-0.749379	-0.577899	-0.633019	-0.765742	-0.549024	-0.50519	-0.552296	-0.798837	-0.709568	-0.591001	-0.512592	-0.729165	-0.966756	-0.621194	-0.51242	-0.480706	-0.49439	-0.656551	-0.656639	-0.516096	-0.758002	-0.387468	-0.608272	-0.558603	-0.748086	-0.77019	-0.655754	-0.62544	-0.60528	-0.757637	-0.524054	-0.623075	-0.724885	-0.611963	-0.537635	-0.664367	-0.746651	-0.744254	-0.553636	-0.633917	-0.89677	-0.632806	-0.591131	-0.594675	-0.700904	-0.68988	-0.692655	-0.71959	-0.649656
GNG13	-0.862303	-0.665833	-0.964316	-0.941035	-0.858857	-1.01682	-0.829284	-0.958424	-0.998678	-0.878805	-0.999691	-0.878372	-0.756482	-1.00356	-0.887651	-1.10375	-0.576848	-0.964842	-0.853128	-0.92359	-0.798472	-0.508193	-0.802298	-0.774005	-0.733646	-0.916087	-0.747539	-1.00442	-0.901281	-0.867698	-1.07172	-0.860695	-0.757262	-0.930453	-0.80185	-0.336064	-0.926526	-1.13627	-0.807991	-0.67847	-1.10099	-1.01365	-0.566037	-0.949585	-0.995193	-0.96473	-1.14588	-0.798317	-0.880205
SNX27	0.375574	0.547203	0.620319	0.5352	0.798529	0.142844	0.504341	0.61163	0.358943	0.394465	0.373632	0.137071	0.361929	0.501266	0.626775	0.596992	0.983247	0.733499	0.402583	0.674072	0.336084	0.853898	0.531767	0.854197	0.601704	0.840618	0.381466	0.571156	0.649043	0.629742	0.641256	0.0537986	0.724222	0.81046	0.55501	0.718016	0.721718	0.271442	0.485519	0.0322265	0.203631	0.645521	0.491899	0.589047	0.336349	0.452685	0.310463	0.532298	0.488208
LBH	0.928632	0.68367	0.800481	0.647785	0.568065	0.637648	0.830781	0.0143854	0.735836	0.780328	0.642459	1.07257	0.8091	0.731007	0.555285	0.507506	0.747881	0.545143	0.6823	0.578614	0.524417	0.902523	0.635284	0.523841	0.709889	0.451744	0.780483	0.786898	0.70966	0.699267	1.08471	0.788402	0.691201	-0.0808987	0.566113	0.530141	0.897173	0.900678	0.784071	0.845613	0.914424	0.539421	0.839825	0.75975	0.759734	0.684495	0.494174	0.842755	0.634845
NOX3	-1.47362	-1.51116	-1.52952	-1.50761	-1.50461	-1.58269	-1.5827	-1.26926	-1.49278	-1.59403	-1.59305	-1.52358	-1.56749	-1.64612	-1.53167	-1.37248	-1.2834	-1.53185	-1.61075	-1.46211	-1.63986	-1.35881	-1.67516	-1.58574	-1.61499	-1.5304	-1.59772	-1.52193	-1.35535	-1.66396	-1.41019	-1.55174	-1.58064	-1.59135	-1.56234	-1.4947	-1.53881	-1.59056	-1.67557	-1.6466	-1.67043	-1.532	-1.55973	-1.55637	-1.70312	-1.68902	-1.58156	-1.6536	-1.64974
HOXC8	-0.843592	-0.591137	-0.77165	-0.643217	-0.901911	-0.517522	-0.649382	-0.619334	-0.826479	-0.812014	-0.839064	-0.952286	-0.848919	-0.68071	-0.651523	-0.862966	-0.814602	-0.894426	-0.895215	-0.788117	-0.992311	-0.918841	-0.705268	-0.961613	-1.042	-0.881445	-0.810245	-0.876084	-0.942286	-0.909208	-0.896953	-0.847812	-0.806912	-0.989636	-0.740237	-0.95737	-0.973357	-0.782663	-0.823684	-0.561084	-0.915979	-0.882741	-0.75177	-0.943104	-0.657642	-0.487886	-0.717824	-0.587873	-0.809313
TNFSF18	-0.948756	-0.805369	-0.859371	-0.836274	-0.769204	-0.577475	-0.882608	-0.91557	-0.562984	-0.912649	-0.529209	-0.90855	-0.551391	-0.687624	-0.810954	-0.617237	-0.669003	-0.842816	-0.811587	-0.858	-0.617955	-0.626665	-0.76933	-0.644471	-0.955056	-0.951298	-0.990106	-0.747486	-0.893215	-0.704482	-0.703375	-0.845904	-0.89269	-0.920639	-0.812236	-0.873778	-0.735113	-0.716692	-0.976216	-0.791405	-0.846457	-0.866744	-0.919313	-0.745329	-0.774219	-0.991353	-0.767893	-0.962941	-0.909436
NMUR1	-1.01944	-0.922189	-1.1715	-1.02279	-1.12473	-0.690035	-0.815492	-0.95997	-1.13812	-0.873018	-1.04658	-0.991876	-0.818674	-1.02713	-1.07329	-1.05453	-1.08243	-1.10389	-0.856481	-0.973319	-1.03393	-0.959149	-1.00871	-1.07503	-1.17234	-1.18549	-0.887613	-1.05141	-1.05889	-1.21847	-1.07139	-0.854731	-1.11508	-1.1229	-1.08993	-0.941295	-1.15069	-1.13164	-1.27725	-1.16159	-1.23474	-1.07267	-0.946531	-1.15101	-1.13407	-1.11201	-1.10466	-1.1824	-0.973058
CDC14B	0.868717	1.10902	1.00228	0.909159	0.922615	0.807292	0.923646	0.914222	0.654076	0.831141	0.888014	0.52505	0.693363	0.841074	1.24615	1.14639	1.22365	1.00687	0.670166	1.1642	0.583654	1.43102	1.08148	1.15827	0.98314	0.980628	0.876994	0.952949	1.01212	1.02331	1.13621	0.416313	1.19975	0.873275	1.01003	1.10658	1.19821	0.372485	0.728258	0.5854	0.778456	0.945102	0.959382	0.913897	0.963838	0.882369	0.670262	0.950863	1.00244
SSH1	0.379771	0.21557	0.430094	0.447766	0.218085	0.291355	0.469647	0.255764	0.310708	0.3658	-0.00560414	0.375533	0.259204	0.264159	0.398305	0.184942	0.0774379	0.318318	0.135409	0.315696	0.153216	0.260322	-0.0426082	0.129965	0.0729352	0.449078	0.361729	0.194728	0.312408	0.286463	0.163564	0.381733	0.318651	0.220006	0.026655	0.31411	0.235532	0.302433	0.378285	0.504717	0.288047	0.0984561	0.351816	0.317223	0.54591	0.49487	0.383474	0.363259	0.422359
ZNF335	0.279849	0.428385	0.279719	0.395382	0.220257	0.316914	0.274162	0.270413	0.202291	0.232583	0.307127	0.425643	0.233763	0.161787	0.32884	0.312386	0.381135	0.372135	0.0792446	0.306178	0.246689	0.424094	0.317273	0.247123	0.226245	0.198319	0.41379	0.289494	0.510856	0.311336	0.361395	0.521156	0.39993	0.481714	0.409903	0.467629	0.342952	0.370495	0.215616	0.354321	0.132688	0.35666	0.40953	0.322863	0.478579	0.277389	0.250387	0.385064	0.288389
BOK	-0.26499	-0.0844734	-0.0319819	-0.352291	-0.53447	0.0747012	-0.143173	-0.175439	-0.221814	-0.302581	-0.00820228	-0.220319	-0.181778	0.110003	-0.424216	-0.522099	-0.363777	-0.301538	-0.548324	-0.473437	-0.0857864	-0.530193	-0.227636	-0.469214	-0.221074	-0.178365	-0.188772	-0.647644	-0.418229	-0.188506	-0.187837	-0.0543626	-0.103299	-0.388255	-0.165762	-0.433975	-0.39873	-0.226624	-0.0208948	0.116879	0.110286	-0.377387	-0.282392	0.469152	-0.361982	-0.194651	-0.510891	-0.118931	-0.419505
VN1R3	-1.33075	-1.50305	-1.4891	-1.32624	-1.45637	-1.63945	-1.55457	-1.54194	-1.46756	-1.51533	-1.51519	-1.38102	-1.31672	-1.29598	-1.35963	-1.243	-1.07264	-1.58799	-1.61298	-1.22574	-1.59661	-1.28033	-1.41309	-1.40569	-1.42058	-1.33276	-1.43502	-1.43746	-1.49703	-1.55343	-1.38788	-1.4839	-1.55736	-1.54273	-1.45969	-1.42874	-1.43773	-1.50799	-1.47648	-1.3791	-1.59549	-1.48612	-1.50104	-1.65686	-1.50363	-1.7579	-1.33603	-1.54828	-1.72753
ANTXR1	0.376576	0.536044	0.526674	0.428315	0.380603	0.709481	0.883566	0.836684	0.849274	0.818958	0.631164	0.661365	0.414781	0.56968	-0.175181	0.496501	-0.827998	0.406219	0.408822	0.169771	0.433289	0.413167	0.318417	0.198384	0.336123	0.498051	0.148215	0.479404	0.361989	0.465349	0.55592	0.387105	0.352404	0.297168	0.890792	-0.705462	0.184506	0.710609	0.35613	0.92678	0.584139	0.251597	0.64402	0.380767	0.700314	0.911697	0.663566	0.398267	0.603627
SULF2	0.325463	0.232945	0.693247	0.444384	0.490975	0.625161	0.611506	0.717149	0.516954	0.25487	0.659217	0.538571	0.2926	0.846018	0.740526	-0.0498198	0.32598	0.409674	0.276734	-0.0110178	0.505474	-0.290197	0.323162	0.579203	0.671212	1.0783	0.290649	0.346444	0.103094	0.566431	0.341142	0.627397	0.305041	0.129506	0.129482	-0.090449	0.228806	0.6508	0.473762	0.639661	0.871097	0.157241	0.299233	0.288356	0.552845	0.674189	0.619377	0.509421	0.547298
SLC25A25	0.368681	0.265974	0.175221	0.0810106	0.0183488	0.577635	0.366817	0.0856334	0.453837	0.340569	0.286083	0.35252	0.288588	0.472813	0.206164	0.321243	0.284415	0.312719	0.184538	0.222358	0.11654	0.220434	0.45129	0.300686	0.415107	0.455528	0.546711	0.20281	0.196917	0.0745072	0.393469	0.698659	0.577815	0.461181	0.451836	0.382751	0.642253	-0.0215068	0.438554	0.0512771	0.341989	0.117192	0.253575	0.320668	0.251494	0.281981	-0.00237817	0.20541	-0.113689
KIRREL	-0.895806	-0.914407	-0.478042	-0.618805	-0.524306	-0.402938	-0.183847	-0.534639	-0.27395	-0.417158	-0.621755	-0.526352	-0.4081	-0.473149	-1.08699	-0.859841	-1.20031	-0.623572	-0.950629	-1.08135	-0.723321	-0.493487	-0.788529	-0.715519	-0.747	-0.589357	-0.551204	-0.630726	-0.91161	-0.564535	-0.621827	-0.693256	-0.574081	-1.07563	-0.815551	-1.08579	-0.687202	-0.612254	-0.368128	-0.128896	-0.462574	-0.89147	-0.557858	-0.60684	-0.52621	-0.400906	-0.588635	-0.463006	-0.568996
ESAM	-0.692532	-0.534252	-0.618302	-0.504262	-0.826617	-0.387717	-0.37965	-0.237953	-0.503793	-0.48738	-0.635019	-0.693311	-0.935113	-0.341246	-0.681003	-0.651736	-0.887887	-0.613945	-0.605125	-0.714448	-0.594357	-0.749046	-0.646458	-0.704169	-0.563933	-0.393688	-0.433474	-0.802421	-0.854689	-0.984558	-0.660809	-0.444893	-0.664563	-0.592231	-0.819533	-0.565269	-0.861726	-0.464059	-0.392433	-0.595891	-0.70649	-0.397125	-0.489919	-0.601808	-0.381623	-0.294376	-0.707683	-0.730091	-0.459847
FRMD6	-0.013981	0.215055	0.2148	0.146512	0.198812	0.192421	0.431068	0.781582	0.29847	0.38436	0.156735	-0.105816	-0.138473	0.325157	-0.0660726	0.343318	-0.364601	0.294197	0.448114	0.0700357	0.493612	0.442927	0.196391	0.181058	0.218485	0.316634	0.105499	0.299632	0.228415	0.255756	0.414076	0.104953	0.252681	-0.0874244	0.534888	-0.57707	0.0171819	0.469858	0.218396	0.657641	0.347162	0.267484	0.186601	0.195053	0.310529	0.562689	0.319829	0.0660245	0.534752
PCDH18	0.8817	0.931801	1.15069	0.976122	1.22058	1.15823	1.25161	1.72563	1.34386	1.19143	1.12904	0.885234	0.95082	1.04598	0.874342	1.22937	0.769265	1.47148	1.37684	1.31151	1.42636	1.27858	0.992053	1.11372	1.0613	1.30189	1.07115	0.972454	1.17514	1.09479	1.4106	1.05624	1.06894	1.13972	1.32098	0.147561	1.20441	1.21957	0.77869	1.58278	1.19517	1.12461	1.26444	1.14288	1.19338	1.33534	1.49241	1.3085	1.35027
PPM1M	-0.199075	-0.147704	-0.0581545	-0.110587	-0.164517	0.00630202	-0.106633	-0.208345	-0.115104	-0.354116	-0.0461063	0.0889429	-0.225123	-0.152846	-0.308994	-0.443057	-0.433229	-0.10918	-0.276126	-0.429497	-0.0672563	-0.313033	-0.318179	-0.271378	-0.374707	-0.189212	-0.0768363	-0.200628	-0.247535	-0.375611	0.0449252	0.00554402	-0.120747	-0.324719	-0.351504	-0.559399	-0.284076	0.108718	-0.0909502	0.175026	-0.255944	-0.171711	-0.201472	-0.178511	-0.0146159	-0.176469	-0.238856	-0.178571	-0.169679
ZNF618	-0.392857	-0.351636	-0.228825	-0.313682	-0.307234	-0.399772	-0.144971	-0.318714	-0.25397	-0.217882	-0.405161	-0.470217	-0.0958778	-0.203989	-0.316325	-0.504676	-0.24679	-0.210786	-0.573095	-0.128791	-0.377491	-0.281492	-0.471729	-0.301363	-0.382113	-0.181793	-0.270686	-0.416339	-0.517586	-0.418741	-0.0730926	-0.0102779	-0.433371	-0.525259	-0.386977	-0.755126	-0.436747	-0.228325	-0.241929	-0.0650586	-0.0392437	-0.262256	-0.416148	-0.434586	-0.28946	-0.318648	-0.20722	-0.201954	-0.369338
ZNF521	-1.06809	-1.0227	-1.03494	-0.949917	-0.962443	-0.871458	-0.670814	-0.669689	-0.845216	-0.747455	-0.842219	-0.927424	-0.977828	-0.770206	-1.24261	-1.31798	-1.06548	-0.75019	-0.9106	-1.17646	-0.97443	-0.887653	-1.24902	-0.828377	-0.727471	-0.88695	-0.979871	-1.03976	-1.29642	-0.868344	-0.819393	-1.11106	-1.05613	-1.06857	-0.844031	-1.2174	-1.00765	-0.686991	-0.662743	-0.462455	-0.376941	-1.04186	-1.03197	-1.00736	-1.13023	-0.825376	-0.789247	-1.0032	-0.561176
FIBIN	-0.453118	-0.503665	-0.26439	-0.235826	-0.749957	-0.130821	-0.618663	-0.571194	-0.695098	-0.474371	-0.415899	-0.902782	-1.22539	-0.495387	-0.828821	-0.473508	-0.853009	-0.131807	-0.265484	-0.290459	-0.19518	-0.469372	-0.276159	-0.554685	-0.238289	-0.561205	-0.478712	-0.629763	-0.548263	-1.07967	-0.508771	-0.690791	-0.625228	-0.894492	-0.411284	-0.982152	-0.5784	-0.324317	-0.729833	-0.5592	-0.00259195	-0.577515	-0.705539	-0.565561	-0.556582	-0.124846	-0.328463	-0.105222	-0.159979
MPEG1	1.03574	0.769295	1.00372	1.43935	0.98095	1.24525	1.67078	1.00734	1.25132	1.18697	1.18819	1.21066	1.14853	0.886688	0.757802	0.836326	0.68058	1.43137	1.56241	0.829393	1.69944	0.988552	1.04288	0.586342	0.658241	0.820541	1.13042	0.984303	0.92759	0.818321	1.08591	1.28361	1.22918	0.662953	0.804839	0.716641	0.869527	1.45635	1.04152	1.52919	1.00647	0.990737	1.26414	1.21914	1.64645	1.46461	1.28512	1.2405	1.45199
STOX2	-0.403858	-0.433504	-0.24615	-0.266581	-0.325178	-0.191658	-0.125843	-0.104102	-0.161149	-0.126547	-0.508933	-0.434477	-0.404844	-0.0445527	-0.362262	-0.420163	-0.344754	-0.202047	-0.200757	-0.380633	-0.469631	-0.350913	-0.416375	-0.358922	-0.371974	-0.0760893	-0.346231	-0.380048	-0.363106	-0.206065	-0.255925	-0.332727	-0.533941	-0.400522	-0.244941	-0.709278	-0.238122	-0.0989497	-0.255106	-0.056725	-0.171799	-0.559869	-0.309699	-0.297164	-0.446804	-0.17691	-0.26203	-0.326744	-0.0396776
HLA-DOA	0.0867045	-0.0536265	-0.141274	0.185681	0.189351	0.541662	0.305053	-0.0208176	0.101089	-0.0245176	0.158624	0.537585	-0.275567	0.091119	-0.404568	-0.0888268	-0.168734	0.170987	-0.00788557	-0.149361	0.264273	-0.285368	0.0253806	-0.216254	-0.243338	0.169155	0.102711	0.19786	-0.180404	-0.0604348	0.556911	0.376719	0.335346	-0.0758552	-0.199697	-0.216201	0.0212043	0.637477	0.148562	0.69172	0.148291	-0.0371447	0.204314	-0.0207019	0.383995	0.453074	0.31494	0.173229	0.244525
LATS2	0.566075	0.197049	0.328117	0.0751752	0.430992	0.527489	0.461021	0.591887	0.613794	0.263261	0.190261	0.372942	0.251117	0.487224	0.417242	0.723722	0.264214	0.221478	-0.0268474	0.280464	0.162233	0.434021	0.424518	0.382478	0.436223	0.790831	0.268645	0.437215	0.259998	0.370748	0.667	0.785068	0.45944	0.14801	0.583497	-0.740957	0.327535	0.311399	0.456916	0.736384	0.78206	0.425696	0.29566	0.291718	0.105341	0.622369	0.797661	0.480888	0.268101
JOSD2	0.134783	0.189257	0.0990016	-0.0196692	0.0871125	0.587817	0.00240007	0.17339	0.0493161	0.17466	0.23351	0.127201	0.148222	-0.102485	-0.0797101	0.075883	0.567662	0.00100811	0.18618	0.0290301	0.04584	-0.18213	0.106517	0.00705984	-0.0478671	-0.0829976	0.23827	-0.0902238	-0.0315155	0.0144739	0.0437323	0.195169	0.29097	-0.0973621	0.00652448	0.347443	-0.0254544	-0.107225	0.00140687	-0.150014	-0.040693	0.042825	0.182534	0.164193	0.0865365	0.06864	-0.0812116	0.223175	-0.0066413
RHPN2	1.02452	0.925599	0.725414	0.695225	0.672372	1.03107	0.92015	0.700413	1.35494	1.08685	1.05428	1.16873	1.18555	0.824798	1.20987	1.19598	0.98957	0.891255	0.703874	0.752083	0.656549	0.639567	1.46595	1.14921	1.14874	1.46022	0.916686	0.961685	0.936946	0.750009	0.887715	0.909691	1.13897	0.998172	0.934436	0.93131	1.15422	0.770875	1.1109	0.614688	1.02708	0.482567	1.18392	0.674247	0.6662	1.22102	0.645164	0.645445	0.587919
ARMCX4	-0.650785	-0.961493	-0.501329	-0.871155	-0.850274	-1.03017	-0.709696	-0.860269	-0.521143	-0.498815	-0.981568	-0.839287	-0.73516	-0.793321	-0.771171	-0.385338	-0.877189	-0.5552	-0.794293	-0.625535	-1.01117	-0.806913	-0.912546	-0.564525	-0.375633	-0.939178	-0.887594	-0.498357	-0.470116	-0.344361	-0.404627	-0.929605	-0.503278	-0.62516	-0.324389	-0.646044	-0.465559	-0.730921	-0.472468	-0.246315	-0.403464	-0.716389	-0.633657	-0.552805	-1.19011	-0.580097	-0.355106	-0.877461	-0.730037
GPX8	-0.893858	-1.01814	-0.193026	-0.747828	-0.835597	-0.314119	-0.644197	0.456233	-0.693662	-0.781305	-0.635551	-0.986851	-0.853936	-0.445511	-0.402503	-0.904129	-0.835062	-0.398364	-0.124544	-0.255348	0.413859	-1.16689	-0.614461	-0.878607	-0.333042	0.269575	-1.06251	-0.981028	-0.93546	-1.06859	-0.371423	-0.292399	-0.587783	-0.758044	-0.700211	-1.12958	-0.280742	-0.389727	-0.861799	-0.356334	0.332329	-0.882318	-0.599515	-0.559858	-0.838275	-0.199823	0.36424	0.0860963	-0.389552
FAM65C	-0.451726	-0.509172	-0.130378	-0.361047	-0.514013	-0.440783	0.00343535	-0.0810083	-0.181925	-0.25827	-0.856439	-0.465091	-0.658107	-0.23115	-0.387644	-0.623102	-0.729276	-0.000962293	-0.355251	-0.686274	-0.227027	-0.627999	-0.507223	-0.505814	-0.531725	-0.339803	-0.325298	-0.606051	-0.347057	-0.52726	-0.28699	-0.190649	-0.179909	0.195656	-0.466634	-1.30417	-0.0730178	-0.164571	-0.582727	0.129176	-0.133717	-0.95097	-0.418888	-0.513914	-0.310619	-0.57309	-0.287189	-0.307806	-0.195505
CLIC6	-0.426692	-0.53009	0.101053	-0.314829	-0.00673435	-0.214803	-0.195818	-0.0666277	-0.327795	-0.369018	-0.289608	0.250786	-0.336108	-0.125952	0.41548	-0.724514	-0.94601	-0.240206	-0.36637	-0.241253	-0.0907936	-0.602279	-0.301937	-0.0650091	-0.0766986	0.706352	-0.0725402	-0.451593	-0.370342	-0.369632	-0.00381191	-0.232008	-0.472752	-0.311307	-0.521336	-0.918732	-0.175543	-0.181093	0.0667595	0.0855484	0.706637	-0.710081	-0.413854	-0.12717	-0.233843	-0.417032	-0.049926	-0.133073	-0.0231234
GPR176	-0.052004	-0.220669	0.190425	-0.148838	-0.258248	0.0161489	0.0216995	-0.115698	0.125019	-0.0308872	-0.242489	-0.0889138	-0.000377994	0.0586407	0.0141121	-0.500037	-0.188631	-0.104745	-0.0363335	-0.389378	-0.200649	-0.0317268	-0.0415433	-0.0240898	-0.173485	-0.0352786	-0.0347447	-0.103306	-0.267729	-0.08644	-0.0986423	-0.216294	-0.168377	-0.171348	-0.0725836	-0.0937028	-0.0757286	0.168623	0.00973268	0.0811835	0.00907125	-0.23768	-0.088568	-0.0395389	0.0923112	0.101201	-0.172756	0.0135837	-0.161512
GPRIN1	-0.600825	-0.471523	-0.537217	-0.45856	-0.515313	-0.411692	-0.621074	-0.456159	-0.682023	-0.626412	-0.439587	-0.689227	-0.397981	-0.54813	-0.547987	-0.437707	-0.363284	-0.624656	-0.579407	-0.538684	-0.594614	-0.582727	-0.523476	-0.551863	-0.586234	-0.502	-0.66126	-0.55064	-0.552649	-0.649291	-0.333867	-0.540856	-0.482144	-0.501244	-0.652688	-0.33219	-0.426353	-0.679023	-0.504803	-0.606771	-0.704078	-0.669134	-0.4275	-0.580326	-0.522804	-0.548078	-0.598192	-0.640264	-0.546738
RNF144B	0.0620467	-0.409955	-0.0704505	-0.169772	-0.196075	0.0138996	-0.10458	-0.294545	0.124598	0.0274303	0.109764	0.231084	0.213812	0.258896	0.0447447	-0.0745032	-0.18932	-0.0299724	0.044913	-0.023354	0.187332	-0.0322602	0.279079	-0.140609	-0.105691	-0.217559	-0.288624	0.270419	0.116198	0.0427459	0.214756	0.105954	-0.120001	0.0996108	0.204989	-0.293218	0.00891044	0.402155	0.228593	0.0838124	0.32753	-0.0077358	-0.145447	0.0591985	-0.097942	0.0384694	0.77573	0.0766542	-0.0780735
BHLHE22	-0.526764	-0.693595	-0.35973	-0.529795	-0.387874	-0.719653	-0.457789	-0.675496	-0.588403	-0.587932	-1.05691	-0.398556	-0.763933	-0.644179	-0.699246	-0.723176	-0.79731	-0.611258	-0.65359	-0.80486	-0.583067	-0.493967	-0.58759	-0.547895	-0.538662	-0.633807	-0.615898	-0.13818	-0.537941	-0.526963	-0.227335	-0.55362	-0.924395	-0.897303	-0.582635	-0.701888	-0.726745	-0.276636	-0.439045	-0.240119	-0.204712	-0.754544	-0.630621	-0.563522	-0.671413	-0.685825	-0.711941	-0.495024	-0.502321
FAM110B	-0.735454	-0.619308	-0.571004	-0.825991	-0.57437	-0.629622	-0.707998	-0.593496	-0.773618	-0.512019	-0.73135	-0.641547	-0.972621	-0.722477	-0.608162	-0.830775	-0.98153	-0.863354	-0.835678	-0.901137	-0.766382	-0.622913	-0.756208	-0.770891	-0.760552	-0.695807	-0.889014	-0.702484	-0.846695	-0.712616	-0.65537	-0.744779	-0.737903	-0.863681	-0.538991	-0.705939	-0.832656	-0.826455	-0.727032	-0.631159	-0.491701	-0.687414	-0.605168	-0.719981	-0.781132	-0.422431	-0.649549	-0.759076	-0.748265
FAM120C	-0.67283	-0.705629	-0.571898	-0.493335	-0.477402	-0.41308	-0.503058	-0.614924	-0.433366	-0.470435	-0.545619	-0.399712	-0.408036	-0.288045	-0.792339	-0.54223	-0.701989	-0.540489	-0.838415	-0.751349	-0.902552	-0.611445	-0.702417	-0.387229	-0.449599	-0.480444	-0.578698	-0.313632	-0.60494	-0.408647	-0.272805	-0.502375	-0.67922	-0.902999	-0.346547	-0.816125	-0.50154	-0.407237	-0.446261	-0.211536	-0.276769	-0.72699	-0.7761	-0.580567	-0.743295	-0.307061	-0.388418	-0.487871	-0.425068
COX8C	-1.63048	-1.83618	-1.80504	-1.80588	-1.76779	-1.76318	-1.75181	-1.64229	-1.61445	-1.62107	-1.70379	-1.75618	-1.6518	-1.76248	-1.74704	-1.51704	-1.54856	-1.6993	-1.69669	-1.72969	-1.79712	-1.45387	-1.65981	-1.70087	-1.68519	-1.74793	-1.80315	-1.62694	-1.75935	-1.61365	-1.70491	-1.84351	-1.6927	-1.70008	-1.61885	-1.49253	-1.71513	-1.72593	-1.68055	-1.83917	-1.84935	-1.71112	-1.72786	-1.78979	-1.83009	-1.81072	-1.70988	-1.74986	-1.84271
PROK2	-1.28177	-1.7117	-1.66329	-1.74148	-1.61693	-1.76158	-1.42239	-1.41409	-1.45589	-1.81488	-1.36706	-0.352071	-1.2123	-1.23082	-1.50578	-1.35645	-1.32494	-1.43786	-1.39026	-1.38234	-1.48312	-1.27225	-0.164361	-1.60946	-1.49068	-1.49862	-1.47438	-1.10156	-1.50763	-1.51093	-1.32743	-1.4197	-1.28163	-1.33108	-1.52157	-1.38587	-1.39236	-1.57002	-1.48522	-1.4682	-0.394519	-1.49528	-1.46455	-1.33495	-1.68615	-1.39896	1.26308	-0.749912	-1.37038
FAM184B	-0.728776	-0.793428	-0.814977	-0.692311	-0.814508	-0.962438	-0.796566	-0.622083	-0.541536	-0.561652	-1.01567	-0.908162	-0.808995	-0.753118	-0.612483	-0.884442	-0.482483	-0.820269	-0.662485	-0.794539	-0.766265	-0.549855	-0.786704	-0.849808	-0.712901	-0.649973	-0.697402	-0.728075	-0.589251	-0.713658	-0.775588	-0.831155	-0.573625	-0.424919	-0.785131	-0.672889	-0.599254	-0.831598	-0.732726	-0.788119	-0.773202	-0.699235	-0.682205	-0.728253	-0.75721	-0.754204	-0.686737	-0.861281	-0.76345
OR51B6	-0.952148	-1.03172	-0.877595	-0.940349	-1.05103	-0.887948	-1.11215	-0.83659	-1.06162	-1.0905	-0.974968	-1.2046	-0.652194	-1.02907	-0.981231	-1.09536	-0.883225	-1.03786	-1.01797	-0.937539	-0.856674	-1.02011	-0.874353	-0.735715	-0.956007	-0.947662	-1.21019	-1.0218	-0.931208	-0.69301	-1.02375	-1.10781	-1.06908	-1.00774	-0.927622	-0.727287	-0.995059	-1.03584	-0.947006	-1.1211	-1.08482	-0.998567	-0.821327	-0.989779	-0.928828	-1.01995	-1.06584	-1.05262	-0.934921
KRTAP17-1	-0.681995	-0.588722	-0.69096	-0.699712	-0.794498	-0.580448	-0.630704	-0.528508	-0.598972	-0.753546	-0.570183	-0.598456	-0.369071	-0.591286	-0.541523	-0.722842	-0.4497	-0.702821	-0.580259	-0.683863	-0.648271	-0.494393	-0.701555	-0.61423	-0.78608	-0.626773	-0.694406	-0.584893	-0.695303	-0.639088	-0.736074	-0.48837	-0.739214	-0.651195	-0.67247	-0.421419	-0.618737	-0.720845	-0.758844	-0.830934	-0.774363	-0.7038	-0.515744	-0.648862	-0.647923	-0.599145	-0.713941	-0.719001	-0.722891
DMBX1	-1.72817	-1.53662	-1.71987	-1.683	-1.6618	-1.81046	-1.55627	-1.74176	-1.54278	-1.57375	-1.74841	-1.67321	-1.6457	-1.86867	-1.8104	-1.62065	-1.70669	-1.70721	-1.71737	-1.65173	-1.65987	-1.69487	-1.69289	-1.78675	-1.73924	-1.80912	-1.7205	-1.5965	-1.62886	-1.68222	-1.74386	-1.65333	-1.64189	-1.66551	-1.60959	-1.64195	-1.72595	-1.68076	-1.66408	-1.76641	-1.65337	-1.71161	-1.67333	-1.7689	-1.59389	-1.71016	-1.52817	-1.78389	-1.7959
CSTL1	-1.17784	-1.1926	-1.33958	-1.36682	-1.25116	-1.11895	-1.21525	-1.21748	-1.23009	-1.11936	-1.02596	-1.35214	-1.09928	-1.32873	-1.2472	-1.14282	-1.21501	-1.43234	-1.36028	-1.31244	-1.33661	-1.00973	-1.33249	-1.10249	-1.34633	-1.19763	-1.19327	-1.32067	-1.40083	-1.12566	-1.33031	-1.19237	-1.24528	-1.29711	-1.31747	-1.39966	-1.30678	-1.4178	-1.29665	-1.31683	-1.15717	-1.2575	-1.27446	-1.23813	-1.24327	-1.518	-1.15993	-1.3293	-1.34936
LDLRAD3	-0.63941	-0.835142	-0.36342	-0.6354	-0.719098	-0.27884	-0.217543	-0.95328	-0.188107	-0.49636	-0.826807	-0.223587	-0.557314	-0.25535	-1.06618	-0.699977	-0.951373	-0.800621	-0.761527	-0.651302	-0.637812	-0.545976	-0.59812	-0.442328	-0.586434	-0.511458	-0.583568	-0.617288	-0.633555	-0.561119	-0.294299	-0.504463	-0.678229	-0.80489	-0.687146	-1.14468	-0.589708	-0.543314	-0.531637	-0.333772	-0.246579	-0.700828	-0.530205	-0.547387	-0.68292	0.121368	-0.254257	-0.507193	-0.580609
PRELID2	1.33953	1.54115	1.44287	1.30443	1.50759	1.74556	1.33584	1.37273	1.53164	1.32457	1.70985	1.30262	1.52879	1.49113	1.55252	1.67124	1.67752	1.37915	1.4021	1.587	1.43719	1.39888	1.76594	1.48087	1.18252	1.66077	1.56556	1.59964	1.76789	1.55538	1.32134	1.63008	1.53102	1.47543	1.57455	1.50662	1.50875	1.03499	1.33867	1.29196	1.27975	1.40396	1.44214	1.40123	1.41128	1.60609	1.44064	1.5267	1.31254
SPDYA	-1.49168	-1.41959	-1.49839	-1.49677	-1.35925	-1.76374	-1.62054	-1.44336	-1.52863	-1.58422	-1.54963	-1.49999	-1.4793	-1.44384	-1.42892	-1.51147	-1.27802	-1.5661	-1.55376	-1.45049	-1.63596	-1.42246	-1.51102	-1.53618	-1.60195	-1.35741	-1.43376	-1.42542	-1.54205	-1.59811	-1.45999	-1.69525	-1.62535	-1.53174	-1.37832	-1.55627	-1.49658	-1.55769	-1.58253	-1.58222	-1.58006	-1.50008	-1.65005	-1.47801	-1.62266	-1.36811	-1.49137	-1.72282	-1.63494
GLIPR1L1	-1.38267	-1.18588	-1.2685	-1.31072	-1.33776	-1.26374	-1.33238	-1.15538	-1.36414	-1.39456	-1.34396	-1.52925	-1.29705	-1.31674	-1.36293	-1.2276	-1.09727	-1.25621	-1.34097	-1.28896	-1.36195	-1.05632	-1.23489	-1.10903	-1.28392	-1.13705	-1.37117	-1.19203	-1.19001	-1.21201	-1.19	-1.29118	-1.29855	-1.11431	-1.34832	-1.07401	-1.16487	-1.33049	-1.2864	-1.49266	-1.31824	-1.14723	-1.35105	-1.33399	-1.28691	-1.32118	-1.36749	-1.28435	-1.42635
[truncated: 77 more columns]
