# Supplementary material for: Identification of Potential Genes and Critical Pathways in Postoperative Recurrence of Crohn’s Disease by Machine Learning And WGCNA Network Analysis
Source: Curr Genomics. 2023 Oct 27;24(2):84–99. doi: 10.2174/1389202924666230601122334 (PMC10662376; doi:10.2174/1389202924666230601122334)
Supplement: Supplementary file 1 [file CG-24-84_SD1.zip › CG-24-84_SD1/Supplementary Information A4.xlsx]

## Sheet: genemania-network (4)
Column1	Column2	Column3	Column4	Column5
# Organism: H. sapiens
# Application version: 3.6.0
# Database version: 13 August 2021 00:00:00
# Network generated on: 3 December 2022
# Author: GeneMANIA (genemania.org)
# Notes: Network weight reflects the data source relevance for predicting the function of interest
Entity 1	Entity 2	Weight	Network group	Network
ZNF165	ARMCX4	0.019511122	Co-expression	Wang-Maris-2006
RASA2	ARMCX4	0.026599377	Co-expression	Wang-Maris-2006
RASA2	ZNF165	0.016039843	Co-expression	Wang-Maris-2006
RASA2	STAT3	0.016666932	Co-expression	Wang-Maris-2006
IBSP	ARMCX4	0.012744021	Co-expression	Wang-Maris-2006
IBSP	ZNF165	0.009515811	Co-expression	Wang-Maris-2006
IBSP	RASA2	0.010378998	Co-expression	Wang-Maris-2006
PCNX1	ZNF165	0.020509295	Co-expression	Wang-Maris-2006
BAAT	PCNX1	0.016846254	Co-expression	Wang-Maris-2006
GBX2	ARMCX4	0.031066604	Co-expression	Wang-Maris-2006
IL5	ARMCX4	0.007831719	Co-expression	Wang-Maris-2006
IL5	ZNF165	0.006370799	Co-expression	Wang-Maris-2006
IL5	RASA2	0.007053188	Co-expression	Wang-Maris-2006
IL5	IBSP	0.0045721983	Co-expression	Wang-Maris-2006
IL5	BAAT	0.005318542	Co-expression	Wang-Maris-2006
UGDH	YES1	0.014987665	Co-expression	Wang-Maris-2006
CEP112	CX3CR1	0.028760783	Co-expression	Wang-Maris-2006
PTP4A1	AKAP12	0.012839372	Co-expression	Wang-Maris-2006
CETN1	ARMCX4	0.011267082	Co-expression	Wang-Maris-2006
CETN1	IBSP	0.00656639	Co-expression	Wang-Maris-2006
CETN1	GBX2	0.009316811	Co-expression	Wang-Maris-2006
CETN1	IL5	0.00446615	Co-expression	Wang-Maris-2006
PLOD2	ZNF165	0.019077517	Co-expression	Bild-Nevins-2006 B
NXPH2	ARMCX4	0.035695896	Co-expression	Bild-Nevins-2006 B
IBSP	ARMCX4	0.02254649	Co-expression	Bild-Nevins-2006 B
BAAT	ARMCX4	0.039901614	Co-expression	Bild-Nevins-2006 B
AKAP12	ARMCX4	0.01736981	Co-expression	Bild-Nevins-2006 B
CETN1	ARMCX4	0.017859979	Co-expression	Bild-Nevins-2006 B
CETN1	BAAT	0.015508093	Co-expression	Bild-Nevins-2006 B
CX3CR1	BOK	0.011398037	Co-expression	Wang-Cheung-2015
PCNX1	STAT3	0.018973297	Co-expression	Wang-Cheung-2015
PCNX1	PLOD2	0.009163852	Co-expression	Wang-Cheung-2015
PDIA2	BOK	0.01742163	Co-expression	Wang-Cheung-2015
PDIA2	CX3CR1	0.023082295	Co-expression	Wang-Cheung-2015
ZNF165	ARMCX4	0.0038810833	Co-expression	Wu-Garvey-2007
NR5A2	ARMCX4	0.015283172	Co-expression	Wu-Garvey-2007
CITED2	CX3CR1	0.020826986	Co-expression	Wu-Garvey-2007
BAAT	IBSP	0.0063840365	Co-expression	Wu-Garvey-2007
IL5	RASA2	0.008639923	Co-expression	Wu-Garvey-2007
PDIA2	GBX2	0.01506023	Co-expression	Wu-Garvey-2007
CETN1	ZNF165	0.0056124683	Co-expression	Wu-Garvey-2007
PLOD2	STAT3	0.020474175	Co-localization	Johnson-Shoemaker-2003
NR5A2	STAT3	0.019526917	Co-localization	Johnson-Shoemaker-2003
NR5A2	PLOD2	0.026554797	Co-localization	Johnson-Shoemaker-2003
MGST1	STAT3	0.016820414	Co-localization	Johnson-Shoemaker-2003
MGST1	PLOD2	0.021514488	Co-localization	Johnson-Shoemaker-2003
TP53BP2	STAT3	0.021086145	Co-localization	Johnson-Shoemaker-2003
TP53BP2	PLOD2	0.029203793	Co-localization	Johnson-Shoemaker-2003
TP53BP2	MGST1	0.018393394	Co-localization	Johnson-Shoemaker-2003
TSKS	ZNF165	0.033118147	Co-localization	Johnson-Shoemaker-2003
CITED2	STAT3	0.01858361	Co-localization	Johnson-Shoemaker-2003
CITED2	PLOD2	0.0217303	Co-localization	Johnson-Shoemaker-2003
CITED2	MGST1	0.01646297	Co-localization	Johnson-Shoemaker-2003
IL5	ZNF165	0.025701864	Co-localization	Johnson-Shoemaker-2003
SCML1	ZNF165	0.02923867	Co-localization	Johnson-Shoemaker-2003
YES1	ZNF165	0.013752856	Co-localization	Johnson-Shoemaker-2003
YES1	STAT3	0.011829225	Co-localization	Johnson-Shoemaker-2003
YES1	PLOD2	0.01606806	Co-localization	Johnson-Shoemaker-2003
YES1	NR5A2	0.013485474	Co-localization	Johnson-Shoemaker-2003
YES1	TP53BP2	0.014706764	Co-localization	Johnson-Shoemaker-2003
YES1	SCML1	0.015619107	Co-localization	Johnson-Shoemaker-2003
AKAP12	PLOD2	0.02091472	Co-localization	Johnson-Shoemaker-2003
AKAP12	NR5A2	0.021391453	Co-localization	Johnson-Shoemaker-2003
AKAP12	YES1	0.012334061	Co-localization	Johnson-Shoemaker-2003
UGDH	STAT3	0.016327461	Co-localization	Johnson-Shoemaker-2003
UGDH	PLOD2	0.024339948	Co-localization	Johnson-Shoemaker-2003
UGDH	NR5A2	0.025596239	Co-localization	Johnson-Shoemaker-2003
UGDH	MGST1	0.018239744	Co-localization	Johnson-Shoemaker-2003
UGDH	YES1	0.013468386	Co-localization	Johnson-Shoemaker-2003
PTP4A1	ZNF165	0.011047019	Co-localization	Johnson-Shoemaker-2003
PTP4A1	STAT3	0.011577445	Co-localization	Johnson-Shoemaker-2003
PTP4A1	PLOD2	0.014126986	Co-localization	Johnson-Shoemaker-2003
PTP4A1	NR5A2	0.011440509	Co-localization	Johnson-Shoemaker-2003
PTP4A1	MGST1	0.011451565	Co-localization	Johnson-Shoemaker-2003
PTP4A1	TP53BP2	0.011791325	Co-localization	Johnson-Shoemaker-2003
PTP4A1	CITED2	0.009575981	Co-localization	Johnson-Shoemaker-2003
PTP4A1	YES1	0.008171949	Co-localization	Johnson-Shoemaker-2003
PTP4A1	UGDH	0.011313713	Co-localization	Johnson-Shoemaker-2003
ZNF165	CX3CR1	0.004837955	Genetic Interactions	Lin-Smith-2010
RASA2	STAT3	0.00067617354	Genetic Interactions	Lin-Smith-2010
NR5A2	ARMCX4	0.0010618984	Genetic Interactions	Lin-Smith-2010
MGST1	NR5A2	0.00047965374	Genetic Interactions	Lin-Smith-2010
IBSP	ARMCX4	0.0012740338	Genetic Interactions	Lin-Smith-2010
TP53BP2	MGST1	0.00069791777	Genetic Interactions	Lin-Smith-2010
PCNX1	RASA2	0.00069436507	Genetic Interactions	Lin-Smith-2010
BAAT	NR5A2	0.0005145115	Genetic Interactions	Lin-Smith-2010
BAAT	MGST1	0.0005167075	Genetic Interactions	Lin-Smith-2010
IL5	ZNF165	0.0021999506	Genetic Interactions	Lin-Smith-2010
YES1	NR5A2	0.00094096456	Genetic Interactions	Lin-Smith-2010
AKAP12	NR5A2	0.00065020233	Genetic Interactions	Lin-Smith-2010
AKAP12	MGST1	0.0006529775	Genetic Interactions	Lin-Smith-2010
AKAP12	PCNX1	0.0007593176	Genetic Interactions	Lin-Smith-2010
CEP112	BAAT	0.0007615267	Genetic Interactions	Lin-Smith-2010
PTP4A1	BAAT	0.0008624107	Genetic Interactions	Lin-Smith-2010
