# Supplementary material for: Identification of Potential Genes and Critical Pathways in Postoperative Recurrence of Crohn’s Disease by Machine Learning And WGCNA Network Analysis
Source: Curr Genomics. 2023 Oct 27;24(2):84–99. doi: 10.2174/1389202924666230601122334 (PMC10662376; doi:10.2174/1389202924666230601122334)
Supplement: Supplementary file 1 [file CG-24-84_SD1.zip › CG-24-84_SD1/Supplementary Information A5.xlsx]

## Sheet: enrichment (21)
Enrichment FDR	nGenes	Pathway Genes	Fold Enrichment	Pathway	URL	Genes
0.0345513	1	6	759.867	Neg. reg. of mitochondrial depolarization	http://amigo.geneontology.org/amigo/term/GO:0051902	BOK
0.0345513	1	7	651.314	Activation of cysteine-type endopeptidase activity involved in apoptotic proc. b	http://amigo.geneontology.org/amigo/term/GO:0008635	BOK
0.0345513	1	7	651.314	Central nervous system maturation	http://amigo.geneontology.org/amigo/term/GO:0021626	CX3CR1
0.0345513	1	8	569.9	Autocrine signaling	http://amigo.geneontology.org/amigo/term/GO:0035425	CX3CR1
0.0345513	1	9	506.578	Peptidyl-lysine hydroxylation	http://amigo.geneontology.org/amigo/term/GO:0017185	PLOD2
0.0345513	2	149	61.1973	Neg. reg. of neuron apoptotic proc.	http://amigo.geneontology.org/amigo/term/GO:0043524	CX3CR1 BOK
0.0345513	2	221	41.2597	Reg. of neuron apoptotic proc.	http://amigo.geneontology.org/amigo/term/GO:0043523	CX3CR1 BOK
0.0345513	2	253	36.0411	Neuron apoptotic proc.	http://amigo.geneontology.org/amigo/term/GO:0051402	CX3CR1 BOK
0.0345513	2	336	27.1381	Gliogenesis	http://amigo.geneontology.org/amigo/term/GO:0042063	CX3CR1 BOK
0.0345513	2	361	25.2587	Reg. of cytosolic calcium ion concentration	http://amigo.geneontology.org/amigo/term/GO:0051480	CX3CR1 BOK
