# Supplementary material for: Identification of Potential Genes and Critical Pathways in Postoperative Recurrence of Crohn’s Disease by Machine Learning And WGCNA Network Analysis
Source: Curr Genomics. 2023 Oct 27;24(2):84–99. doi: 10.2174/1389202924666230601122334 (PMC10662376; doi:10.2174/1389202924666230601122334)
Supplement: Supplementary file 1 [file CG-24-84_SD1.zip › CG-24-84_SD1/Supplementary Information A6.xlsx]

## Sheet: tr_0414FC35D6FA1669357922825
Column1	Column2	Column3	Column4	Column5	Column6	Column7	Column8	Column9	Column10	Column11	Column12	Column13	Column14	Column15	Column16	Column17	Column18	Column19
ID	Gene Name	Species	COG_ONTOLOGY	GOTERM_BP_DIRECT	GOTERM_CC_DIRECT	GOTERM_MF_DIRECT	INTERPRO	KEGG_PATHWAY	OMIM_DISEASE	SMART	UP_KW_BIOLOGICAL_PROCESS	UP_KW_CELLULAR_COMPONENT	UP_KW_DISEASE	UP_KW_DOMAIN	UP_KW_LIGAND	UP_KW_MOLECULAR_FUNCTION	UP_KW_PTM	UP_SEQ_FEATURE
BOK	BCL2 family apoptosis regulator BOK(BOK)	Homo sapiens		GO:0001836~release of cytochrome c from mitochondria,GO:0006915~apoptotic process,GO:0006919~activation of cysteine-type endopeptidase activity involved in apoptotic process,GO:0006921~cellular component disassembly involved in execution phase of apoptosis,GO:0007420~brain development,GO:0008584~male gonad development,GO:0008630~intrinsic apoptotic signaling pathway in response to DNA damage,GO:0…	GO:0005634~nucleus,GO:0005640~nuclear outer membrane,GO:0005737~cytoplasm,GO:0005739~mitochondrion,GO:0005741~mitochondrial outer membrane,GO:0005743~mitochondrial inner membrane,GO:0005783~endoplasmic reticulum,GO:0005789~endoplasmic reticulum membrane,GO:0005794~Golgi apparatus,GO:0016020~membrane,GO:0016021~integral component of membrane,GO:0031901~early endosome membrane,GO:0031966~mitochondr…	GO:0005102~receptor binding,GO:0005515~protein binding,GO:0031625~ubiquitin protein ligase binding,GO:0042803~protein homodimerization activity,GO:0044877~macromolecular complex binding,GO:0046982~protein heterodimerization activity,GO:0051400~BH domain binding,	IPR002475:Bcl2-like,IPR026298:Blc2 family,IPR026309:Bcl-2-related ovarian killer protein,	hsa04215:Apoptosis - multiple species,			KW-0053~Apoptosis,	KW-0256~Endoplasmic reticulum,KW-0333~Golgi apparatus,KW-0472~Membrane,KW-0496~Mitochondrion,KW-0539~Nucleus,KW-0963~Cytoplasm,KW-0967~Endosome,KW-0999~Mitochondrion inner membrane,KW-1000~Mitochondrion outer membrane,		KW-0812~Transmembrane,KW-1133~Transmembrane helix,			KW-0597~Phosphoprotein,KW-0832~Ubl conjugation,KW-1017~Isopeptide bond,	CROSSLNK:Glycyl lysine isopeptide (Lys-Gly) (interchain with G-Cter in ubiquitin),DOMAIN:BCL,MOTIF:BH1,MOTIF:BH2,MOTIF:BH3,MOTIF:BH4,MUTAGEN:LRL->AAA: Significantly accumulates in the nucleus. Increases apoptotic activity. Does not interact with XPO1.,REGION:Interactions with ITPR1,REGION:Nuclear export signal,TRANSMEM:Helical,
CX3CR1	C-X3-C motif chemokine receptor 1(CX3CR1)	Homo sapiens		GO:0002052~positive regulation of neuroblast proliferation,GO:0002250~adaptive immune response,GO:0002282~microglial cell activation involved in immune response,GO:0002931~response to ischemia,GO:0006935~chemotaxis,GO:0006954~inflammatory response,GO:0006955~immune response,GO:0006968~cellular defense response,GO:0007155~cell adhesion,GO:0007186~G-protein coupled receptor signaling pathway,GO:000…	GO:0005886~plasma membrane,GO:0005887~integral component of plasma membrane,GO:0009897~external side of plasma membrane,GO:0009986~cell surface,GO:0016021~integral component of membrane,GO:0032809~neuronal cell body membrane,GO:0043005~neuron projection,GO:0048471~perinuclear region of cytoplasm,GO:0097447~dendritic tree,	GO:0004930~G-protein coupled receptor activity,GO:0004950~chemokine receptor activity,GO:0005515~protein binding,GO:0008528~G-protein coupled peptide receptor activity,GO:0016493~C-C chemokine receptor activity,GO:0016495~C-X3-C chemokine receptor activity,GO:0019957~C-C chemokine binding,GO:0019960~C-X3-C chemokine binding,GO:0031737~CX3C chemokine receptor binding,	IPR000276:G protein-coupled receptor, rhodopsin-like,IPR005387:CX3C chemokine receptor 1,IPR017452:GPCR, rhodopsin-like, 7TM,	hsa04060:Cytokine-cytokine receptor interaction,hsa04061:Viral protein interaction with cytokine and cytokine receptor,hsa04062:Chemokine signaling pathway,	607339~Coronary artery disease, resistance to,609423~Rapid progression to AIDS from HIV1 infection,613784~Macular degeneration, age-related, 12,		KW-0391~Immunity,KW-0395~Inflammatory response,KW-0399~Innate immunity,KW-0945~Host-virus interaction,KW-1064~Adaptive immunity,	KW-0472~Membrane,KW-1003~Cell membrane,	KW-0913~Age-related macular degeneration,	KW-0812~Transmembrane,KW-1133~Transmembrane helix,		KW-0297~G-protein coupled receptor,KW-0675~Receptor,KW-0807~Transducer,	KW-0597~Phosphoprotein,KW-1015~Disulfide bond,	DOMAIN:G_PROTEIN_RECEP_F1_2,TOPO_DOM:Cytoplasmic,TOPO_DOM:Extracellular,TRANSMEM:Helical,TRANSMEM:Helical; Name=1,TRANSMEM:Helical; Name=2,TRANSMEM:Helical; Name=3,TRANSMEM:Helical; Name=4,TRANSMEM:Helical; Name=5,TRANSMEM:Helical; Name=6,TRANSMEM:Helical; Name=7,
ARMCX4	armadillo repeat containing X-linked 4(ARMCX4)	Homo sapiens			GO:0016021~integral component of membrane,		IPR000225:Armadillo,IPR006911:Armadillo repeat-containing domain,IPR016024:Armadillo-type fold,					KW-0472~Membrane,		KW-0677~Repeat,KW-0732~Signal,KW-0812~Transmembrane,KW-1133~Transmembrane helix,				COMPBIAS:Basic and acidic residues,COMPBIAS:Polar residues,REGION:Disordered,REPEAT:ARM 1,REPEAT:ARM 2,REPEAT:ARM 3,REPEAT:ARM 4,TRANSMEM:Helical,
PLOD2	procollagen-lysine,2-oxoglutarate 5-dioxygenase 2(PLOD2)	Homo sapiens		GO:0001666~response to hypoxia,GO:0006464~cellular protein modification process,GO:0017185~peptidyl-lysine hydroxylation,GO:0036211~protein modification process,GO:0046947~hydroxylysine biosynthetic process,	GO:0005783~endoplasmic reticulum,GO:0005789~endoplasmic reticulum membrane,GO:0030867~rough endoplasmic reticulum membrane,GO:0070062~extracellular exosome,	GO:0005506~iron ion binding,GO:0008475~procollagen-lysine 5-dioxygenase activity,GO:0031418~L-ascorbic acid binding,	IPR001006:Procollagen-lysine 5-dioxygenase,IPR005123:Oxoglutarate/iron-dependent dioxygenase,IPR006620:Prolyl 4-hydroxylase, alpha subunit,	hsa00310:Lysine degradation,hsa01100:Metabolic pathways,	609220~Bruck syndrome 2,	SM00702:P4Hc,		KW-0256~Endoplasmic reticulum,KW-0472~Membrane,	KW-0225~Disease variant,KW-1065~Osteogenesis imperfecta,	KW-0732~Signal,	KW-0408~Iron,KW-0479~Metal-binding,KW-0847~Vitamin C,	KW-0223~Dioxygenase,KW-0560~Oxidoreductase,	KW-0325~Glycoprotein,KW-0597~Phosphoprotein,	CARBOHYD:N-linked (GlcNAc...) asparagine,DOMAIN:Fe2OG dioxygenase,REGION:Disordered,
ZNF165	zinc finger protein 165(ZNF165)	Homo sapiens	General function prediction only,	GO:0006357~regulation of transcription from RNA polymerase II promoter,	GO:0005634~nucleus,	GO:0000978~RNA polymerase II core promoter proximal region sequence-specific DNA binding,GO:0000981~RNA polymerase II transcription factor activity, sequence-specific DNA binding,GO:0005515~protein binding,GO:0046872~metal ion binding,	IPR003309:Transcription regulator SCAN,IPR013087:Zinc finger C2H2-type/integrase DNA-binding domain,			SM00355:ZnF_C2H2,SM00431:SCAN,	KW-0804~Transcription,KW-0805~Transcription regulation,	KW-0539~Nucleus,		KW-0677~Repeat,KW-0863~Zinc-finger,	KW-0479~Metal-binding,KW-0862~Zinc,	KW-0238~DNA-binding,	KW-0832~Ubl conjugation,KW-1017~Isopeptide bond,	CROSSLNK:Glycyl lysine isopeptide (Lys-Gly) (interchain with G-Cter in SUMO2),DOMAIN:C2H2-type,DOMAIN:SCAN box,ZN_FING:C2H2-type 1; degenerate,ZN_FING:C2H2-type 2,ZN_FING:C2H2-type 3,ZN_FING:C2H2-type 4,ZN_FING:C2H2-type 5,ZN_FING:C2H2-type 6,
