# Supplementary material for: Identification of Potential Genes and Critical Pathways in Postoperative Recurrence of Crohn’s Disease by Machine Learning And WGCNA Network Analysis
Source: Curr Genomics. 2023 Oct 27;24(2):84–99. doi: 10.2174/1389202924666230601122334 (PMC10662376; doi:10.2174/1389202924666230601122334)
Supplement: Supplementary file 1 [file CG-24-84_SD1.zip › CG-24-84_SD1/Supplementary Information A7.xlsx]

## Sheet: enrichment (22)
Enrichment FDR	nGenes	Pathway Genes	Fold Enrichment	Pathway	URL	Genes
0.0175408	1	3	1519.73	Procollagen-lysine 5-dioxygenase activity	http://amigo.geneontology.org/amigo/term/GO:0008475	PLOD2
0.0175408	1	4	1139.8	Peptidyl-lysine 5-dioxygenase activity	http://amigo.geneontology.org/amigo/term/GO:0070815	PLOD2
0.0175408	1	5	911.84	C-X3-C chemokine binding	http://amigo.geneontology.org/amigo/term/GO:0019960	CX3CR1
0.0289271	1	11	414.473	BH domain binding	http://amigo.geneontology.org/amigo/term/GO:0051400	BOK
0.030348	1	21	217.105	L-ascorbic acid binding	http://amigo.geneontology.org/amigo/term/GO:0031418	PLOD2
0.030348	1	23	198.226	C-C chemokine receptor activity	http://amigo.geneontology.org/amigo/term/GO:0016493	CX3CR1
0.030348	1	24	189.967	C-C chemokine binding	http://amigo.geneontology.org/amigo/term/GO:0019957	CX3CR1
0.030348	1	26	175.354	G protein-coupled chemoattractant receptor activity	http://amigo.geneontology.org/amigo/term/GO:0001637	CX3CR1
0.030348	1	26	175.354	Chemokine receptor activity	http://amigo.geneontology.org/amigo/term/GO:0004950	CX3CR1
0.0346455	1	33	138.158	Chemokine binding	http://amigo.geneontology.org/amigo/term/GO:0019956	CX3CR1
