# Supplementary material for: Identification of Potential Genes and Critical Pathways in Postoperative Recurrence of Crohn’s Disease by Machine Learning And WGCNA Network Analysis
Source: Curr Genomics. 2023 Oct 27;24(2):84–99. doi: 10.2174/1389202924666230601122334 (PMC10662376; doi:10.2174/1389202924666230601122334)
Supplement: Supplementary file 1 [file CG-24-84_SD1.zip › CG-24-84_SD1/Supplementary Information A8.xlsx]

## Sheet: Sheet1
Enrichment FDR	nGenes	Pathway Genes	Fold Enrichment	Pathway	URL	Genes
0.0412297	1	32	142.475	Apoptosis	http://www.genome.jp/kegg-bin/show_pathway?hsa04215	BOK
0.0412297	1	63	72.3683	Lysine degradation	http://www.genome.jp/kegg-bin/show_pathway?hsa00310	PLOD2
0.0430568	1	99	46.0525	Viral protein interaction with cytokine and cytokine receptor	http://www.genome.jp/kegg-bin/show_pathway?hsa04061	CX3CR1
