# Supplementary material for: Identification of Potential Genes and Critical Pathways in Postoperative Recurrence of Crohn’s Disease by Machine Learning And WGCNA Network Analysis
Source: Curr Genomics. 2023 Oct 27;24(2):84–99. doi: 10.2174/1389202924666230601122334 (PMC10662376; doi:10.2174/1389202924666230601122334)
Supplement: Supplementary file 1 [file CG-24-84_SD1.zip › CG-24-84_SD1/Supplementary Information A9.xlsx]

## Sheet: PLOD2
	Interacting Chemical	Interacting Gene	Interaction	References	Organisms
1	Aflatoxin B1	PLOD2	Aflatoxin B1 results in decreased methylation of PLOD2 gene	1	1
2	Aflatoxin B1	PLOD2	Aflatoxin B1 results in increased methylation of PLOD2 intron	1	1
3	Benzo(a)pyrene	PLOD2	Benzo(a)pyrene results in decreased methylation of PLOD2 promoter	1	1
4	bisphenol A	PLOD2	[bisphenol A co-treated with Fulvestrant] results in decreased methylation of PLOD2 gene	1	1
5	Fulvestrant	PLOD2	[bisphenol A co-treated with Fulvestrant] results in decreased methylation of PLOD2 gene	1	1
6	bisphenol A	PLOD2	bisphenol A results in decreased methylation of PLOD2 gene	1	1
7	CGP 52608	PLOD2	CGP 52608 promotes the reaction [RORA protein binds to PLOD2 gene]	1	1
8	Fonofos	PLOD2	Fonofos results in increased methylation of PLOD2 promoter	1	1
9	Parathion	PLOD2	Parathion results in increased methylation of PLOD2 promoter	1	1
10	terbufos	PLOD2	terbufos results in increased methylation of PLOD2 promoter	1	1

## Sheet: ZNF165
	Interacting Chemical	Interacting Gene	Interaction	References	Organisms
1	Valproic Acid	ZNF165	Valproic Acid results in decreased methylation of ZNF165 gene	1	1

## Sheet: BOK
	Interacting Chemical	Interacting Gene	Interaction	References	Organisms
1	Aflatoxin B1	BOK	Aflatoxin B1 results in increased methylation of BOK intron	1	1
2	Benzo(a)pyrene	BOK	Benzo(a)pyrene results in increased methylation of BOK promoter	1	1
3	bisphenol A	BOK	bisphenol A results in decreased methylation of BOK gene	1	1
4	CGP 52608	BOK	CGP 52608 promotes the reaction [RORA protein binds to BOK gene]	1	1
5	Valproic Acid	BOK	Valproic Acid results in increased methylation of BOK gene	1	1

## Sheet: CX3CR1
	Interacting Chemical	Interacting Gene	Interaction	References	Organisms
1	Benzo(a)pyrene	CX3CR1	Benzo(a)pyrene affects the methylation of CX3CR1 exon	1	1
2	bisphenol A	CX3CR1	bisphenol A results in decreased methylation of CX3CR1 gene	1	1
3	sodium arsenite	CX3CR1	sodium arsenite affects the methylation of CX3CR1 gene	1	1
4	Valproic Acid	CX3CR1	Valproic Acid results in increased methylation of CX3CR1 gene	1	1

## Sheet: ARMCX4
	Interacting Chemical	Interacting Gene	Interaction	References	Organisms
1	Aflatoxin B1	ARMCX4	Aflatoxin B1 affects the methylation of ARMCX4 intron	1	1
2	Benzo(a)pyrene	ARMCX4	Benzo(a)pyrene affects the methylation of ARMCX4 intron	1	1
3	Benzo(a)pyrene	ARMCX4	Benzo(a)pyrene affects the methylation of ARMCX4 promoter	1	1
